# Supplementary material for: Normal hearing function genetics: have you heard all about it? An integrated approach of genome-wide association studies and transcriptome-wide association studies in three Italian cohorts
Source: Front Genet. 2025 May 19;16:1522338. doi: 10.3389/fgene.2025.1522338 (PMC12127661; doi:10.3389/fgene.2025.1522338)
Supplement: Supplementary file 1 [file Table2.xlsx]

## Sheet: Sheet1
Table S2. Number of genes present in each considered precomputed SNP-weights panel. This table reports the number of genes present in each precomputed SNP-weights panel downloaded from FUSION website (http://gusevlab.org/projects/fusion/).
Tissue	Number of genes
Brain Amygdala	2810
Brain Anterior cingulate cortex (BA24)	3748
Brain Caudate (basal ganglia)	5513
Brain Cerebellar Hemisphere	6612
Brain Cerebellum	7829
Brain Cortex	6073
Brain Frontal Cortex (BA9)	5005
Brain Hippocampus	3840
Brain Hypothalamus	3844
Brain Nucleus accumbens (basal ganglia)	5483
Brain Putamen (basal ganglia)	4748
Brain Substantia nigra	2587
