# Supplementary material for: Normal hearing function genetics: have you heard all about it? An integrated approach of genome-wide association studies and transcriptome-wide association studies in three Italian cohorts
Source: Front Genet. 2025 May 19;16:1522338. doi: 10.3389/fgene.2025.1522338 (PMC12127661; doi:10.3389/fgene.2025.1522338)
Supplement: Supplementary file 2 [file Table3.xlsx]

## Sheet: 250Hz
Table S3. Complete GWAS results for 0.25 kHz trait at p-value<1x(10-5) in the Discovery cohort (Moli-sani), replication results in CAR, VBI cohorts and GWAS Meta-analyses results. Trait: hearing trait considered. rs: code of the identified SNP. chr: chromosome. ps: position of the variant (build hg19). Consequence: variant function obtained with VEP. Nearest gene: name of the nearest gene identif…
									Moli-sani						CAR						VBI						Moli-sani - CAR - VBI
Trait	rs	chr	ps	Consequence	Nearest Gene	BIOTYPE	Effect allele	Other allele	N	Effect allele freq	beta	StdErr	p-value	Info Score	N	Effect allele freq	beta	StdErr	p-value	Info Score	N	Effect allele freq	beta	StdErr	p-value	Info Score	N	Effect allele	Zscore	p-value_meta	Direction	HetISq	HetChiSq	HetDf	HetPVal
0.25kHz	rs1569907636	1	18703534	intron_variant	IGSF21	protein_coding	G	T	1209	0.015	9.74193	1.95496	9.06e-07	0.575	NA	NA	NA	NA	NA	NA	NA	NA	NA	NA	NA	NA	1209	T	-4.854	1.212e-06	-??	0	0	0	1
0.25kHz	rs1984221	1	24522821	upstream_gene_variant	RP11-10N16.2	lincRNA	A	G	1209	0.121	3.0561	0.667645	6.13e-06	0.697	258	0.0913081	-0.0417421	0.203187	0.0328026	0.739	423	0.122592	-0.013158	0.017023	0.439551	0.742	1890	A	2.738	0.006175	+--	86.4	14.689	2	0.0006462
0.25kHz	rs140251313	1	33736288	intron_variant	ZNF362	protein_coding	A	G	1209	0.01	12.6467	2.63143	2.12e-06	0.504	NA	NA	NA	NA	NA	NA	NA	NA	NA	NA	NA	NA	1209	A	4.686	2.787e-06	+??	0	0	0	1
0.25kHz	rs372147146	1	39378656	intron_variant	RHBDL2	protein_coding	G	A	1209	0.011	10.3928	2.1993	3.1e-06	0.588	NA	NA	NA	NA	NA	NA	NA	NA	NA	NA	NA	NA	1209	A	-4.61	4.035e-06	-??	0	0	0	1
0.25kHz	rs80024966	1	47249773	intron_variant,non_coding_transcript_variant	CYP4B1	processed_transcript	A	C	1209	0.017	6.55137	1.4206	5.24e-06	1	258	0.0228488	-0.191656	0.00701156	0.0710813	0.593	423	0.0219799	0.0285814	0.0379815	0.451746	0.749	1890	A	2.96	0.003076	+-+	89.7	19.337	2	6.324e-05
0.25kHz	1:48048707_CGGAT_CGGATGGAT	1	48048707	intergenic_variant	-	-	CGGATGGAT	CGGAT	1209	0.013	8.86606	1.87051	2.9e-06	0.756	NA	NA	NA	NA	NA	NA	NA	NA	NA	NA	NA	NA	1209	CGGAT	-4.623	3.778e-06	-??	0	0	0	1
0.25kHz	1:62206864_ATTGTTG_A	1	62206864	intergenic_variant	-	-	A	ATTGTTG	1209	0.012	13.769	2.46341	4.08e-08	0.471	NA	NA	NA	NA	NA	NA	NA	NA	NA	NA	NA	NA	1209	A	5.423	5.854e-08	+??	0	0	0	1
0.25kHz	rs12044009	1	63239917	intergenic_variant	-	-	G	A	1209	0.018	6.48542	1.44521	9.2e-06	0.927	NA	NA	NA	NA	NA	NA	423	0.0322967	-0.0537692	0.0285619	0.0597613	0.971	1632	A	-2.814	0.004889	-?+	93.3	14.837	1	0.0001172
0.25kHz	1:93242360_CTT_CT	1	93242360	intron_variant	EVI5	protein_coding	CT	CTT	1209	0.103	3.72126	0.814179	6.33e-06	0.543	NA	NA	NA	NA	NA	NA	NA	NA	NA	NA	NA	NA	1209	CT	4.462	8.108e-06	+??	0	0	0	1
0.25kHz	rs34456410	1	113978930	intron_variant	MAGI3	protein_coding	C	A	1209	0.013	9.43938	2.00737	3.45e-06	0.63	NA	NA	NA	NA	NA	NA	423	0.0171537	0.0925252	0.0457998	0.0433617	0.696	1632	A	-4.977	6.456e-07	-?-	0	0.356	1	0.5507
0.25kHz	rs76047726	1	166427508	intergenic_variant	-	-	A	C	1209	0.022	6.8294	1.48981	5.95e-06	0.711	258	0.0273527	-0.0239291	0.674005	0.0568851	0.731	423	0.0379492	-0.0192248	0.0270813	0.47777	0.816	1890	A	3.088	0.002015	+--	82.1	11.172	2	0.003749
0.25kHz	rs865863655	1	180199094	upstream_gene_variant	LHX4	protein_coding	G	C	1209	0.033	7.32294	1.59878	6.05e-06	0.414	258	0.0226531	0.0603864	0.445794	0.0792009	0.44	423	0.0256714	0.0657046	0.0427879	0.12464	0.466	1890	C	-4.585	4.55e-06	---	0	1.916	2	0.3836
0.25kHz	rs12123696	1	190459240	intron_variant,non_coding_transcript_variant	RP11-161I10.1	lincRNA	C	T	1209	0.011	11.0317	2.45858	9.22e-06	0.528	NA	NA	NA	NA	NA	NA	NA	NA	NA	NA	NA	NA	1209	T	-4.383	1.172e-05	-??	0	0	0	1
0.25kHz	rs140124586	1	201989197	downstream_gene_variant	ELF3	protein_coding	A	G	1209	0.01	12.3303	2.70651	6.76e-06	0.442	NA	NA	NA	NA	NA	NA	NA	NA	NA	NA	NA	NA	1209	A	4.448	8.657e-06	+??	0	0	0	1
0.25kHz	rs868828538	1	223518348	intron_variant	SUSD4	protein_coding	G	T	1209	0.011	9.97053	2.08879	2.48e-06	0.636	NA	NA	NA	NA	NA	NA	NA	NA	NA	NA	NA	NA	1209	T	-4.655	3.24e-06	-??	0	0	0	1
0.25kHz	rs146933313	1	236547284	intron_variant	EDARADD	protein_coding	T	C	1209	0.017	8.151	1.52798	1.56e-07	0.873	NA	NA	NA	NA	NA	NA	423	0.0165437	0.0909774	0.0386159	0.0184751	0.838	1632	T	5.662	1.499e-08	+?+	0	0.374	1	0.5408
0.25kHz	rs72771162	2	2514794	intergenic_variant	-	-	T	C	1209	0.034	4.93149	1.01323	1.59e-06	0.98	258	0.0228353	-0.0336385	0.552098	0.0565716	0.958	NA	NA	NA	NA	NA	NA	1467	T	4.057	4.967e-05	+-?	84.4	6.397	1	0.01143
0.25kHz	rs1197785898	2	8430150	intron_variant,non_coding_transcript_variant	LINC00299	lincRNA	G	C	1209	0.017	8.53177	1.89637	8.74e-06	0.554	NA	NA	NA	NA	NA	NA	NA	NA	NA	NA	NA	NA	1209	C	-4.394	1.112e-05	-??	0	0	0	1
0.25kHz	rs936557422	2	16774958	intron_variant	FAM49A	protein_coding	T	G	1209	0.012	12.0224	2.20068	7.97e-08	0.561	258	0.0176143	-0.144164	0.0281095	0.0656556	0.82	423	0.0189184	-0.0033947	0.0382911	0.929356	0.854	1890	T	3.39	0.0006996	+--	90.7	21.482	2	2.164e-05
0.25kHz	rs72790779	2	20616665	regulatory_region_variant	-	open_chromatin_region	T	C	1209	0.014	8.23152	1.76588	4.17e-06	0.725	NA	NA	NA	NA	NA	NA	423	0.0102518	-0.0525547	0.051599	0.30843	0.89	1632	T	3.397	0.0006824	+?-	90.2	10.192	1	0.001411
0.25kHz	rs1271578146	2	22175972	intron_variant,non_coding_transcript_variant	AC068490.1	lincRNA	T	C	1209	0.017	11.1692	2.00843	4.74e-08	0.5	NA	NA	NA	NA	NA	NA	NA	NA	NA	NA	NA	NA	1209	T	5.397	6.785e-08	+??	0	0	0	1
0.25kHz	rs112096352	2	26898660	downstream_gene_variant	AC015977.5	processed_pseudogene	G	A	1209	0.01	12.1987	2.63611	4.88e-06	0.462	NA	NA	NA	NA	NA	NA	423	0.0212199	-0.0183642	0.0371704	0.621267	0.791	1632	A	-3.636	0.0002771	-?+	86.5	7.424	1	0.006437
0.25kHz	rs893737564	2	35563982	regulatory_region_variant	-	enhancer	C	T	1209	0.011	11.8253	2.58189	6.06e-06	0.486	NA	NA	NA	NA	NA	NA	423	0.0142742	-0.0171845	0.0494321	0.728111	0.699	1632	T	-3.672	0.0002411	-?+	84.9	6.634	1	0.01001
0.25kHz	rs557003704	2	51120023	intron_variant	NRXN1	protein_coding	T	C	1209	0.015	7.44967	1.6263	6.04e-06	0.864	258	0.0276008	-6.76708e-05	0.998951	0.0514744	0.915	NA	NA	NA	NA	NA	NA	1467	T	4.059	4.924e-05	+-?	71.6	3.522	1	0.06057
0.25kHz	rs13425346	2	56716343	intergenic_variant	-	-	A	C	1209	0.01	12.1456	2.39959	6.16e-07	0.606	NA	NA	NA	NA	NA	NA	423	0.0129031	-0.0733171	0.0671742	0.275076	0.513	1632	A	3.686	0.0002282	+?-	91.6	11.889	1	0.0005646
0.25kHz	rs969699372	2	61974552	intergenic_variant	-	-	T	C	1209	0.012	10.8533	2.39639	7.64e-06	0.464	258	0.0449942	-0.0209565	0.638834	0.0446519	0.808	423	0.0194362	0.0768728	0.0437052	0.078596	0.714	1890	T	4.196	2.716e-05	+-+	62	5.268	2	0.07179
0.25kHz	rs62146179	2	66368520	intergenic_variant	-	-	G	A	1209	0.011	12.3951	2.60859	2.74e-06	0.45	NA	NA	NA	NA	NA	NA	NA	NA	NA	NA	NA	NA	1209	A	-4.634	3.58e-06	-??	0	0	0	1
0.25kHz	rs200941894	2	68401721	downstream_gene_variant	PPP3R1	protein_coding	T	TA	1209	0.015	8.57431	1.814	3.08e-06	0.667	NA	NA	NA	NA	NA	NA	NA	NA	NA	NA	NA	NA	1209	T	4.611	4.012e-06	+??	0	0	0	1
0.25kHz	rs62148846	2	76197114	intergenic_variant	-	-	A	C	1209	0.01	9.2173	1.90551	1.83e-06	0.931	NA	NA	NA	NA	NA	NA	NA	NA	NA	NA	NA	NA	1209	A	4.715	2.412e-06	+??	0	0	0	1
0.25kHz	rs1969314	2	76956302	intergenic_variant	-	-	G	A	1209	0.183	-2.55125	0.535902	2.63e-06	0.768	258	0.185944	-0.00994288	0.688171	0.0247743	0.68	423	0.193609	-0.00927112	0.0136852	0.498117	0.83	1890	A	4.182	2.887e-05	+++	57.3	4.686	2	0.09604
0.25kHz	rs942174164	2	83698499	regulatory_region_variant	-	enhancer	C	T	1209	0.023	6.63942	1.34973	1.24e-06	0.747	258	0.0115969	0.0102771	0.91223	0.0932357	0.603	423	0.012682	-0.000582936	0.0604176	0.992302	0.491	1890	T	-3.87	0.000109	--+	75	8.011	2	0.01821
0.25kHz	2:83738755_T_C	2	83738755	intergenic_variant	-	-	C	T	1209	0.021	6.66174	1.39284	2.37e-06	0.762	258	0.0170174	0.0806452	0.238766	0.068455	0.664	NA	NA	NA	NA	NA	NA	1467	T	-4.728	2.266e-06	--?	0	0.786	1	0.3754
0.25kHz	rs17026089	2	85470383	intron_variant	TCF7L1	protein_coding	G	C	1209	0.035	4.85481	1.07009	7.37e-06	0.891	258	0.0270136	-0.0470108	0.364702	0.0518629	0.88	423	0.0276726	-0.0168225	0.0320727	0.599923	0.907	1890	C	-2.96	0.003074	-++	83.3	11.96	2	0.002528
0.25kHz	rs866277435	2	101788076	intron_variant,non_coding_transcript_variant	TBC1D8	processed_transcript	C	G	1209	0.014	10.7196	2.25172	2.63e-06	0.477	NA	NA	NA	NA	NA	NA	423	0.0101785	0.101781	0.0687083	0.138512	0.536	1632	C	4.75	2.031e-06	+?+	15.6	1.185	1	0.2763
0.25kHz	rs146750055	2	102922833	regulatory_region_variant	-	promoter_flanking_region	TGTGA	T	1209	0.333	2.19422	0.46039	2.56e-06	0.706	NA	NA	NA	NA	NA	NA	NA	NA	NA	NA	NA	NA	1209	TGTGA	-4.648	3.352e-06	-??	0	0	0	1
0.25kHz	2:102922833_T_TGTGTGAGA	2	102922833	intergenic_variant	-	-	TGTGTGAGA	T	1209	0.113	3.56056	0.763603	4.14e-06	0.546	NA	NA	NA	NA	NA	NA	NA	NA	NA	NA	NA	NA	1209	T	-4.55	5.363e-06	-??	0	0	0	1
0.25kHz	rs74263644	2	103194558	intergenic_variant	-	-	G	A	1209	0.124	2.53656	0.566237	9.53e-06	1	258	0.109556	-0.0226694	0.401638	0.0270293	0.909	423	0.149187	-0.00503117	0.0148536	0.734822	0.913	1890	A	-3.03	0.002449	-++	81.5	10.787	2	0.004547
0.25kHz	rs17775170	2	103251927	intron_variant	SLC9A2	protein_coding	A	G	1209	0.142	2.54705	0.549321	4.68e-06	0.949	258	0.147574	-0.0171366	0.467921	0.0236085	0.98	423	0.167553	-0.00745035	0.0136239	0.584477	0.995	1890	A	3.092	0.001985	+--	83	11.741	2	0.002822
0.25kHz	rs535200935	2	106865279	downstream_gene_variant	AC092106.1	processed_pseudogene	A	C	1209	0.013	9.49058	2.04759	4.71e-06	0.614	258	0.0212771	-0.0134492	0.832717	0.0636744	0.681	423	0.0149326	0.0399111	0.0445017	0.369801	0.753	1890	A	3.964	7.364e-05	+-+	64.3	5.597	2	0.06091
0.25kHz	rs867133160	2	107456165	intron_variant	ST6GAL2	protein_coding	A	T	1209	0.017	10.5432	2.01695	2.69e-07	0.489	NA	NA	NA	NA	NA	NA	NA	NA	NA	NA	NA	NA	1209	A	5.084	3.701e-07	+??	0	0	0	1
0.25kHz	rs3769777	2	108906428	intron_variant	SULT1C2	protein_coding	C	G	1209	0.011	8.3637	1.86077	8.91e-06	0.875	NA	NA	NA	NA	NA	NA	423	0.0122222	-0.0705692	0.049135	0.150936	0.815	1632	C	3.047	0.002308	+?-	91.7	12.049	1	0.0005181
0.25kHz	rs117354505	2	108906676	intron_variant	SULT1C2	protein_coding	G	A	1209	0.011	8.36296	1.86057	8.9e-06	0.875	NA	NA	NA	NA	NA	NA	423	0.012227	-0.0705446	0.0491332	0.151064	0.815	1632	A	-3.048	0.002306	-?+	91.7	12.047	1	0.0005188
0.25kHz	rs117250056	2	108907934	intron_variant	SULT1C2	protein_coding	T	C	1209	0.011	8.36116	1.8598	8.87e-06	0.875	NA	NA	NA	NA	NA	NA	423	0.0122352	-0.0706051	0.0491286	0.150676	0.815	1632	T	3.048	0.002306	+?-	91.7	12.058	1	0.0005157
0.25kHz	rs17036053	2	108908355	intron_variant	SULT1C2	protein_coding	C	T	1209	0.011	8.36253	1.85956	8.82e-06	0.875	NA	NA	NA	NA	NA	NA	423	0.0122435	-0.0705734	0.0491317	0.150885	0.815	1632	T	-3.049	0.002295	-?+	91.7	12.058	1	0.0005157
0.25kHz	rs58933671	2	108909203	intron_variant	SULT1C2	protein_coding	A	C	1209	0.011	8.3592	1.85848	8.78e-06	0.876	NA	NA	NA	NA	NA	NA	423	0.0122494	-0.0705954	0.0491277	0.150724	0.815	1632	A	3.05	0.002292	+?-	91.7	12.064	1	0.000514
0.25kHz	rs3769776	2	108911390	intron_variant	SULT1C2	protein_coding	T	A	1209	0.011	8.35701	1.857	8.69e-06	0.877	NA	NA	NA	NA	NA	NA	423	0.0122766	-0.0705749	0.0491244	0.150815	0.817	1632	A	-3.052	0.002275	-?+	91.7	12.071	1	0.0005123
0.25kHz	rs17036059	2	108911630	intron_variant	SULT1C2	protein_coding	T	C	1209	0.011	8.35649	1.85723	8.72e-06	0.877	NA	NA	NA	NA	NA	NA	423	0.0122813	-0.0706531	0.0491164	0.150297	0.817	1632	T	3.05	0.002288	+?-	91.7	12.079	1	0.00051
0.25kHz	rs17036068	2	108912759	intron_variant	SULT1C2	protein_coding	A	G	1209	0.011	8.37728	1.85837	8.4e-06	0.884	NA	NA	NA	NA	NA	NA	423	0.0123132	-0.070766	0.0491109	0.149601	0.822	1632	A	3.056	0.002245	+?-	91.8	12.122	1	0.0004984
0.25kHz	rs4149424	2	108916985	intron_variant	SULT1C2	protein_coding	C	G	1209	0.011	8.36842	1.85739	8.49e-06	0.886	NA	NA	NA	NA	NA	NA	423	0.0123617	-0.0717412	0.0490632	0.143681	0.824	1632	C	3.043	0.002343	+?-	91.8	12.241	1	0.0004674
0.25kHz	rs117110980	2	108918730	intron_variant	SULT1C2	protein_coding	A	G	1209	0.011	8.37669	1.85644	8.23e-06	0.882	NA	NA	NA	NA	NA	NA	423	0.0123463	-0.0723048	0.0490534	0.140482	0.824	1632	A	3.042	0.002346	+?-	91.9	12.336	1	0.0004444
0.25kHz	rs117520321	2	108920621	intron_variant	SULT1C2	protein_coding	C	T	1209	0.011	8.37337	1.85446	8.12e-06	0.88	NA	NA	NA	NA	NA	NA	423	0.0123404	-0.072616	0.0490471	0.138731	0.825	1632	T	-3.042	0.002353	-?+	91.9	12.385	1	0.0004327
0.25kHz	rs117163857	2	108921309	intron_variant	SULT1C2	protein_coding	A	T	1209	0.011	8.36953	1.85391	8.15e-06	0.88	NA	NA	NA	NA	NA	NA	423	0.0123322	-0.0728731	0.0490468	0.137336	0.825	1632	A	3.038	0.002378	+?-	91.9	12.415	1	0.0004259
0.25kHz	rs118138110	2	108926042	3_prime_UTR_variant	SULT1C2	protein_coding	T	C	1209	0.011	8.38105	1.85384	7.92e-06	0.876	NA	NA	NA	NA	NA	NA	423	0.0123322	-0.0729398	0.0490453	0.136964	0.826	1632	T	3.043	0.002343	+?-	92	12.445	1	0.0004191
0.25kHz	rs74969836	2	108926813	downstream_gene_variant	SULT1C2	protein_coding	G	A	1209	0.011	8.38278	1.85375	7.88e-06	0.869	NA	NA	NA	NA	NA	NA	423	0.0122045	-0.0739692	0.0494073	0.13436	0.825	1632	A	-3.039	0.002375	-?+	92	12.51	1	0.0004049
0.25kHz	rs1017936813	2	133395160	intron_variant	GPR39	protein_coding	A	G	1209	0.013	12.2305	2.07526	7.74e-09	0.596	NA	NA	NA	NA	NA	NA	423	0.0196099	-0.000355379	0.0389855	0.992727	0.837	1632	A	4.907	9.256e-07	+?-	88.2	8.486	1	0.00358
0.25kHz	rs1256537363	2	133401624	intron_variant	GPR39	protein_coding	A	AAG	1209	0.013	12.0315	2.05245	9.22e-09	0.599	NA	NA	NA	NA	NA	NA	NA	NA	NA	NA	NA	NA	1209	A	5.677	1.37e-08	+??	0	0	0	1
0.25kHz	rs138594931	2	133411458	intron_variant	LYPD1	protein_coding	G	A	1209	0.016	10.1555	1.77007	1.83e-08	0.68	NA	NA	NA	NA	NA	NA	423	0.0460012	-0.00963804	0.0227644	0.672016	0.918	1632	A	-4.571	4.855e-06	-?+	90.2	10.212	1	0.001395
0.25kHz	rs147653378	2	159972265	intron_variant	TANC1	protein_coding	A	T	1209	0.017	9.50374	1.81408	2.54e-07	0.607	258	0.0268818	0.0120726	0.848123	0.0630376	0.648	423	0.0160946	-0.0781949	0.0437318	0.0737669	0.706	1890	A	3.3	0.0009684	++-	89.1	18.302	2	0.0001061
0.25kHz	rs78373118	2	160003723	intron_variant	TANC1	protein_coding	A	G	1209	0.017	8.16705	1.80296	7.61e-06	0.595	258	0.0237287	-0.00496746	0.937958	0.0638193	0.687	423	0.0123901	-0.108406	0.0534493	0.0425398	0.574	1890	A	2.55	0.01078	+--	88.4	17.186	2	0.0001854
0.25kHz	2:176920015_C_T	2	176920015	intergenic_variant	-	-	T	C	1209	0.015	9.00734	1.84276	1.44e-06	0.65	258	0.0130194	-0.0572429	0.460347	0.077536	0.767	423	0.0248593	0.0354948	0.0336744	0.291855	0.833	1890	T	4.036	5.442e-05	+-+	75.2	8.06	2	0.01778
0.25kHz	rs192779694	2	216787900	intergenic_variant	-	-	T	C	1209	0.01	11.3269	2.22972	5.63e-07	0.697	NA	NA	NA	NA	NA	NA	423	0.0134149	-0.00224094	0.0409598	0.956369	0.892	1632	T	4.228	2.355e-05	+?-	84.8	6.577	1	0.01033
0.25kHz	rs60546031	2	227774862	intron_variant	RHBDD1	protein_coding	G	A	1209	0.023	5.6203	1.20083	3.82e-06	1	NA	NA	NA	NA	NA	NA	423	0.013721	-0.0453237	0.0445308	0.30877	0.88	1632	A	-3.412	0.0006439	-?+	90.2	10.246	1	0.00137
0.25kHz	rs560525164	2	227792915	intron_variant	RHBDD1	protein_coding	GTTC	G	1209	0.021	5.92791	1.31698	8.65e-06	0.956	NA	NA	NA	NA	NA	NA	NA	NA	NA	NA	NA	NA	1209	G	-4.396	1.102e-05	-??	0	0	0	1
0.25kHz	rs147109071	2	227867877	downstream_gene_variant	COL4A4	protein_coding	A	G	1209	0.02	6.34348	1.37686	5.35e-06	0.91	NA	NA	NA	NA	NA	NA	423	0.015422	-0.0727709	0.0401609	0.0699891	0.979	1632	A	2.948	0.003196	+?-	93.3	14.816	1	0.0001185
0.25kHz	rs116780691	2	231171563	intron_variant	SP140	protein_coding	A	C	1209	0.026	5.69657	1.23686	5.39e-06	0.806	NA	NA	NA	NA	NA	NA	423	0.0310674	-0.0975546	0.0296147	0.000987265	0.926	1632	A	2.192	0.02835	+?-	96.2	26.256	1	2.99e-07
0.25kHz	rs79385176	2	241437293	intron_variant	ANKMY1	protein_coding	A	G	1209	0.018	9.43151	2.02782	4.38e-06	0.474	258	0.0628779	-0.0341587	0.364164	0.0376421	0.773	423	0.036195	0.0266075	0.030521	0.383329	0.771	1890	A	3.707	0.0002094	+-+	76.3	8.44	2	0.0147
0.25kHz	rs536705245	3	11208870	intron_variant	HRH1	protein_coding	T	C	1209	0.015	10.1521	2.21277	5.84e-06	0.443	258	0.0155	0.0144918	0.847411	0.0753123	0.747	423	0.0333534	0.0089906	0.0267932	0.737206	0.784	1890	T	3.812	0.0001378	+++	64.8	5.678	2	0.05848
0.25kHz	rs146650883	3	31378449	intergenic_variant	-	-	G	C	1209	0.01	10.5514	2.09145	6.69e-07	0.746	NA	NA	NA	NA	NA	NA	NA	NA	NA	NA	NA	NA	1209	C	-4.912	9.016e-07	-??	0	0	0	1
0.25kHz	rs531361217	3	65760393	intron_variant	MAGI1	protein_coding	A	T	1209	0.013	9.79283	2.10332	4.28e-06	0.6	258	0.0123702	-0.00827727	0.919033	0.0814273	0.762	NA	NA	NA	NA	NA	NA	1467	A	4.082	4.465e-05	+-?	74.9	3.991	1	0.04575
0.25kHz	3:76946430_C_CAA	3	76946430	intron_variant	ROBO2	-	CAA	C	1209	0.015	8.70887	1.80039	1.83e-06	0.676	NA	NA	NA	NA	NA	NA	NA	NA	NA	NA	NA	NA	1209	CAA	4.716	2.411e-06	+??	0	0	0	1
0.25kHz	rs1559680597	3	80346215	intergenic_variant	-	-	C	T	1209	0.011	13.5169	2.54885	1.83e-07	0.483	NA	NA	NA	NA	NA	NA	NA	NA	NA	NA	NA	NA	1209	T	-5.155	2.536e-07	-??	0	0	0	1
0.25kHz	rs79810750	3	81488842	intergenic_variant	-	-	T	G	1209	0.012	8.05622	1.67933	2.21e-06	1	258	0.0343101	0.042579	0.411358	0.0518304	0.791	423	0.0149137	-0.0347693	0.0483475	0.472046	0.717	1890	T	3.704	0.0002118	++-	78.6	9.349	2	0.009329
0.25kHz	rs189741630	3	95368699	downstream_gene_variant	MTHFD2P1	processed_transcript	G	A	1209	0.014	12.9254	2.35611	7.06e-08	0.436	NA	NA	NA	NA	NA	NA	423	0.0176608	0.0265669	0.0426318	0.533173	0.782	1632	A	-4.902	9.5e-07	-?-	78.9	4.732	1	0.0296
0.25kHz	rs142304035	3	95391117	intron_variant,non_coding_transcript_variant	MTHFD2P1	processed_transcript	C	T	1209	0.013	12.6822	2.37977	1.6e-07	0.44	NA	NA	NA	NA	NA	NA	423	0.0172719	0.0267806	0.0427646	0.531163	0.797	1632	T	-4.777	1.781e-06	-?-	77.3	4.401	1	0.03591
0.25kHz	rs554621684	3	96622492	intron_variant	EPHA6	protein_coding	C	G	1209	0.015	10.3312	2.29763	8.84e-06	0.418	NA	NA	NA	NA	NA	NA	423	0.01624	0.0113461	0.054993	0.836542	0.63	1632	C	3.885	0.0001023	+?+	76.4	4.237	1	0.03956
0.25kHz	rs16840147	3	98489630	intron_variant	ST3GAL6	protein_coding	G	A	1209	0.05	4.38656	0.889507	1.16e-06	0.866	258	0.0665659	0.0279232	0.400765	0.0332318	0.907	423	0.0237612	-0.0121736	0.0392466	0.756422	0.781	1890	A	-4.007	6.162e-05	--+	74.5	7.835	2	0.01989
0.25kHz	rs1049909568	3	99941371	upstream_gene_variant	SNORD61	snoRNA	G	T	1209	0.011	10.3217	2.22269	4.53e-06	0.62	258	0.0372946	0.0480519	0.346251	0.0510166	0.61	423	0.0134574	-0.0439169	0.0448883	0.327896	0.84	1890	T	-3.51	0.0004484	--+	80.1	10.064	2	0.006525
0.25kHz	rs79514086	3	103595730	intergenic_variant	-	-	T	C	1209	0.015	10.0902	1.9474	3.39e-07	0.609	NA	NA	NA	NA	NA	NA	423	0.0171844	-0.0303974	0.0478337	0.525114	0.607	1632	T	4.015	5.948e-05	+?-	89.7	9.692	1	0.001851
0.25kHz	rs78321114	3	105255886	intron_variant	ALCAM	protein_coding	G	A	1209	0.024	5.88689	1.31554	9.73e-06	0.792	258	0.0281182	-0.111946	0.0630109	0.0602146	0.707	423	0.0253735	0.0276453	0.0352942	0.433462	0.792	1890	A	-3.18	0.001474	-+-	84.7	13.066	2	0.001454
0.25kHz	rs141061649	3	168648985	downstream_gene_variant	RP11-368I23.4	lincRNA	A	G	1209	0.018	6.22103	1.38933	9.61e-06	0.998	258	0.0122984	-0.0233188	0.768351	0.0791723	0.861	NA	NA	NA	NA	NA	NA	1467	A	3.847	0.0001195	+-?	77.4	4.417	1	0.03558
0.25kHz	rs145498239	3	168649177	downstream_gene_variant	RP11-368I23.4	lincRNA	A	G	1209	0.018	6.22055	1.38895	9.57e-06	0.988	258	0.0136589	-0.0414303	0.59708	0.0783767	0.777	NA	NA	NA	NA	NA	NA	1467	A	3.75	0.000177	+-?	81.3	5.357	1	0.02064
0.25kHz	rs80022253	3	168651759	regulatory_region_variant	-	promoter_flanking_region	A	G	1209	0.018	6.22649	1.38902	9.4e-06	1	258	0.0122771	-0.020867	0.792558	0.0793451	0.861	NA	NA	NA	NA	NA	NA	1467	A	3.865	0.0001112	+-?	76.8	4.306	1	0.03799
0.25kHz	rs116555262	3	168654895	intergenic_variant	-	-	C	T	1209	0.018	6.242	1.38963	9.02e-06	0.998	258	0.0122578	-0.0180698	0.8203	0.0795468	0.859	NA	NA	NA	NA	NA	NA	1467	T	-3.888	0.0001012	-+?	76.1	4.187	1	0.04074
0.25kHz	rs182982076	3	169183380	intron_variant,non_coding_transcript_variant	RP11-641D5.2	antisense	A	G	1209	0.014	13.2007	2.26346	1.09e-08	0.456	258	0.0166027	0.0211003	0.775348	0.0739358	0.695	423	0.020805	-0.0171276	0.038594	0.657195	0.801	1890	A	4.414	1.016e-05	++-	84.3	12.711	2	0.001737
0.25kHz	rs146862632	3	175804070	intergenic_variant	-	-	T	C	1209	0.011	12.0653	2.64518	6.6e-06	0.408	258	0.0154128	0.219111	0.0079995	0.0826183	0.627	423	0.033857	-0.0295079	0.0300847	0.326678	0.698	1890	T	4.078	4.548e-05	++-	82.1	11.201	2	0.003696
0.25kHz	rs141202404	3	178459343	intron_variant	KCNMB2	protein_coding	G	C	1209	0.01	9.50431	2.09932	7.69e-06	0.687	NA	NA	NA	NA	NA	NA	NA	NA	NA	NA	NA	NA	1209	C	-4.421	9.818e-06	-??	0	0	0	1
0.25kHz	rs146065507	3	178480135	intron_variant	KCNMB2	protein_coding	C	T	1209	0.01	9.71772	2.12286	6.13e-06	0.702	NA	NA	NA	NA	NA	NA	NA	NA	NA	NA	NA	NA	1209	T	-4.469	7.857e-06	-??	0	0	0	1
0.25kHz	rs143938820	3	178523084	upstream_gene_variant	KCNMB2	protein_coding	T	C	1209	0.01	9.60362	2.12258	7.79e-06	0.668	NA	NA	NA	NA	NA	NA	NA	NA	NA	NA	NA	NA	1209	T	4.418	9.94e-06	+??	0	0	0	1
0.25kHz	rs138493591	4	3517746	intron_variant,non_coding_transcript_variant	LRPAP1	processed_transcript	C	A	1209	0.011	10.0349	2.19397	6.23e-06	0.646	258	0.0100795	0.0252192	0.817558	0.109322	0.595	NA	NA	NA	NA	NA	NA	1467	A	-4.151	3.317e-05	--?	63.9	2.766	1	0.09626
0.25kHz	4:5641610_T_A	4	5641610	intron_variant	EVC2	protein_coding	A	T	1209	0.011	11.7287	2.46199	2.59e-06	0.504	NA	NA	NA	NA	NA	NA	NA	NA	NA	NA	NA	NA	1209	A	4.646	3.384e-06	+??	0	0	0	1
0.25kHz	rs75992574	4	7559476	intron_variant	SORCS2	protein_coding	A	G	1209	0.017	6.40218	1.40208	6.45e-06	1	258	0.0177791	0.0666292	0.34275	0.0702287	0.77	423	0.0185827	-0.0283709	0.037418	0.448322	0.874	1890	A	3.557	0.0003744	++-	77	8.695	2	0.01294
0.25kHz	rs116362672	4	7653445	intron_variant	SORCS2	protein_coding	T	C	1209	0.01	11.7093	2.08934	3.77e-08	0.822	258	0.0221938	0.0608584	0.309535	0.0598884	0.823	423	0.0149314	0.00210109	0.0426495	0.960709	0.887	1890	T	4.747	2.061e-06	+++	75.2	8.06	2	0.01778
0.25kHz	4:11272218_GTA_G	4	11272218	intergenic_variant	-	-	G	GTA	1209	0.778	2.17281	0.47227	5.51e-06	0.881	NA	NA	NA	NA	NA	NA	NA	NA	NA	NA	NA	NA	1209	G	4.491	7.087e-06	+??	0	0	0	1
0.25kHz	rs373711058	4	12743104	intergenic_variant	-	-	A	G	1209	0.03	5.82803	1.17314	9.76e-07	0.792	258	0.0499225	-0.0157175	0.716381	0.0432631	0.795	423	0.0188759	-0.00331496	0.0395622	0.933223	0.791	1890	A	3.696	0.0002186	+--	79.8	9.892	2	0.007111
0.25kHz	4:12845343_G_C	4	12845343	intergenic_variant	-	-	C	G	1209	0.025	7.47514	1.3349	3.86e-08	0.738	NA	NA	NA	NA	NA	NA	NA	NA	NA	NA	NA	NA	1209	C	5.433	5.545e-08	+??	0	0	0	1
0.25kHz	4:61336315_GA_G	4	61336315	intergenic_variant	-	-	G	GA	1209	0.012	11.2738	2.46285	6.13e-06	0.467	NA	NA	NA	NA	NA	NA	NA	NA	NA	NA	NA	NA	1209	G	4.469	7.861e-06	+??	0	0	0	1
0.25kHz	rs115909286	4	63917014	intergenic_variant	-	-	T	C	1209	0.015	11.6896	2.29418	5.22e-07	0.447	NA	NA	NA	NA	NA	NA	NA	NA	NA	NA	NA	NA	1209	T	4.959	7.07e-07	+??	0	0	0	1
0.25kHz	rs140737100	4	70218506	intron_variant,non_coding_transcript_variant	RP11-618I10.2	processed_pseudogene	T	G	1209	0.01	9.66896	2.12573	6.99e-06	0.769	NA	NA	NA	NA	NA	NA	NA	NA	NA	NA	NA	NA	1209	T	4.441	8.94e-06	+??	0	0	0	1
0.25kHz	4:88642038_T_TTTCCTTCC	4	88642038	intron_variant	RP11-742B18.1	processed_pseudogene	TTTCCTTCC	T	1209	0.064	5.29561	1.14149	4.62e-06	0.455	NA	NA	NA	NA	NA	NA	NA	NA	NA	NA	NA	NA	1209	T	-4.528	5.966e-06	-??	0	0	0	1
0.25kHz	rs141386777	4	91132372	intron_variant,NMD_transcript_variant	CCSER1	nonsense_mediated_decay	T	G	1209	0.011	9.50818	2.00479	2.86e-06	0.775	258	0.019938	-0.016813	0.788388	0.0626406	0.882	NA	NA	NA	NA	NA	NA	1467	T	4.087	4.371e-05	+-?	79	4.768	1	0.02899
0.25kHz	rs553261781	4	106901925	intron_variant	NPNT	protein_coding	C	G	1209	0.01	11.3675	2.28017	8.96e-07	0.633	258	0.0105388	-0.0378483	0.721672	0.106248	0.472	NA	NA	NA	NA	NA	NA	1467	C	4.259	2.056e-05	+-?	82	5.568	1	0.01829
0.25kHz	rs17258682	4	106924042	intron_variant	NPNT	protein_coding	G	C	1209	0.042	4.55944	0.953157	2.36e-06	0.928	258	0.046969	0.00675616	0.876354	0.0434222	0.767	423	0.0383605	-0.026653	0.0264753	0.314075	0.952	1890	C	-3.312	0.0009264	--+	83.1	11.827	2	0.002703
0.25kHz	rs779786782	4	114928054	intergenic_variant	-	-	T	C	1209	0.01	15.08	2.71236	4.78e-08	0.471	258	0.0287655	-0.0598895	0.246976	0.0517303	0.821	NA	NA	NA	NA	NA	NA	1467	T	4.413	1.022e-05	+-?	90.9	10.98	1	0.0009208
0.25kHz	4:132191248_A_C	4	132191248	intergenic_variant	-	-	C	A	1209	0.026	7.29247	1.51806	2.14e-06	0.572	258	0.0152171	0.0361144	0.652901	0.0803012	0.679	423	0.0152364	-0.057156	0.049186	0.24522	0.637	1890	A	-3.363	0.0007722	--+	83.6	12.184	2	0.002261
0.25kHz	rs996577913	4	132582355	intergenic_variant	-	-	A	G	1209	0.013	9.46869	2.1094	9.15e-06	0.582	258	0.0162655	0.0249961	0.755659	0.0803252	0.6	NA	NA	NA	NA	NA	NA	1467	A	4.111	3.943e-05	++?	58.7	2.422	1	0.1197
0.25kHz	rs114787950	4	132586505	intergenic_variant	-	-	G	A	1209	0.038	5.17286	1.04682	1.11e-06	0.834	258	0.041062	0.0920292	0.033475	0.0432806	0.906	423	0.0338132	0.017354	0.0284629	0.542056	0.939	1890	A	-4.924	8.46e-07	---	47.6	3.819	2	0.1481
0.25kHz	rs2003258	4	132603713	intergenic_variant	-	-	C	T	1209	0.039	5.03724	1.04817	2.12e-06	0.821	258	0.0292481	0.0495993	0.341992	0.0521968	0.862	423	0.0322435	0.0175041	0.0291761	0.548541	0.941	1890	T	-4.383	1.173e-05	---	50.1	4.012	2	0.1345
0.25kHz	rs146714012	4	132610569	intergenic_variant	-	-	T	G	1209	0.036	5.32957	1.08728	1.34e-06	0.82	258	0.0295911	0.0473269	0.358946	0.0515894	0.869	423	0.030461	0.0137223	0.0296949	0.644004	0.951	1890	T	4.378	1.198e-05	+++	57.5	4.705	2	0.09513
0.25kHz	rs138790002	4	132651973	intergenic_variant	-	-	A	G	1209	0.035	6.55657	1.20692	9.35e-08	0.676	258	0.0258236	0.0489185	0.455422	0.0655387	0.704	423	0.036279	0.0285176	0.0305769	0.351	0.647	1890	A	4.937	7.931e-07	+++	59.1	4.893	2	0.08661
0.25kHz	rs77646976	4	132683563	intergenic_variant	-	-	G	A	1209	0.041	4.81049	1.01952	3.2e-06	0.816	258	0.0299554	0.0350593	0.522276	0.0547936	0.795	423	0.0400378	0.0506626	0.0274184	0.0646372	0.787	1890	A	-4.792	1.652e-06	---	2.3	2.047	2	0.3593
0.25kHz	rs2323131	4	144398667	downstream_gene_variant	GAB1	protein_coding	G	C	1209	0.015	7.14255	1.59737	9.89e-06	0.887	258	0.0180407	-0.00877561	0.891201	0.0641565	0.892	NA	NA	NA	NA	NA	NA	1467	C	-3.908	9.31e-05	-+?	73.9	3.826	1	0.05047
0.25kHz	rs142538855	4	144402697	intergenic_variant	-	-	A	G	1209	0.015	7.20845	1.60476	9.02e-06	0.881	258	0.0179981	-0.00898537	0.888549	0.0641171	0.89	NA	NA	NA	NA	NA	NA	1467	A	3.924	8.702e-05	+-?	74.2	3.87	1	0.04916
0.25kHz	rs149553555	4	144406207	intergenic_variant	-	-	T	C	1209	0.015	7.30772	1.61455	7.73e-06	0.859	258	0.0181647	-0.0105309	0.869423	0.06406	0.88	NA	NA	NA	NA	NA	NA	1467	T	3.944	8.025e-05	+-?	75.1	4.011	1	0.04519
0.25kHz	rs76047486	4	157423651	intergenic_variant	-	-	T	C	1209	0.01	9.25218	1.896	1.49e-06	0.926	258	0.012876	0.00394388	0.957465	0.0739458	0.899	423	0.0119255	0.0054378	0.0466396	0.907184	0.922	1890	T	3.879	0.0001051	+++	73.7	7.591	2	0.02247
0.25kHz	5:8469247_CTT_CT	5	8469247	intergenic_variant	-	-	CT	CTT	1209	0.33	2.77913	0.567618	1.38e-06	0.454	NA	NA	NA	NA	NA	NA	NA	NA	NA	NA	NA	NA	1209	CT	4.771	1.831e-06	+??	0	0	0	1
0.25kHz	rs189262673	5	12405392	intergenic_variant	-	-	G	A	1209	0.01	8.97884	1.98401	7.75e-06	0.81	NA	NA	NA	NA	NA	NA	NA	NA	NA	NA	NA	NA	1209	A	-4.42	9.892e-06	-??	0	0	0	1
0.25kHz	rs76703575	5	26278092	intergenic_variant	-	-	A	G	1209	0.021	6.96167	1.48114	3.49e-06	0.739	258	0.010312	0.141229	0.176637	0.104523	0.612	423	0.0158877	-0.0517495	0.0462392	0.263068	0.768	1890	A	3.637	0.0002755	++-	81.6	10.876	2	0.004349
0.25kHz	rs1397570421	5	78119763	intron_variant	ARSB	protein_coding	C	G	1209	0.012	11.9231	2.59735	5.78e-06	0.417	NA	NA	NA	NA	NA	NA	NA	NA	NA	NA	NA	NA	1209	C	4.481	7.42e-06	+??	0	0	0	1
0.25kHz	rs144760425	5	83995878	intergenic_variant	-	-	T	C	1209	0.054	4.62698	0.929074	9.19e-07	0.786	258	0.0429147	-0.0238552	0.578774	0.0429686	0.742	423	0.0453262	0.0313366	0.0273167	0.251317	0.788	1890	T	4.217	2.473e-05	+-+	72.9	7.369	2	0.02511
0.25kHz	rs185575999	5	119383950	intergenic_variant	-	-	A	C	1209	0.01	10.2444	2.22172	5.26e-06	0.664	NA	NA	NA	NA	NA	NA	423	0.0138783	-0.0133338	0.0405615	0.74236	0.853	1632	A	3.706	0.0002101	+?-	84.9	6.627	1	0.01004
0.25kHz	rs114161721	5	122394409	downstream_gene_variant	RP11-359P5.1	antisense	C	A	1209	0.018	6.17095	1.34186	5.56e-06	1	258	0.0134632	-0.00698438	0.936306	0.0873996	0.699	423	0.0239598	0.0287016	0.0346772	0.407852	0.858	1890	A	-3.952	7.734e-05	-+-	61.7	5.222	2	0.07346
0.25kHz	rs72785994	5	123540760	intergenic_variant	-	-	T	G	1209	0.012	9.17558	1.69243	9.9e-08	0.984	258	0.0116124	0.0549448	0.461821	0.0746683	0.984	423	0.0120626	-0.0675873	0.0477242	0.156715	0.96	1890	T	3.814	0.0001369	++-	87.3	15.735	2	0.0003831
0.25kHz	rs184801966	5	123550364	intergenic_variant	-	-	A	G	1209	0.012	9.15914	1.69345	1.06e-07	0.979	258	0.0116725	0.0553037	0.458331	0.0745738	0.948	423	0.0105887	-0.0895815	0.0483205	0.0637532	0.977	1890	A	3.599	0.0003193	++-	89.3	18.638	2	8.971e-05
0.25kHz	5:123555921_A_C	5	123555921	intergenic_variant	-	-	C	A	1209	0.012	10.9596	1.85128	6.67e-09	0.78	258	0.0102326	0.0506938	0.558244	0.0865892	0.876	NA	NA	NA	NA	NA	NA	1467	A	-5.448	5.088e-08	--?	71.5	3.504	1	0.06122
0.25kHz	rs182594020	5	123591863	intergenic_variant	-	-	A	G	1209	0.011	9.15622	1.89712	1.93e-06	0.819	NA	NA	NA	NA	NA	NA	NA	NA	NA	NA	NA	NA	1209	A	4.705	2.536e-06	+??	0	0	0	1
0.25kHz	5:139516165_C_CAAA	5	139516165	intergenic_variant	-	-	CAAA	C	1209	0.032	7.26066	1.57649	5.39e-06	0.422	NA	NA	NA	NA	NA	NA	NA	NA	NA	NA	NA	NA	1209	CAAA	4.496	6.937e-06	+??	0	0	0	1
0.25kHz	rs77586089	5	157562266	regulatory_region_variant	-	promoter_flanking_region	G	A	1209	0.01	13.7272	2.65064	3.44e-07	0.459	NA	NA	NA	NA	NA	NA	NA	NA	NA	NA	NA	NA	1209	A	-5.038	4.701e-07	-??	0	0	0	1
0.25kHz	rs1297848242	5	161095430	intron_variant,non_coding_transcript_variant	GABRA6	processed_transcript	G	A	1209	0.019	9.24617	1.99969	4.96e-06	0.45	NA	NA	NA	NA	NA	NA	NA	NA	NA	NA	NA	NA	1209	A	-4.513	6.393e-06	-??	0	0	0	1
0.25kHz	rs74733263	5	163671151	intergenic_variant	-	-	A	G	1209	0.016	6.77961	1.45506	4.21e-06	1	258	0.036407	-0.0428938	0.411018	0.0521757	0.641	423	0.0360083	-0.0410648	0.0292242	0.159972	0.818	1890	A	2.668	0.007631	+--	87.7	16.205	2	0.0003028
0.25kHz	rs12657155	5	166636062	regulatory_region_variant	-	enhancer	C	T	1209	0.428	-1.97062	0.43359	7.11e-06	0.713	258	0.456659	0.00422169	0.794336	0.0161947	0.963	423	0.386369	-0.0212158	0.0107089	0.0475756	0.933	1890	C	4.39	1.132e-05	+-+	54.7	4.412	2	0.1101
0.25kHz	rs6895920	5	166637016	intergenic_variant	-	-	G	A	1209	0.428	-1.95772	0.432162	7.6e-06	0.714	258	0.45631	0.00416833	0.796827	0.0161905	0.963	423	0.386067	-0.0210724	0.0107013	0.048936	0.935	1890	G	4.375	1.217e-05	+-+	54.3	4.377	2	0.1121
0.25kHz	6:10779425_T_G	6	10779425	intron_variant	MAK	protein_coding	G	T	1209	0.014	10.3722	2.24229	4.92e-06	0.476	NA	NA	NA	NA	NA	NA	423	0.0105768	-0.0115123	0.0757351	0.879181	0.436	1632	T	-3.808	0.0001398	-?+	83.1	5.902	1	0.01513
0.25kHz	rs199683292	6	12051957	intron_variant	HIVEP1	protein_coding	A	ATTACT	1209	0.01	10.2396	2.09226	1.39e-06	0.795	NA	NA	NA	NA	NA	NA	NA	NA	NA	NA	NA	NA	1209	A	4.769	1.849e-06	+??	0	0	0	1
0.25kHz	rs138807746	6	12194331	intergenic_variant	-	-	G	A	1209	0.01	14.1097	2.90479	1.66e-06	0.412	NA	NA	NA	NA	NA	NA	423	0.0236418	-0.0135707	0.0384344	0.724024	0.767	1632	A	-3.895	9.806e-05	-?+	86.4	7.368	1	0.006641
0.25kHz	rs116692550	6	12194678	intergenic_variant	-	-	G	C	1209	0.01	14.1076	2.90453	1.66e-06	0.412	NA	NA	NA	NA	NA	NA	423	0.023643	-0.0135844	0.0384345	0.723757	0.767	1632	C	-3.895	9.823e-05	-?+	86.4	7.369	1	0.006637
0.25kHz	rs148382516	6	20089058	intergenic_variant	-	-	A	G	1209	0.018	11.3295	2.12367	1.55e-07	0.42	258	0.0185795	0.0196216	0.796234	0.075987	0.421	423	0.0515721	-0.0388548	0.0241498	0.107636	0.79	1890	A	3.481	0.0004994	++-	88.5	17.42	2	0.000165
0.25kHz	rs4151669	6	31915144	downstream_gene_variant	C2	protein_coding	A	G	1209	0.029	4.82763	1.0782	9.62e-06	1	258	0.0426609	0.0214623	0.594269	0.0402927	0.994	423	0.0504019	-0.0168223	0.0223041	0.450714	0.968	1890	A	3.338	0.0008436	++-	77.4	8.839	2	0.01204
0.25kHz	rs200707272	6	74221773	downstream_gene_variant	EEF1A1	protein_coding	T	TAGG	1209	0.011	10.3586	2.22079	4.12e-06	0.62	NA	NA	NA	NA	NA	NA	NA	NA	NA	NA	NA	NA	1209	T	4.552	5.326e-06	+??	0	0	0	1
0.25kHz	rs745551185	6	101017119	intron_variant	ASCC3	protein_coding	TTTTTG	T	1209	0.025	6.09173	1.33124	6.17e-06	0.733	NA	NA	NA	NA	NA	NA	NA	NA	NA	NA	NA	NA	1209	T	-4.467	7.915e-06	-??	0	0	0	1
0.25kHz	rs148754261	6	101127279	intron_variant,NMD_transcript_variant	ASCC3	nonsense_mediated_decay	G	A	1209	0.014	9.12848	1.85916	1.29e-06	0.664	NA	NA	NA	NA	NA	NA	NA	NA	NA	NA	NA	NA	1209	A	-4.784	1.715e-06	-??	0	0	0	1
0.25kHz	rs138397781	6	101205325	intron_variant,NMD_transcript_variant	ASCC3	nonsense_mediated_decay	A	T	1209	0.015	7.98105	1.78418	9.81e-06	0.682	NA	NA	NA	NA	NA	NA	NA	NA	NA	NA	NA	NA	1209	A	4.37	1.245e-05	+??	0	0	0	1
0.25kHz	rs117359272	6	109074742	intron_variant,non_coding_transcript_variant	LINC00222	lincRNA	G	C	1209	0.016	8.72288	1.78544	1.45e-06	0.65	NA	NA	NA	NA	NA	NA	423	0.0144149	0.0116875	0.0428929	0.785252	0.939	1632	C	-4.237	2.268e-05	-?-	79.1	4.794	1	0.02856
0.25kHz	rs774950368	6	111576403	upstream_gene_variant	KIAA1919	protein_coding	G	T	1209	0.011	11.4925	2.18936	2.41e-07	0.643	NA	NA	NA	NA	NA	NA	NA	NA	NA	NA	NA	NA	1209	T	-5.104	3.318e-07	-??	0	0	0	1
0.25kHz	6:112008845_C_CAGAG	6	112008845	intron_variant	FYN	protein_coding	CAGAG	C	1209	0.093	4.23196	0.86894	1.56e-06	0.502	NA	NA	NA	NA	NA	NA	NA	NA	NA	NA	NA	NA	1209	CAGAG	4.747	2.067e-06	+??	0	0	0	1
0.25kHz	rs74340441	6	135144555	regulatory_region_variant	-	CTCF_binding_site	T	C	1209	0.012	9.35464	2.05869	7.14e-06	0.618	NA	NA	NA	NA	NA	NA	NA	NA	NA	NA	NA	NA	1209	T	4.437	9.122e-06	+??	0	0	0	1
0.25kHz	rs75814724	6	140127178	intergenic_variant	-	-	T	C	1209	0.022	6.16708	1.34226	5.67e-06	0.858	258	0.0218857	0.0178839	0.779843	0.06398	0.767	423	0.0235331	-0.0408035	0.0379541	0.282341	0.801	1890	T	3.182	0.001463	++-	82.2	11.226	2	0.00365
0.25kHz	rs77745262	6	140132961	intergenic_variant	-	-	T	C	1209	0.021	6.46333	1.37774	3.63e-06	0.877	258	0.022062	0.0170999	0.786152	0.063027	0.789	423	0.0228002	-0.0412617	0.0382093	0.280194	0.818	1890	T	3.25	0.001154	++-	82.8	11.626	2	0.002988
0.25kHz	rs11155970	6	154695113	intergenic_variant	-	-	G	A	1209	0.01	9.28528	2.01662	5.42e-06	0.826	NA	NA	NA	NA	NA	NA	NA	NA	NA	NA	NA	NA	1209	A	-4.494	6.974e-06	-??	0	0	0	1
0.25kHz	rs144825480	6	167888125	regulatory_region_variant	-	promoter_flanking_region	A	G	1209	0.01	11.224	2.27632	1.17e-06	0.652	NA	NA	NA	NA	NA	NA	NA	NA	NA	NA	NA	NA	1209	A	4.804	1.555e-06	+??	0	0	0	1
0.25kHz	rs144580553	6	168197337	5_prime_UTR_variant	C6orf123	protein_coding	T	C	1209	0.011	12.8453	2.54788	6.8e-07	0.466	258	0.0201376	0.1393	0.112292	0.0877219	0.408	423	0.0237801	0.0698308	0.0337115	0.0383193	0.708	1890	T	5.493	3.959e-08	+++	0	0.739	2	0.6912
0.25kHz	rs767067782	7	303376	downstream_gene_variant	FAM20C	protein_coding	G	A	1209	0.017	9.55264	2.12486	8.87e-06	0.431	258	0.0261066	0.0244726	0.676368	0.0586275	0.494	423	0.0254988	-0.0311054	0.0447898	0.487384	0.488	1890	A	-3.338	0.0008451	--+	77.3	8.798	2	0.01229
0.25kHz	7:16734202_T_C	7	16734202	intron_variant	BZW2	protein_coding	C	T	1209	0.013	10.3489	2.2669	6.48e-06	0.486	258	0.0163721	0.026706	0.736544	0.0793798	0.633	NA	NA	NA	NA	NA	NA	1467	T	-4.187	2.821e-05	--?	59.1	2.445	1	0.1179
0.25kHz	rs117443862	7	29180822	intron_variant	CPVL	protein_coding	A	G	1209	0.012	7.54041	1.59858	3.22e-06	1	258	0.0107946	0.0213245	0.798211	0.0834086	0.867	NA	NA	NA	NA	NA	NA	1467	A	4.284	1.832e-05	++?	65.3	2.882	1	0.08958
0.25kHz	rs184241938	7	31457048	intron_variant,non_coding_transcript_variant	AC006380.3	lincRNA	G	A	1209	0.01	12.2795	2.59174	2.92e-06	0.526	NA	NA	NA	NA	NA	NA	NA	NA	NA	NA	NA	NA	1209	A	-4.621	3.812e-06	-??	0	0	0	1
0.25kHz	rs74337910	7	31827099	intron_variant	PDE1C	protein_coding	C	G	1209	0.014	12.4355	1.98001	8.46e-10	0.596	258	0.012626	0.0746469	0.410738	0.0907455	0.624	423	0.012779	-0.0255414	0.0528199	0.6287	0.702	1890	C	4.925	8.423e-07	++-	85.1	13.426	2	0.001215
0.25kHz	rs138472413	7	32115177	upstream_gene_variant	PDE1C	protein_coding	G	T	1209	0.022	6.26448	1.3779	7.06e-06	0.8	258	0.0263798	-0.0367949	0.475667	0.0515849	0.906	423	0.0260083	-0.0223129	0.0335146	0.50556	0.874	1890	T	-2.972	0.002958	-++	83.1	11.826	2	0.002704
0.25kHz	rs139421688	7	32235991	intron_variant	PDE1C	protein_coding	C	G	1209	0.016	8.96197	1.71027	2.52e-07	0.688	NA	NA	NA	NA	NA	NA	423	0.0141217	-0.00580923	0.0458986	0.899283	0.779	1632	C	4.322	1.55e-05	+?-	86.3	7.307	1	0.006867
0.25kHz	rs17706231	7	41873588	intergenic_variant	-	-	G	A	1209	0.069	3.46579	0.732896	3.05e-06	0.959	258	0.0804612	0.0476209	0.0946906	0.0284957	0.98	423	0.0491631	-0.0110093	0.0236878	0.642097	0.984	1890	A	-4.087	4.372e-05	--+	73.6	7.584	2	0.02255
0.25kHz	rs111988820	7	41877016	intergenic_variant	-	-	C	G	1209	0.069	3.47474	0.73355	2.94e-06	0.957	258	0.0808469	0.0478759	0.0930861	0.0285088	0.976	423	0.0496572	-0.0105753	0.023691	0.655319	0.982	1890	C	4.105	4.049e-05	++-	73.4	7.519	2	0.0233
0.25kHz	rs113596213	7	41891542	intergenic_variant	-	-	A	G	1209	0.067	3.37146	0.743807	7.51e-06	0.956	258	0.0833488	0.0470281	0.0991069	0.0285157	0.964	423	0.0544102	-0.00201204	0.0227086	0.929398	0.983	1890	A	4.108	3.999e-05	++-	63.3	5.448	2	0.06562
0.25kHz	rs112094963	7	41911754	intergenic_variant	-	-	A	G	1209	0.067	3.36034	0.744567	8.2e-06	0.952	258	0.0841899	0.0474191	0.095713	0.0284628	0.968	423	0.0556123	-0.00198529	0.0222849	0.929013	0.991	1890	A	4.099	4.156e-05	++-	63	5.412	2	0.0668
0.25kHz	rs17706566	7	41915428	regulatory_region_variant	-	open_chromatin_region	A	G	1209	0.067	3.35926	0.744741	8.29e-06	0.952	258	0.0841047	0.047565	0.0947758	0.0284697	0.968	423	0.0556135	-0.00195239	0.0222837	0.930182	0.99	1890	A	4.099	4.146e-05	++-	63	5.402	2	0.06713
0.25kHz	rs112733797	7	41936068	intergenic_variant	-	-	T	A	1209	0.046	4.21416	0.896981	3.52e-06	0.954	258	0.0231977	0.051251	0.338265	0.0535203	0.878	423	0.0119527	-0.0467257	0.0475156	0.325423	0.945	1890	A	-3.555	0.0003786	--+	80.5	10.259	2	0.005921
0.25kHz	rs201352120	7	41945949	intergenic_variant	-	-	G	GGAT	1209	0.016	9.05001	1.90502	2.75e-06	0.604	NA	NA	NA	NA	NA	NA	NA	NA	NA	NA	NA	NA	1209	G	4.633	3.597e-06	+??	0	0	0	1
0.25kHz	rs765126748	7	43912513	downstream_gene_variant	URGCP	protein_coding	A	G	1209	0.011	10.5345	2.28274	5.17e-06	0.603	258	0.0230853	-0.00346609	0.954004	0.0600928	0.735	NA	NA	NA	NA	NA	NA	1467	A	4.065	4.802e-05	+-?	73.5	3.769	1	0.05221
0.25kHz	rs147965819	7	47020961	intron_variant,non_coding_transcript_variant	AC004870.4	lincRNA	G	A	1209	0.01	12.3997	2.18863	2.71e-08	0.706	258	0.0144477	0.00942511	0.891616	0.06917	0.898	NA	NA	NA	NA	NA	NA	1467	A	-5.045	4.538e-07	--?	79	4.754	1	0.02923
0.25kHz	rs75652267	7	73932662	intron_variant	GTF2IRD1	protein_coding	A	G	1209	0.021	6.2699	1.29016	1.64e-06	1	258	0.012062	0.191566	0.0541435	0.0994791	0.494	423	0.0225496	-0.0106555	0.0388754	0.784013	0.714	1890	A	4.37	1.24e-05	++-	71.9	7.121	2	0.02842
0.25kHz	rs1033348192	7	80700843	intergenic_variant	-	-	C	A	1209	0.01	12.6991	2.81809	8.46e-06	0.441	258	0.0146667	-0.22033	0.00775143	0.0827464	0.627	423	0.0147707	-0.0598542	0.0455865	0.18919	0.722	1890	A	-1.915	0.05548	-++	91.8	24.516	2	4.746e-06
0.25kHz	rs999865709	7	95324326	regulatory_region_variant	-	enhancer	A	C	1209	0.015	9.18706	2.02269	7.2e-06	0.497	258	0.0211957	0.01339	0.855471	0.0735139	0.699	NA	NA	NA	NA	NA	NA	1467	A	4.103	4.084e-05	++?	65.2	2.872	1	0.09015
0.25kHz	rs532547065	7	103822153	intron_variant	ORC5	protein_coding	C	T	1209	0.013	8.85375	1.93702	6.32e-06	0.645	258	0.0226318	-0.0240707	0.702728	0.0630715	0.669	423	0.0111064	-0.0913153	0.060379	0.13044	0.641	1890	T	-2.713	0.006674	-++	86.7	14.989	2	0.0005562
0.25kHz	7:116786708_T_A	7	116786708	intron_variant	ST7	protein_coding	A	T	1209	0.016	10.5377	2.20476	2.4e-06	0.44	258	0.0128682	0.0660378	0.476677	0.0927945	0.585	423	0.0181277	0.0301147	0.0455421	0.508453	0.588	1890	A	4.303	1.681e-05	+++	51.8	4.147	2	0.1258
0.25kHz	rs76537687	7	117511141	intron_variant	CTTNBP2	protein_coding	G	A	1209	0.015	6.89499	1.51359	6.78e-06	0.989	NA	NA	NA	NA	NA	NA	NA	NA	NA	NA	NA	NA	1209	A	-4.448	8.673e-06	-??	0	0	0	1
0.25kHz	rs117080455	7	117537640	intergenic_variant	-	-	C	T	1209	0.015	6.90877	1.51307	6.46e-06	1	258	0.0103353	0.0898964	0.427142	0.113207	0.443	NA	NA	NA	NA	NA	NA	1467	T	-4.38	1.186e-05	--?	24.2	1.319	1	0.2507
0.25kHz	rs17311897	7	122714154	intron_variant,non_coding_transcript_variant	RP11-61D3.1	lincRNA	T	A	1209	0.215	2.23248	0.456424	1.41e-06	0.952	258	0.20163	0.0182154	0.377041	0.0206206	0.985	423	0.256902	-0.0109401	0.0111838	0.327967	0.982	1890	A	-3.676	0.0002369	--+	81.7	10.945	2	0.0042
0.25kHz	rs143165479	7	122722979	intron_variant,non_coding_transcript_variant	RP11-61D3.1	lincRNA	C	T	1209	0.023	5.94313	1.30848	7.2e-06	0.896	258	0.0100329	0.134736	0.116634	0.0858707	0.921	423	0.024792	0.0229251	0.0335932	0.494966	0.955	1890	T	-4.45	8.595e-06	---	28.5	2.797	2	0.2469
0.25kHz	rs73229961	7	122725604	intron_variant,non_coding_transcript_variant	RP11-61D3.1	lincRNA	A	G	1209	0.222	2.3437	0.449167	2.82e-07	0.957	258	0.203738	0.0246454	0.235384	0.0207697	0.992	423	0.25137	-0.00954736	0.0112337	0.395387	0.991	1890	A	4.095	4.217e-05	++-	82	11.114	2	0.003861
0.25kHz	rs12666900	7	122726916	intron_variant,non_coding_transcript_variant	RP11-61D3.1	lincRNA	T	C	1209	0.222	2.34383	0.449155	2.81e-07	0.957	258	0.203926	0.0246584	0.234763	0.0207531	0.993	423	0.251318	-0.00958111	0.011233	0.393691	0.992	1890	T	4.095	4.227e-05	++-	82	11.131	2	0.003827
0.25kHz	rs1404836	7	122735966	intron_variant,non_coding_transcript_variant	RP11-61D3.1	lincRNA	C	T	1209	0.224	2.38669	0.447386	1.55e-07	0.957	258	0.205085	0.0218724	0.296294	0.0209423	0.993	423	0.255936	-0.0120878	0.0112332	0.281892	0.993	1890	T	-4.024	5.733e-05	--+	84.5	12.941	2	0.001548
0.25kHz	rs73229963	7	122736067	intron_variant,non_coding_transcript_variant	RP11-61D3.1	lincRNA	A	G	1209	0.224	2.38544	0.447268	1.56e-07	0.957	258	0.205324	0.0218105	0.29692	0.0209101	0.994	423	0.256002	-0.0120661	0.0112285	0.282556	0.993	1890	A	4.023	5.753e-05	++-	84.5	12.928	2	0.001558
0.25kHz	rs12540449	7	122737144	intron_variant,non_coding_transcript_variant	RP11-61D3.1	lincRNA	C	A	1209	0.224	2.36646	0.446557	1.86e-07	0.956	258	0.206543	0.0172583	0.408418	0.0208767	0.995	423	0.256013	-0.0120664	0.0112282	0.282527	0.993	1890	A	-3.917	8.959e-05	--+	84.7	13.032	2	0.00148
0.25kHz	rs10953970	7	122737586	intron_variant,non_coding_transcript_variant	RP11-61D3.1	lincRNA	G	C	1209	0.225	2.36744	0.44617	1.8e-07	0.957	258	0.206562	0.0172436	0.408782	0.0208751	0.995	423	0.256013	-0.0120664	0.0112282	0.282527	0.993	1890	C	-3.922	8.78e-05	--+	84.7	13.058	2	0.00146
0.25kHz	rs56286252	7	122738107	intron_variant,non_coding_transcript_variant	RP11-61D3.1	lincRNA	G	A	1209	0.225	2.36753	0.446169	1.8e-07	0.957	258	0.206566	0.0172444	0.408753	0.0208748	0.995	423	0.256009	-0.0120687	0.0112281	0.282435	0.993	1890	A	-3.922	8.777e-05	--+	84.7	13.06	2	0.001459
0.25kHz	rs73217746	7	122738678	intron_variant,non_coding_transcript_variant	RP11-61D3.1	lincRNA	A	G	1209	0.225	2.39253	0.445546	1.3e-07	0.958	258	0.205283	0.0175025	0.403551	0.0209537	0.991	423	0.256009	-0.0120687	0.0112281	0.282435	0.993	1890	A	3.973	7.09e-05	++-	85	13.291	2	0.0013
0.25kHz	rs73217748	7	122738762	intron_variant,non_coding_transcript_variant	RP11-61D3.1	lincRNA	G	A	1209	0.239	2.21644	0.434463	5.06e-07	0.96	258	0.229419	0.0178275	0.377937	0.0202194	0.992	423	0.276099	-0.0128769	0.0108638	0.235897	0.993	1890	A	-3.736	0.0001867	--+	84.5	12.877	2	0.001599
0.25kHz	rs73217749	7	122741488	intron_variant,non_coding_transcript_variant	RP11-61D3.1	lincRNA	A	G	1209	0.224	2.36753	0.446068	1.79e-07	0.958	258	0.206269	0.0171474	0.411699	0.0208883	0.996	423	0.255961	-0.0123638	0.0112287	0.270858	0.993	1890	A	3.909	9.279e-05	++-	84.9	13.225	2	0.001343
0.25kHz	rs2470983	7	122774603	intron_variant	SLC13A1	protein_coding	A	C	1209	0.152	3.1926	0.520058	1.93e-09	0.93	258	0.123337	0.00102993	0.967618	0.02537	0.941	423	0.131943	-0.0245571	0.0147018	0.0948514	0.951	1890	A	3.97	7.173e-05	++-	91	22.235	2	1.485e-05
0.25kHz	rs58096978	7	122779557	intron_variant	SLC13A1	protein_coding	C	G	1209	0.253	1.90548	0.422882	8.47e-06	0.981	258	0.229484	0.0127164	0.517517	0.0196489	0.991	423	0.2897	-0.0100472	0.0106713	0.346445	0.997	1890	C	3.313	0.0009215	++-	79.4	9.693	2	0.007855
0.25kHz	rs6964272	7	122780027	intron_variant	SLC13A1	protein_coding	T	C	1209	0.253	1.89164	0.421992	9.4e-06	0.981	258	0.229432	0.0125933	0.521468	0.0196437	0.992	423	0.289651	-0.0100643	0.0106706	0.345587	0.997	1890	T	3.293	0.0009925	++-	79.2	9.631	2	0.008103
0.25kHz	rs76533655	7	122782833	intron_variant	SLC13A1	protein_coding	A	G	1209	0.253	1.89176	0.421939	9.37e-06	0.981	258	0.229413	0.0125878	0.521716	0.0196469	0.991	423	0.289664	-0.0100627	0.0106712	0.345693	0.997	1890	A	3.293	0.0009904	++-	79.2	9.633	2	0.008094
0.25kHz	rs79597558	7	122782950	intron_variant	SLC13A1	protein_coding	T	C	1209	0.253	1.89229	0.421967	9.33e-06	0.981	258	0.229411	0.0125878	0.521718	0.019647	0.991	423	0.289654	-0.0100635	0.0106715	0.345668	0.997	1890	T	3.294	0.0009879	++-	79.2	9.637	2	0.00808
0.25kHz	rs10251971	7	122783281	intron_variant	SLC13A1	protein_coding	G	T	1209	0.253	1.89021	0.421963	9.53e-06	0.981	258	0.229407	0.0125809	0.521956	0.0196475	0.991	423	0.289662	-0.0100616	0.0106714	0.345752	0.997	1890	G	-3.29	0.001001	--+	79.2	9.62	2	0.008148
0.25kHz	rs72118680	7	122786911	intron_variant	SLC13A1	protein_coding	C	CTACCAT	1209	0.253	1.89039	0.421392	9.26e-06	0.984	NA	NA	NA	NA	NA	NA	NA	NA	NA	NA	NA	NA	1209	C	-4.382	1.177e-05	-??	0	0	0	1
0.25kHz	7:122791420_A_ATGTG	7	122791420	intron_variant	SLC13A1	protein_coding	ATGTG	A	1209	0.157	3.09196	0.58176	1.72e-07	0.709	NA	NA	NA	NA	NA	NA	NA	NA	NA	NA	NA	NA	1209	A	-5.166	2.391e-07	-??	0	0	0	1
0.25kHz	rs12537296	7	122799767	intron_variant	SLC13A1	protein_coding	T	C	1209	0.254	1.90537	0.421911	8.09e-06	0.983	258	0.228444	0.0127253	0.519522	0.0197573	0.98	423	0.289216	-0.0099955	0.0107305	0.351591	0.991	1890	T	3.325	0.000885	++-	79.3	9.68	2	0.007906
0.25kHz	rs10280430	7	122805355	intron_variant	SLC13A1	protein_coding	C	T	1209	0.254	1.92321	0.42232	6.82e-06	0.981	258	0.227407	0.0124357	0.533977	0.0199948	0.971	423	0.290209	-0.00994129	0.0107189	0.353691	0.988	1890	C	-3.347	0.000816	--+	79.6	9.814	2	0.007396
0.25kHz	rs139027246	7	128733113	downstream_gene_variant	RP11-286H14.2	processed_pseudogene	A	G	1209	0.017	6.72153	1.49764	9.18e-06	0.891	NA	NA	NA	NA	NA	NA	423	0.039039	-0.00841077	0.0255045	0.741569	0.968	1632	A	3.605	0.0003119	+?-	84.2	6.328	1	0.01188
0.25kHz	rs12703489	7	142418600	upstream_gene_variant	TRBV27	TR_V_gene	T	G	1209	0.064	3.59385	0.780342	5.4e-06	0.928	258	0.0478023	0.0351119	0.382284	0.0401878	0.91	423	0.0612861	0.0196342	0.0212742	0.356055	0.981	1890	T	4.355	1.331e-05	+++	30.1	2.859	2	0.2394
0.25kHz	rs34587783	7	142425285	downstream_gene_variant	TRBV27	TR_V_gene	C	T	1209	0.064	3.58275	0.780358	5.76e-06	0.929	258	0.0478236	0.0351229	0.382171	0.0401909	0.908	423	0.061279	0.0196924	0.0212756	0.354659	0.98	1890	T	-4.345	1.39e-05	---	29.2	2.825	2	0.2435
0.25kHz	rs35966503	7	142430595	downstream_gene_variant	TRBV28	TR_V_gene	A	G	1209	0.064	3.51401	0.777926	8.05e-06	0.928	258	0.0479438	0.0351327	0.382246	0.0402083	0.901	423	0.0614574	0.0199142	0.0212827	0.349428	0.975	1890	A	4.294	1.757e-05	+++	24.9	2.663	2	0.264
0.25kHz	rs56823698	7	152846904	intergenic_variant	-	-	C	CTTTTTTTTTTTTTTTTT	1209	0.869	-4.14546	0.828452	8.19e-07	0.414	NA	NA	NA	NA	NA	NA	NA	NA	NA	NA	NA	NA	1209	C	4.873	1.098e-06	+??	0	0	0	1
0.25kHz	rs76970950	7	157257858	upstream_gene_variant	AC006372.4	lincRNA	A	G	1209	0.032	6.02694	1.31843	6.3e-06	0.627	258	0.046688	0.0234806	0.606026	0.0455267	0.672	423	0.0574125	-0.0195914	0.0234517	0.403496	0.741	1890	A	3.365	0.0007658	++-	79.1	9.56	2	0.008396
0.25kHz	rs6999888	8	4284320	intron_variant	CSMD1	protein_coding	C	A	1209	0.156	2.36963	0.521303	7.08e-06	0.978	258	0.211512	-0.0311923	0.0866314	0.0182045	0.988	423	0.126018	0.020622	0.0147863	0.163116	0.991	1890	A	-3.577	0.000348	-+-	83	11.789	2	0.002755
0.25kHz	rs6558878	8	4284330	intron_variant	CSMD1	protein_coding	C	T	1209	0.156	2.36693	0.52139	7.28e-06	0.978	258	0.21161	-0.0311819	0.0867255	0.0182038	0.988	423	0.128357	0.0161071	0.0145654	0.268794	0.991	1890	T	-3.436	0.000591	-+-	83.3	12.003	2	0.002475
0.25kHz	rs4875103	8	4288283	intron_variant	CSMD1	protein_coding	C	A	1209	0.161	2.38018	0.525084	7.5e-06	0.939	258	0.21775	-0.0290019	0.113879	0.0183441	0.975	423	0.131564	0.0160948	0.0145643	0.269123	0.978	1890	A	-3.479	0.0005033	-+-	82.2	11.211	2	0.003677
0.25kHz	rs4875344	8	4288291	intron_variant	CSMD1	protein_coding	A	C	1209	0.16	2.55479	0.523618	1.5e-06	0.935	258	0.216109	-0.0309475	0.0917193	0.0183512	0.979	423	0.129855	0.0176731	0.0145863	0.225655	0.984	1890	A	3.753	0.0001745	+-+	84.4	12.836	2	0.001632
0.25kHz	rs1217540	8	4289976	intron_variant	CSMD1	protein_coding	C	A	1209	0.5	1.94394	0.381459	5.2e-07	0.945	258	0.549252	0.0116798	0.447778	0.0153858	0.962	423	0.486674	0.000638521	0.0099739	0.948955	0.976	1890	C	-4.278	1.887e-05	---	70.9	6.883	2	0.03202
0.25kHz	rs77239095	8	4299722	intron_variant	CSMD1	protein_coding	G	C	1209	0.018	7.95438	1.63151	1.52e-06	0.692	NA	NA	NA	NA	NA	NA	423	0.0286655	0.0472411	0.0303608	0.119711	0.855	1632	C	-4.882	1.05e-06	-?-	14.3	1.166	1	0.2802
0.25kHz	rs77419795	8	4305054	intron_variant	CSMD1	protein_coding	G	C	1209	0.015	8.24851	1.78549	5.05e-06	0.687	NA	NA	NA	NA	NA	NA	423	0.0249149	0.0324036	0.0320857	0.31254	0.892	1632	C	-4.395	1.107e-05	-?-	50.8	2.035	1	0.1538
0.25kHz	rs4307365	8	6881324	downstream_gene_variant	DEFA11P	unprocessed_pseudogene	G	T	1209	0.011	10.968	2.3646	4.64e-06	0.556	258	0.0110116	0.0232846	0.817141	0.100702	0.611	NA	NA	NA	NA	NA	NA	1467	T	-4.206	2.594e-05	--?	64.9	2.851	1	0.09132
0.25kHz	rs116952261	8	8663019	intron_variant	MFHAS1	protein_coding	G	C	1209	0.011	12.4505	2.50466	9.61e-07	0.5	258	0.0108469	0.109497	0.238298	0.0928529	0.627	NA	NA	NA	NA	NA	NA	1467	C	-4.89	1.007e-06	--?	0	0.922	1	0.337
0.25kHz	rs143895261	8	10619834	downstream_gene_variant	PINX1	protein_coding	A	G	1209	0.015	7.97868	1.73457	5.54e-06	0.741	NA	NA	NA	NA	NA	NA	423	0.0124704	0.0109207	0.0516915	0.832679	0.729	1632	A	3.972	7.12e-05	+?+	77.4	4.427	1	0.03537
0.25kHz	8:16838736_TAAA_TAAAAAA	8	16838736	intergenic_variant	-	-	TAAAAAA	TAAA	1209	0.225	2.95018	0.621445	2.8e-06	0.503	NA	NA	NA	NA	NA	NA	NA	NA	NA	NA	NA	NA	1209	TAAA	-4.63	3.652e-06	-??	0	0	0	1
0.25kHz	rs2631879	8	21130702	intergenic_variant	-	-	T	C	1209	0.152	2.36821	0.515764	5.75e-06	0.973	258	0.143411	-0.010901	0.632537	0.0227979	2	423	0.153664	-0.00455227	0.0139964	0.744994	2	1890	T	3.254	0.001136	+--	79.7	9.834	2	0.007319
0.25kHz	rs62507090	8	40182186	intron_variant,non_coding_transcript_variant	CTA-392C11.1	lincRNA	C	T	1209	0.045	4.79402	0.880745	8.84e-08	1	258	0.0721453	0.0500166	0.123844	0.0325029	0.874	423	0.0403416	0.0513849	0.0282233	0.068659	0.809	1890	T	-5.658	1.532e-08	---	0	1.616	2	0.4457
0.25kHz	rs146950500	8	69772638	intergenic_variant	-	-	C	T	1209	0.023	6.18699	1.31282	3.29e-06	0.751	258	0.0146434	0.0761964	0.283464	0.0710408	0.835	423	0.0157612	0.0136721	0.0373337	0.714205	0.925	1890	T	-4.247	2.17e-05	---	54.4	4.388	2	0.1115
0.25kHz	8:81818990_ATCCC_A	8	81818990	intergenic_variant	-	-	A	ATCCC	1209	0.265	-2.31002	0.503813	5.92e-06	0.657	NA	NA	NA	NA	NA	NA	NA	NA	NA	NA	NA	NA	1209	A	-4.476	7.601e-06	-??	0	0	0	1
0.25kHz	rs1445562	8	81827893	intergenic_variant	-	-	T	G	1209	0.532	-1.7509	0.373495	3.69e-06	0.954	258	0.571843	-0.00770338	0.636365	0.0162935	0.988	423	0.569988	0.00141155	0.00969007	0.884182	0.995	1890	T	-3.764	0.0001673	--+	71.4	6.998	2	0.03023
0.25kHz	rs372942973	8	92744904	intron_variant,non_coding_transcript_variant	RP11-122C21.1	lincRNA	T	TA	1209	0.017	7.09802	1.46347	1.72e-06	0.86	NA	NA	NA	NA	NA	NA	NA	NA	NA	NA	NA	NA	1209	T	4.728	2.27e-06	+??	0	0	0	1
0.25kHz	rs997455582	8	119530045	intron_variant	SAMD12	protein_coding	T	A	1209	0.013	8.96476	1.99733	9.16e-06	0.613	258	0.0193857	0.0230773	0.72197	0.0648554	0.799	423	0.0166584	-0.0598355	0.043833	0.172228	0.773	1890	A	-2.992	0.002771	--+	83.7	12.258	2	0.002179
0.25kHz	rs78374858	8	127203022	intergenic_variant	-	-	C	G	1209	0.016	7.25783	1.57721	5.49e-06	0.873	NA	NA	NA	NA	NA	NA	NA	NA	NA	NA	NA	NA	1209	C	4.492	7.058e-06	+??	0	0	0	1
0.25kHz	rs75618031	8	127251568	intergenic_variant	-	-	A	G	1209	0.015	7.70608	1.5878	1.69e-06	0.887	NA	NA	NA	NA	NA	NA	NA	NA	NA	NA	NA	NA	1209	A	4.731	2.237e-06	+??	0	0	0	1
0.25kHz	8:127346678_GCACACACACACACACA_GCACACACACACACA	8	127346678	intergenic_variant	-	-	GCACACACACACACA	GCACACACACACACACA	1209	0.025	6.67188	1.45981	6.33e-06	0.666	NA	NA	NA	NA	NA	NA	NA	NA	NA	NA	NA	NA	1209	GCACACACACACACA	4.462	8.115e-06	+??	0	0	0	1
0.25kHz	rs186577329	8	136954731	regulatory_region_variant	-	enhancer	T	C	1209	0.011	11.5464	2.19699	2.33e-07	0.631	NA	NA	NA	NA	NA	NA	NA	NA	NA	NA	NA	NA	1209	T	5.11	3.216e-07	+??	0	0	0	1
0.25kHz	rs558219262	8	136955694	intergenic_variant	-	-	A	C	1209	0.01	11.5982	2.19947	2.13e-07	0.658	NA	NA	NA	NA	NA	NA	NA	NA	NA	NA	NA	NA	1209	A	5.127	2.946e-07	+??	0	0	0	1
0.25kHz	rs745938090	8	144007149	intergenic_variant	-	-	A	G	1209	0.014	10.0494	2.17496	5.04e-06	0.517	258	0.0129205	-0.0260634	0.789226	0.0975003	0.48	NA	NA	NA	NA	NA	NA	1467	A	3.982	6.834e-05	+-?	78	4.554	1	0.03285
0.25kHz	8:144474123_TCCACCCAC_T	8	144474123	intergenic_variant	-	-	T	TCCACCCAC	1209	0.378	-2.51609	0.494858	5.5e-07	0.555	NA	NA	NA	NA	NA	NA	NA	NA	NA	NA	NA	NA	1209	T	-4.949	7.451e-07	-??	0	0	0	1
0.25kHz	rs143032836	9	10529873	upstream_gene_variant	RP11-87N24.1	processed_pseudogene	C	G	1209	0.011	8.96792	1.88648	2.71e-06	0.846	NA	NA	NA	NA	NA	NA	423	0.0114007	-0.0538571	0.0480324	0.262175	0.931	1632	C	3.42	0.0006269	+?-	91	11.059	1	0.0008826
0.25kHz	rs56289282	9	35926028	upstream_gene_variant	RP11-327L3.3	antisense	A	C	1209	0.032	4.74828	1.04696	7.42e-06	1	258	0.0200291	-0.0510739	0.403886	0.0611882	0.872	NA	NA	NA	NA	NA	NA	1467	A	3.67	0.0002421	+-?	85.4	6.838	1	0.008922
0.25kHz	rs141809766	9	35937931	downstream_gene_variant	RP11-327L3.3	antisense	G	A	1209	0.03	5.06992	1.1222	8.03e-06	0.934	258	0.020314	-0.05046	0.409785	0.0612177	0.863	NA	NA	NA	NA	NA	NA	1467	A	-3.66	0.0002525	-+?	85.2	6.753	1	0.009361
0.25kHz	9:36870112_A_AATGGATGG	9	36870112	intron_variant	PAX5	protein_coding	AATGGATGG	A	1209	0.068	4.28979	0.9139	3.59e-06	0.585	NA	NA	NA	NA	NA	NA	NA	NA	NA	NA	NA	NA	1209	A	-4.58	4.659e-06	-??	0	0	0	1
0.25kHz	rs751027125	9	66860678	upstream_gene_variant	AL353626.1	miRNA	A	G	1209	0.016	8.85484	1.9394	6.47e-06	0.57	NA	NA	NA	NA	NA	NA	NA	NA	NA	NA	NA	NA	1209	A	4.458	8.283e-06	+??	0	0	0	1
0.25kHz	rs55868848	9	77874599	intergenic_variant	-	-	T	C	1209	0.01	9.91121	2.20884	9.22e-06	0.661	258	0.0161705	-0.0894856	0.200135	0.069847	0.807	423	0.0135733	0.0797518	0.0469807	0.0895937	0.821	1890	T	3.835	0.0001255	+-+	77.8	9.024	2	0.01098
0.25kHz	9:135321255_CA_C	9	135321255	intron_variant	C9orf171	protein_coding	C	CA	1209	0.013	10.9045	2.42817	9.06e-06	0.438	NA	NA	NA	NA	NA	NA	NA	NA	NA	NA	NA	NA	1209	CA	-4.386	1.152e-05	-??	0	0	0	1
0.25kHz	9:139385228_C_T	9	139385228	intergenic_variant	-	-	T	C	1209	0.014	10.279	2.13462	2.03e-06	0.507	258	0.0266744	0.0478393	0.463268	0.0652228	0.46	NA	NA	NA	NA	NA	NA	1467	T	4.57	4.887e-06	++?	41.1	1.698	1	0.1926
0.25kHz	rs61407738	9	140288868	intron_variant	EXD3	protein_coding	G	C	1209	0.012	10.8452	2.34961	5.15e-06	0.517	258	0.0128857	0.0111004	0.887241	0.0782843	0.875	NA	NA	NA	NA	NA	NA	1467	C	-4.149	3.333e-05	--?	67.7	3.1	1	0.0783
0.25kHz	rs1047947864	9	140636232	intron_variant	EHMT1	protein_coding	C	A	1209	0.01	13.4592	2.89441	4.4e-06	0.407	NA	NA	NA	NA	NA	NA	NA	NA	NA	NA	NA	NA	1209	A	-4.538	5.681e-06	-??	0	0	0	1
0.25kHz	rs563019646	10	1684883	intron_variant	ADARB2	protein_coding	G	GACACTCAC	1209	0.011	8.81348	1.85142	2.63e-06	0.813	NA	NA	NA	NA	NA	NA	NA	NA	NA	NA	NA	NA	1209	G	4.643	3.439e-06	+??	0	0	0	1
0.25kHz	rs4009520	10	5901403	downstream_gene_variant	ANKRD16	protein_coding	AC	A	1209	0.021	7.053	1.51867	4.52e-06	0.704	NA	NA	NA	NA	NA	NA	NA	NA	NA	NA	NA	NA	1209	A	-4.532	5.834e-06	-??	0	0	0	1
0.25kHz	rs117429546	10	5902599	downstream_gene_variant	ANKRD16	protein_coding	T	C	1209	0.021	6.6102	1.44281	6.02e-06	0.805	258	0.0294748	-0.0151881	0.760781	0.0498862	0.862	423	0.0168664	0.0472105	0.0408427	0.247718	0.898	1890	T	4.012	6.03e-05	+-+	62.6	5.341	2	0.06923
0.25kHz	rs146358229	10	13898050	intron_variant	FRMD4A	protein_coding	G	C	1209	0.012	10.8206	2.21829	1.51e-06	0.588	258	0.0158934	-0.0912904	0.302431	0.0885253	0.458	NA	NA	NA	NA	NA	NA	1467	C	-3.883	0.000103	-+?	88.4	8.584	1	0.003391
0.25kHz	rs541064560	10	26013211	intergenic_variant	-	-	A	G	1209	0.011	12.6165	2.40476	2.44e-07	0.534	NA	NA	NA	NA	NA	NA	NA	NA	NA	NA	NA	NA	1209	A	5.102	3.365e-07	+??	0	0	0	1
0.25kHz	rs564840694	10	26013217	intergenic_variant	-	-	G	A	1209	0.011	12.6165	2.40476	2.44e-07	0.534	NA	NA	NA	NA	NA	NA	NA	NA	NA	NA	NA	NA	1209	A	-5.102	3.365e-07	-??	0	0	0	1
0.25kHz	rs780133980	10	44030932	intergenic_variant	-	-	G	A	1209	0.013	10.2632	2.03122	6.44e-07	0.622	258	0.0211163	0.0503612	0.450669	0.0667655	0.754	NA	NA	NA	NA	NA	NA	1467	A	-4.782	1.734e-06	--?	47.4	1.9	1	0.1681
0.25kHz	rs79726775	10	63863814	regulatory_region_variant	-	enhancer	A	G	1209	0.015	8.18801	1.70151	2.06e-06	0.784	258	0.0103062	0.191697	0.0257187	0.085946	0.888	423	0.0175603	0.0322103	0.0385867	0.403857	0.938	1890	A	4.971	6.644e-07	+++	32.6	2.969	2	0.2266
0.25kHz	rs1022020818	10	65942135	intergenic_variant	-	-	T	C	1209	0.01	14.8782	2.60422	2.09e-08	0.478	NA	NA	NA	NA	NA	NA	423	0.0252128	-0.0584112	0.0415683	0.159965	0.502	1632	T	4.052	5.085e-05	+?-	93.8	16.234	1	5.597e-05
0.25kHz	rs117051557	10	71953071	regulatory_region_variant	-	promoter_flanking_region	T	A	1209	0.039	5.41551	1.16736	4.62e-06	0.648	258	0.0615465	-0.0127866	0.753976	0.0407994	0.752	423	0.0686158	-0.00101706	0.020724	0.960859	0.854	1890	A	-3.482	0.0004975	-++	76.4	8.474	2	0.01445
0.25kHz	rs79693934	10	111124826	intergenic_variant	-	-	G	T	1209	0.01	11.6925	2.3409	8.55e-07	0.601	258	0.0115252	-0.00131838	0.983944	0.0655101	0.872	NA	NA	NA	NA	NA	NA	1467	T	-4.408	1.044e-05	-+?	76.4	4.237	1	0.03956
0.25kHz	rs1161013895	10	117870302	intron_variant	GFRA1	protein_coding	G	A	1209	0.01	12.688	2.76324	5.74e-06	0.454	NA	NA	NA	NA	NA	NA	NA	NA	NA	NA	NA	NA	1209	A	-4.482	7.379e-06	-??	0	0	0	1
0.25kHz	10:125327655_G_T	10	125327655	intergenic_variant	-	-	T	G	1209	0.01	11.9356	2.44148	1.43e-06	0.539	NA	NA	NA	NA	NA	NA	NA	NA	NA	NA	NA	NA	1209	T	4.764	1.896e-06	+??	0	0	0	1
0.25kHz	10:134924702_T_C	10	134924702	intron_variant	GPR123	protein_coding	C	T	1209	0.021	7.48917	1.65023	7.32e-06	0.557	NA	NA	NA	NA	NA	NA	NA	NA	NA	NA	NA	NA	1209	T	-4.432	9.356e-06	-??	0	0	0	1
0.25kHz	rs867926993	10	135036120	intron_variant	KNDC1	protein_coding	T	C	1209	0.022	10.9118	1.82063	4.42e-09	0.455	258	0.025126	0.0800437	0.276714	0.0735878	0.505	423	0.0340946	0.0120718	0.0369247	0.743721	0.632	1890	T	5.195	2.051e-07	+++	74.8	7.935	2	0.01892
0.25kHz	rs200579915	11	9619536	downstream_gene_variant	WEE1	protein_coding	G	GCC	1209	0.471	2.0519	0.433023	2.92e-06	0.686	NA	NA	NA	NA	NA	NA	NA	NA	NA	NA	NA	NA	1209	G	4.622	3.802e-06	+??	0	0	0	1
0.25kHz	rs1408302740	11	11364036	intron_variant	GALNT18	protein_coding	T	TGTTA	1209	0.014	11.771	2.06797	2.35e-08	0.584	NA	NA	NA	NA	NA	NA	NA	NA	NA	NA	NA	NA	1209	T	5.519	3.41e-08	+??	0	0	0	1
0.25kHz	rs12277673	11	24529438	intron_variant	LUZP2	protein_coding	G	A	1209	0.02	6.04091	1.32304	6.46e-06	0.983	NA	NA	NA	NA	NA	NA	423	0.0200969	0.00878134	0.0353458	0.803793	0.997	1632	A	-3.963	7.388e-05	-?-	76.3	4.226	1	0.03981
0.25kHz	rs11027962	11	24535728	intron_variant	LUZP2	protein_coding	G	C	1209	0.021	5.7915	1.28085	7.89e-06	0.999	NA	NA	NA	NA	NA	NA	423	0.0190165	0.0044259	0.0363958	0.903212	0.994	1632	C	-3.863	0.0001122	-?-	78.2	4.594	1	0.03208
0.25kHz	11:27940126_CAAAAAAAAAA_CA	11	27940126	intergenic_variant	-	-	CA	CAAAAAAAAAA	1209	0.408	-2.07773	0.459942	8.05e-06	0.624	NA	NA	NA	NA	NA	NA	NA	NA	NA	NA	NA	NA	1209	CA	-4.412	1.026e-05	-??	0	0	0	1
0.25kHz	rs113226253	11	42323946	intergenic_variant	-	-	T	C	1209	0.013	8.50376	1.88484	8.26e-06	0.746	NA	NA	NA	NA	NA	NA	423	0.0111773	0.0196664	0.0562178	0.72647	0.584	1632	T	3.971	7.171e-05	+?+	73.5	3.772	1	0.05212
0.25kHz	11:42724826_T_C	11	42724826	intergenic_variant	-	-	C	T	1209	0.017	7.15267	1.59486	9.31e-06	0.72	258	0.0112442	0.0157267	0.862095	0.0905358	0.702	423	0.0315946	-0.00605604	0.0329232	0.854057	0.763	1890	T	-3.481	0.0004999	--+	72	7.138	2	0.02818
0.25kHz	11:43011791_G_GA	11	43011791	intergenic_variant	-	-	GA	G	1209	0.383	-1.74239	0.384279	7.46e-06	0.991	NA	NA	NA	NA	NA	NA	NA	NA	NA	NA	NA	NA	1209	GA	4.428	9.526e-06	+??	0	0	0	1
0.25kHz	rs11037203	11	43012905	intergenic_variant	-	-	A	G	1209	0.384	-1.70629	0.381866	1e-05	0.999	258	0.408986	0.00683031	0.668324	0.0159419	1	423	0.382973	-0.00617124	0.0103049	0.549264	1	1890	A	-3.616	0.0002991	-+-	69.3	6.519	2	0.03841
0.25kHz	rs12285743	11	43016488	intergenic_variant	-	-	A	G	1209	0.385	-1.71059	0.381731	9.47e-06	0.999	258	0.408988	0.00683311	0.668195	0.0159419	1	423	0.382974	-0.00617022	0.0103049	0.549329	1	1890	A	-3.626	0.0002881	-+-	69.5	6.556	2	0.03771
0.25kHz	rs12577577	11	43020522	intergenic_variant	-	-	A	C	1209	0.383	-1.76067	0.382108	5.34e-06	1	258	0.408965	0.00684351	0.667699	0.0159408	1	423	0.373519	-0.00692163	0.010301	0.501622	1	1890	A	-3.757	0.0001723	-+-	70.4	6.754	2	0.03416
0.25kHz	rs7119623	11	43023301	intergenic_variant	-	-	C	T	1209	0.383	-1.76065	0.382105	5.34e-06	1	258	0.408969	0.00684617	0.667579	0.0159409	1	423	0.37352	-0.00692061	0.010301	0.501685	1	1890	C	3.756	0.0001724	+-+	70.4	6.754	2	0.03414
0.25kHz	rs139658586	11	43025652	intergenic_variant	-	-	G	A	1209	0.383	-1.76256	0.382285	5.27e-06	1	258	0.408973	0.00685164	0.667329	0.0159408	1	423	0.373525	-0.00691962	0.010301	0.501748	1	1890	G	3.758	0.000171	+-+	70.4	6.764	2	0.03398
0.25kHz	rs7116000	11	43025991	intergenic_variant	-	-	T	C	1209	0.383	-1.76265	0.382298	5.27e-06	0.999	258	0.408971	0.00684373	0.667693	0.015941	1	423	0.373522	-0.00691857	0.0103009	0.50181	1	1890	T	-3.759	0.0001709	-+-	70.4	6.762	2	0.03401
0.25kHz	rs4307709	11	43028129	intergenic_variant	-	-	A	G	1209	0.383	-1.76054	0.382101	5.34e-06	1	258	0.408915	0.00681383	0.669034	0.0159397	2	423	0.373522	-0.00691857	0.0103009	0.50181	2	1890	A	-3.757	0.000172	-+-	70.4	6.747	2	0.03427
0.25kHz	rs4268499	11	43028239	intergenic_variant	-	-	G	T	1209	0.383	-1.76054	0.3821	5.34e-06	1	258	0.410953	0.00745171	0.641043	0.0159825	0.999	423	0.37485	-0.00685859	0.0103148	0.506095	0.998	1890	G	3.739	0.0001845	+-+	71	6.904	2	0.03169
0.25kHz	rs1387309	11	43032313	intergenic_variant	-	-	A	C	1209	0.383	-1.76224	0.382179	5.26e-06	1	258	0.408915	0.00681383	0.669034	0.0159397	1	423	0.373522	-0.00691857	0.0103009	0.50181	1	1890	A	-3.76	0.0001702	-+-	70.4	6.757	2	0.0341
0.25kHz	rs7126821	11	43046643	intergenic_variant	-	-	G	C	1209	0.381	-1.72281	0.38462	9.55e-06	0.99	258	0.391132	0.00403216	0.805971	0.0164158	0.99	423	0.362781	-0.00242742	0.0102486	0.81277	0.999	1890	G	3.521	0.0004304	+-+	70.9	6.865	2	0.03231
0.25kHz	rs1487115945	11	48786473	intergenic_variant	-	-	T	C	1209	0.013	8.32095	1.82425	6.6e-06	0.79	NA	NA	NA	NA	NA	NA	NA	NA	NA	NA	NA	NA	1209	T	4.453	8.448e-06	+??	0	0	0	1
0.25kHz	rs767281508	11	48788414	intergenic_variant	-	-	G	C	1209	0.013	8.32091	1.82424	6.6e-06	0.79	NA	NA	NA	NA	NA	NA	NA	NA	NA	NA	NA	NA	1209	C	-4.453	8.449e-06	-??	0	0	0	1
0.25kHz	rs1306515080	11	48796236	intergenic_variant	-	-	C	A	1209	0.014	8.33702	1.81139	5.47e-06	0.762	NA	NA	NA	NA	NA	NA	NA	NA	NA	NA	NA	NA	1209	A	-4.493	7.031e-06	-??	0	0	0	1
0.25kHz	rs1200551635	11	50259335	intron_variant,non_coding_transcript_variant	RP11-347H15.4	lincRNA	AT	A	1209	0.011	11.2121	2.42517	4.97e-06	0.54	NA	NA	NA	NA	NA	NA	NA	NA	NA	NA	NA	NA	1209	A	-4.512	6.41e-06	-??	0	0	0	1
0.25kHz	rs12575055	11	90944329	intergenic_variant	-	-	G	A	1209	0.01	12.9604	2.80578	5.07e-06	0.446	258	0.0219593	0.0314263	0.588095	0.0580251	0.787	NA	NA	NA	NA	NA	NA	1467	A	-4.32	1.56e-05	--?	48.9	1.957	1	0.1618
0.25kHz	11:101976791_A_C	11	101976791	intergenic_variant	-	-	C	A	1209	0.018	10.9437	2.13311	4.38e-07	0.409	NA	NA	NA	NA	NA	NA	423	0.017156	-0.0408282	0.0476513	0.391549	0.602	1632	A	-3.861	0.000113	-?+	90.7	10.753	1	0.001041
0.25kHz	rs1591384843	11	106994624	intergenic_variant	-	-	G	A	1209	0.011	13.0738	2.34235	4.25e-08	0.531	NA	NA	NA	NA	NA	NA	NA	NA	NA	NA	NA	NA	1209	A	-5.416	6.101e-08	-??	0	0	0	1
0.25kHz	rs75308153	11	123452436	intron_variant	GRAMD1B	protein_coding	T	C	1209	0.031	4.91035	1.0474	3.69e-06	0.972	258	0.0223275	0.0375892	0.559376	0.0643905	0.674	423	0.0104303	0.0172282	0.0512537	0.736769	0.942	1890	T	4.033	5.506e-05	+++	60.9	5.11	2	0.07768
0.25kHz	rs55804602	11	123456439	intron_variant	GRAMD1B	protein_coding	G	A	1209	0.04	4.56921	0.919029	9.57e-07	1	258	0.0313081	0.0568616	0.287637	0.0534755	0.759	NA	NA	NA	NA	NA	NA	1467	A	-4.842	1.283e-06	--?	11.9	1.136	1	0.2866
0.25kHz	rs79074374	11	123467712	intron_variant	GRAMD1B	protein_coding	A	G	1209	0.04	4.3901	0.927338	2.98e-06	0.955	258	0.0263915	0.0521469	0.361907	0.057195	0.796	NA	NA	NA	NA	NA	NA	1467	A	4.574	4.776e-06	++?	18.7	1.229	1	0.2675
0.25kHz	rs188767349	11	123469533	intron_variant	GRAMD1B	protein_coding	T	A	1209	0.012	11.1088	1.99939	4.87e-08	0.694	NA	NA	NA	NA	NA	NA	NA	NA	NA	NA	NA	NA	1209	A	-5.392	6.965e-08	-??	0	0	0	1
0.25kHz	rs72552188	11	123498524	downstream_gene_variant	SCN3B	protein_coding	T	C	1209	0.016	9.5513	1.66801	1.95e-08	0.75	NA	NA	NA	NA	NA	NA	NA	NA	NA	NA	NA	NA	1209	T	5.551	2.844e-08	+??	0	0	0	1
0.25kHz	rs191679663	11	127045151	intergenic_variant	-	-	A	G	1209	0.01	12.2044	2.47126	1.13e-06	0.553	NA	NA	NA	NA	NA	NA	423	0.0428853	0.0454881	0.0256382	0.0760243	0.863	1632	A	5.044	4.548e-07	+?+	0	0.851	1	0.3563
0.25kHz	rs137870638	11	127077837	intron_variant,non_coding_transcript_variant	CTD-2234N14.1	lincRNA	T	C	1209	0.013	10.5497	2.1708	1.64e-06	0.538	258	0.014814	-0.196825	0.0292349	0.0902742	0.529	423	0.0440047	0.0373229	0.0256151	0.145098	0.846	1890	T	3.672	0.0002403	+-+	87.4	15.829	2	0.0003654
0.25kHz	rs7313169	12	7936681	downstream_gene_variant	Y_RNA	misc_RNA	A	G	1209	0.211	2.80933	0.534849	2.37e-07	0.721	258	0.206674	0.00392871	0.846591	0.0203065	0.843	423	0.234519	-0.0109976	0.0121596	0.365762	0.871	1890	A	3.729	0.0001925	++-	84.7	13.04	2	0.001474
0.25kHz	rs10845875	12	7938531	upstream_gene_variant	NANOG	protein_coding	A	T	1209	0.206	2.66688	0.521118	4.67e-07	0.766	258	0.204267	0.00465938	0.815658	0.0199859	0.862	423	0.239657	-0.0136793	0.0118412	0.247995	0.897	1890	A	3.523	0.0004267	++-	85.5	13.782	2	0.001017
0.25kHz	rs10744044	12	7940030	upstream_gene_variant	NANOG	protein_coding	A	G	1209	0.215	2.6163	0.502331	2.96e-07	0.796	258	0.220855	0.00753999	0.688133	0.0187847	0.898	423	0.240788	-0.0130643	0.0116538	0.262273	0.922	1890	A	3.67	0.0002429	++-	85.3	13.615	2	0.001106
0.25kHz	rs7312313	12	7941560	upstream_gene_variant	NANOG	protein_coding	C	T	1209	0.833	-2.2352	0.497317	8.92e-06	0.962	258	0.823853	-0.0140267	0.484703	0.0200738	0.953	423	0.786712	0.00401924	0.0121663	0.741129	0.964	1890	C	3.613	0.0003028	++-	70.7	6.815	2	0.03312
0.25kHz	rs9300245	12	7941666	upstream_gene_variant	NANOG	protein_coding	C	T	1209	0.833	-2.2219	0.496847	9.86e-06	0.965	258	0.82387	-0.0139886	0.485708	0.0200654	0.954	423	0.786671	0.0040213	0.012162	0.740913	0.965	1890	C	3.595	0.0003243	++-	70.4	6.754	2	0.03414
0.25kHz	rs11055767	12	7942945	intron_variant	NANOG	protein_coding	C	A	1209	0.833	-2.2246	0.487114	6.43e-06	1	258	0.825996	-0.0135648	0.497626	0.0200002	0.962	423	0.784241	0.00627766	0.0119772	0.600184	0.974	1890	C	3.569	0.0003586	++-	74.6	7.88	2	0.01945
0.25kHz	rs10845877	12	7942966	intron_variant	NANOG	protein_coding	T	C	1209	0.834	-2.21515	0.487991	7.29e-06	0.999	258	0.826031	-0.0135419	0.498321	0.0199988	0.962	423	0.78424	0.00627778	0.0119771	0.600174	0.974	1890	T	-3.547	0.0003891	--+	74.3	7.797	2	0.02027
0.25kHz	rs202064081	12	7948245	3_prime_UTR_variant	NANOG	protein_coding	TGCTAAGGACAACATTGATAGAA	T	1209	0.687	-2.19874	0.488292	8.59e-06	0.649	NA	NA	NA	NA	NA	NA	NA	NA	NA	NA	NA	NA	1209	TGCTAAGGACAACATTGATAGAA	4.398	1.093e-05	+??	0	0	0	1
0.25kHz	rs34237790	12	7948517	3_prime_UTR_variant	NANOG	protein_coding	T	C	1209	0.803	-2.29453	0.474328	1.83e-06	0.93	258	0.817547	-0.0134847	0.489321	0.0195038	0.996	423	0.762115	0.00815878	0.0116343	0.483133	0.991	1890	T	-3.695	0.0002196	--+	79.1	9.552	2	0.008428
0.25kHz	rs35212015	12	7948584	3_prime_UTR_variant	NANOG	protein_coding	A	C	1209	0.798	-2.32706	0.476734	1.48e-06	0.911	258	0.815343	-0.012459	0.523971	0.0195517	0.986	423	0.756182	0.00566173	0.0116114	0.625832	0.98	1890	A	-3.81	0.0001392	--+	77.2	8.762	2	0.01251
0.25kHz	rs34956956	12	7948630	3_prime_UTR_variant	NANOG	protein_coding	G	A	1209	0.804	-2.26717	0.476352	2.64e-06	0.929	258	0.817672	-0.0135009	0.488758	0.0195019	0.997	423	0.763557	0.00737169	0.0116783	0.527889	0.996	1890	G	3.67	0.0002429	++-	77.7	8.957	2	0.01135
0.25kHz	rs60230907	12	7948815	downstream_gene_variant	NANOG	protein_coding	G	A	1209	0.804	-2.26617	0.475998	2.63e-06	0.93	258	0.817767	-0.0135111	0.48843	0.0195019	0.998	423	0.76533	0.00646018	0.0117661	0.582972	0.996	1890	G	3.71	0.0002074	++-	76.7	8.577	2	0.01372
0.25kHz	rs61170500	12	7948903	downstream_gene_variant	NANOG	protein_coding	A	G	1209	0.803	-2.2679	0.475936	2.57e-06	0.925	258	0.817539	-0.0135738	0.486373	0.0195	0.998	423	0.763143	0.00743097	0.0116827	0.524735	0.994	1890	A	-3.673	0.0002396	--+	77.8	8.994	2	0.01114
0.25kHz	rs59456898	12	7948951	downstream_gene_variant	NANOG	protein_coding	TA	T	1209	0.801	-2.26166	0.47653	2.81e-06	0.914	NA	NA	NA	NA	NA	NA	NA	NA	NA	NA	NA	NA	1209	TA	4.629	3.672e-06	+??	0	0	0	1
0.25kHz	rs7980198	12	7949288	downstream_gene_variant	NANOG	protein_coding	G	T	1209	0.803	-2.27251	0.47593	2.46e-06	0.924	258	0.816498	-0.0147358	0.450028	0.0195081	0.994	423	0.76202	0.00655414	0.0116865	0.574914	0.994	1890	G	3.738	0.0001855	++-	76.7	8.595	2	0.0136
0.25kHz	rs35898627	12	7949297	downstream_gene_variant	NANOG	protein_coding	A	AT	1209	0.775	-2.26537	0.481911	3.48e-06	0.829	NA	NA	NA	NA	NA	NA	NA	NA	NA	NA	NA	NA	1209	A	-4.586	4.516e-06	-??	0	0	0	1
0.25kHz	rs35866171	12	7949319	downstream_gene_variant	NANOG	protein_coding	ACTCT	A	1209	0.771	-2.21685	0.482436	5.66e-06	0.821	NA	NA	NA	NA	NA	NA	NA	NA	NA	NA	NA	NA	1209	ACTCT	4.486	7.268e-06	+??	0	0	0	1
0.25kHz	rs11055813	12	7949427	downstream_gene_variant	NANOG	protein_coding	T	C	1209	0.8	-2.24303	0.476265	3.34e-06	0.914	258	0.816076	-0.014048	0.47154	0.0195118	0.99	423	0.760773	0.00565084	0.0116122	0.62652	0.995	1890	T	-3.71	0.0002069	--+	75.3	8.097	2	0.01745
0.25kHz	rs11055814	12	7949429	downstream_gene_variant	NANOG	protein_coding	T	C	1209	0.8	-2.24274	0.476205	3.34e-06	0.914	258	0.816052	-0.0140466	0.471552	0.0195104	0.99	423	0.760773	0.00565084	0.0116122	0.62652	0.995	1890	T	-3.71	0.0002069	--+	75.3	8.097	2	0.01745
0.25kHz	rs11055815	12	7949635	downstream_gene_variant	NANOG	protein_coding	T	C	1209	0.803	-2.22564	0.476085	3.92e-06	0.927	258	0.816614	-0.0130114	0.505006	0.0195181	0.99	423	0.762822	0.00729308	0.0116921	0.532784	0.995	1890	T	-3.599	0.0003188	--+	77	8.684	2	0.01301
0.25kHz	rs11055816	12	7949682	downstream_gene_variant	NANOG	protein_coding	G	T	1209	0.811	-2.16576	0.484179	9.81e-06	0.931	258	0.816609	-0.0130601	0.500887	0.019403	0.998	423	0.773028	0.00837352	0.0117782	0.477123	0.999	1890	G	3.407	0.0006567	++-	76.3	8.443	2	0.01468
0.25kHz	rs12821644	12	7949710	downstream_gene_variant	NANOG	protein_coding	A	G	1209	0.803	-2.21077	0.476285	4.57e-06	0.926	258	0.816682	-0.0129862	0.505853	0.0195191	0.99	423	0.761007	0.00813026	0.0117277	0.48815	0.991	1890	A	-3.541	0.0003987	--+	77.5	8.906	2	0.01165
0.25kHz	rs12821806	12	7949765	downstream_gene_variant	NANOG	protein_coding	C	G	1209	0.803	-2.22487	0.476088	3.95e-06	0.927	258	0.816676	-0.0129874	0.505834	0.01952	0.99	423	0.762836	0.00728049	0.011692	0.53349	0.995	1890	C	-3.598	0.0003203	--+	76.9	8.676	2	0.01306
0.25kHz	rs12816895	12	7949811	downstream_gene_variant	NANOG	protein_coding	T	C	1209	0.803	-2.22508	0.476114	3.95e-06	0.927	258	0.816663	-0.0129734	0.506311	0.0195208	0.99	423	0.762833	0.00727558	0.0116924	0.533777	0.995	1890	T	-3.598	0.0003202	--+	76.9	8.675	2	0.01307
0.25kHz	rs12826449	12	7949881	downstream_gene_variant	NANOG	protein_coding	T	A	1209	0.802	-2.20433	0.475902	4.78e-06	0.924	258	0.815983	-0.0129905	0.506039	0.019534	0.987	423	0.760428	0.00729755	0.0116631	0.531515	0.992	1890	T	3.565	0.0003634	++-	76.6	8.559	2	0.01385
0.25kHz	rs12826456	12	7949895	downstream_gene_variant	NANOG	protein_coding	G	A	1209	0.802	-2.19919	0.476137	5.08e-06	0.922	258	0.815975	-0.01299	0.506059	0.0195341	0.987	423	0.760402	0.00729479	0.0116637	0.531692	0.992	1890	G	3.555	0.0003773	++-	76.5	8.516	2	0.01415
0.25kHz	rs12826467	12	7949900	downstream_gene_variant	NANOG	protein_coding	C	A	1209	0.801	-2.20498	0.475504	4.67e-06	0.921	258	0.815965	-0.0129848	0.506226	0.0195341	0.987	423	0.760426	0.00729596	0.0116631	0.531605	0.992	1890	C	3.569	0.000358	++-	76.7	8.575	2	0.01374
0.25kHz	rs12832605	12	7950350	downstream_gene_variant	NANOG	protein_coding	G	A	1209	0.804	-2.14845	0.477605	8.76e-06	0.922	258	0.816874	-0.0130586	0.504383	0.0195603	0.988	423	0.780417	0.00582375	0.0118931	0.624365	0.985	1890	G	3.529	0.0004171	++-	73.5	7.535	2	0.02311
0.25kHz	rs35671449	12	7950354	downstream_gene_variant	NANOG	protein_coding	A	ATCC	1209	0.804	-2.14853	0.477606	8.76e-06	0.922	NA	NA	NA	NA	NA	NA	NA	NA	NA	NA	NA	NA	1209	A	-4.394	1.114e-05	-??	0	0	0	1
0.25kHz	rs10845902	12	7950841	downstream_gene_variant	NANOG	protein_coding	C	T	1209	0.806	-2.1753	0.478942	7.2e-06	0.93	258	0.817498	-0.0137317	0.48351	0.019598	0.992	423	0.767809	0.00940128	0.0117408	0.423286	0.99	1890	C	3.427	0.0006099	++-	77.9	9.056	2	0.0108
0.25kHz	rs10744049	12	7950978	downstream_gene_variant	NANOG	protein_coding	T	A	1209	0.836	-2.23888	0.497186	8.58e-06	0.969	258	0.826543	-0.0131103	0.51257	0.0200206	0.965	423	0.789181	0.00748824	0.0120809	0.535364	0.974	1890	T	3.466	0.0005277	++-	75.4	8.141	2	0.01707
0.25kHz	rs28416414	12	7951433	downstream_gene_variant	NANOG	protein_coding	A	G	1209	0.827	-2.29557	0.502696	6.44e-06	0.913	258	0.823812	-0.0131707	0.511553	0.0200643	0.946	423	0.78102	0.00790856	0.0119065	0.506548	0.947	1890	A	-3.494	0.0004755	--+	76.6	8.541	2	0.01398
0.25kHz	rs28520416	12	7951439	downstream_gene_variant	NANOG	protein_coding	A	G	1209	0.827	-2.28603	0.502803	7.05e-06	0.913	258	0.821851	-0.0135414	0.499324	0.0200449	0.947	423	0.780747	0.00793219	0.0119127	0.5055	0.945	1890	A	-3.485	0.0004916	--+	76.4	8.461	2	0.01454
0.25kHz	rs28491070	12	7951474	downstream_gene_variant	NANOG	protein_coding	A	C	1209	0.833	-2.33377	0.501463	4.32e-06	0.942	258	0.826041	-0.0129474	0.518611	0.0200584	0.961	423	0.787262	0.00710691	0.0121073	0.557209	0.961	1890	A	-3.593	0.0003267	--+	76.4	8.476	2	0.01443
0.25kHz	rs28685736	12	7951535	downstream_gene_variant	NANOG	protein_coding	A	G	1209	0.836	-2.28114	0.502487	7.28e-06	0.955	258	0.825622	-0.0134572	0.502457	0.0200665	0.961	423	0.788444	0.00704485	0.0121	0.560419	0.972	1890	A	-3.518	0.0004351	--+	75.2	8.065	2	0.01773
0.25kHz	rs7311015	12	7951729	downstream_gene_variant	NANOG	protein_coding	C	G	1209	0.836	-2.33379	0.506794	5.41e-06	0.937	258	0.825081	-0.0130918	0.513528	0.0200379	0.957	423	0.782331	0.00823262	0.0118484	0.487162	0.959	1890	C	-3.508	0.0004517	--+	77.3	8.81	2	0.01221
0.25kHz	rs7302398	12	7951738	downstream_gene_variant	NANOG	protein_coding	A	T	1209	0.812	-2.26617	0.483589	3.72e-06	0.911	258	0.816767	-0.0142553	0.469515	0.0197095	0.964	423	0.771644	0.005683	0.0118247	0.630798	0.971	1890	A	-3.697	0.0002184	--+	75	7.993	2	0.01838
0.25kHz	rs35740633	12	7951783	downstream_gene_variant	NANOG	protein_coding	GCA	G	1209	0.812	-2.25915	0.483206	3.91e-06	0.915	NA	NA	NA	NA	NA	NA	NA	NA	NA	NA	NA	NA	1209	GCA	4.562	5.068e-06	+??	0	0	0	1
0.25kHz	rs35140537	12	7951977	downstream_gene_variant	NANOG	protein_coding	T	TA	1209	0.805	-2.2637	0.483568	3.81e-06	0.886	NA	NA	NA	NA	NA	NA	NA	NA	NA	NA	NA	NA	1209	T	-4.568	4.935e-06	-??	0	0	0	1
0.25kHz	rs11055839	12	7951987	downstream_gene_variant	NANOG	protein_coding	A	G	1209	0.802	-2.30084	0.482969	2.59e-06	0.879	258	0.808136	-0.015943	0.418499	0.0197063	0.933	423	0.74911	0.00555758	0.0115024	0.628978	0.949	1890	A	-3.786	0.0001529	--+	75.4	8.138	2	0.01709
0.25kHz	rs7137943	12	7952013	downstream_gene_variant	NANOG	protein_coding	T	C	1209	0.802	-2.30384	0.483526	2.58e-06	0.878	258	0.809159	-0.0144485	0.463385	0.0197038	0.936	423	0.751623	0.005714	0.0114663	0.618252	0.952	1890	T	-3.752	0.0001757	--+	75.9	8.303	2	0.01574
0.25kHz	rs34838232	12	7952357	downstream_gene_variant	NANOG	protein_coding	G	C	1209	0.835	-2.31659	0.501533	5.07e-06	0.952	258	0.826295	-0.0130333	0.515835	0.0200581	0.963	423	0.788456	0.00711948	0.0121004	0.556285	0.973	1890	G	3.568	0.0003603	++-	76.1	8.367	2	0.01525
0.25kHz	rs7971449	12	7952671	downstream_gene_variant	NANOG	protein_coding	C	T	1209	0.812	-2.27549	0.483966	3.46e-06	0.91	258	0.81836	-0.0140355	0.476818	0.0197286	0.97	423	0.776292	0.00674325	0.0119295	0.571897	0.978	1890	C	3.664	0.0002482	++-	76.3	8.44	2	0.0147
0.25kHz	rs7962444	12	7952779	downstream_gene_variant	NANOG	protein_coding	A	C	1209	0.81	-2.27889	0.48369	3.31e-06	0.902	NA	NA	NA	NA	NA	NA	NA	NA	NA	NA	NA	NA	1209	A	-4.596	4.302e-06	-??	0	0	0	1
0.25kHz	rs6488655	12	7953360	downstream_gene_variant	NANOG	protein_coding	G	C	1209	0.834	-2.24917	0.503372	1e-05	0.942	258	0.825882	-0.0125873	0.530082	0.0200473	0.962	423	0.788352	0.00714669	0.0120986	0.55472	0.974	1890	G	3.444	0.0005742	++-	74.8	7.937	2	0.0189
0.25kHz	rs1990482	12	7954051	upstream_gene_variant	Y_RNA	misc_RNA	C	T	1209	0.836	-2.29893	0.505547	7.03e-06	0.945	258	0.826242	-0.0128594	0.522553	0.0201112	0.96	423	0.788382	0.0071571	0.012102	0.554254	0.971	1890	C	3.508	0.0004518	++-	75.5	8.17	2	0.01682
0.25kHz	rs6488664	12	7955716	upstream_gene_variant	Y_RNA	misc_RNA	T	C	1209	0.834	-2.32962	0.507352	5.75e-06	0.924	258	0.826486	-0.0127363	0.530563	0.0203083	0.95	423	0.781194	0.00490784	0.011935	0.680916	0.964	1890	T	-3.622	0.0002921	--+	73.5	7.534	2	0.02312
0.25kHz	rs10744053	12	7956008	upstream_gene_variant	Y_RNA	misc_RNA	C	T	1209	0.835	-2.31902	0.504855	5.7e-06	0.937	258	0.825672	-0.0126418	0.532317	0.020244	0.954	423	0.788298	0.00714202	0.0121136	0.555467	0.969	1890	C	3.538	0.0004029	++-	76	8.326	2	0.01556
0.25kHz	rs10772754	12	7956400	upstream_gene_variant	Y_RNA	misc_RNA	C	T	1209	0.836	-2.30346	0.50568	6.78e-06	0.942	258	0.825762	-0.0127603	0.529057	0.0202722	0.953	423	0.788333	0.00713839	0.0121173	0.55579	0.969	1890	C	3.511	0.0004462	++-	75.6	8.197	2	0.0166
0.25kHz	rs10845937	12	7958551	regulatory_region_variant	-	enhancer	G	A	1209	0.834	-2.28853	0.50779	8.44e-06	0.925	258	0.825417	-0.0123491	0.545522	0.0204292	0.944	423	0.788349	0.00709843	0.0121236	0.558208	0.967	1890	G	3.467	0.0005267	++-	75.2	8.064	2	0.01774
0.25kHz	rs7961959	12	7959592	regulatory_region_variant	-	CTCF_binding_site	T	C	1209	0.526	-2.00802	0.396766	6.18e-07	0.831	258	0.608283	-0.0164467	0.333707	0.0170137	0.965	423	0.540138	0.0163586	0.0095225	0.0858167	0.975	1890	T	-3.485	0.0004919	--+	87.5	16.015	2	0.0003329
0.25kHz	rs75125513	12	22899899	intron_variant,non_coding_transcript_variant	RP11-114G22.1	lincRNA	T	C	1209	0.015	12.0402	1.69962	6.09e-12	0.777	258	0.0257345	-0.0216875	0.682171	0.0529607	0.888	423	0.0163901	0.0071971	0.040404	0.858622	0.924	1890	T	5.369	7.907e-08	+-+	88.6	17.57	2	0.000153
0.25kHz	rs10505927	12	24179673	intergenic_variant	-	-	A	G	1209	0.06	3.49945	0.777373	8.64e-06	0.992	258	0.0600775	0.0100496	0.734155	0.029592	2	423	0.0803783	0.0183133	0.0182498	0.315629	2	1890	A	4.117	3.844e-05	+++	43	3.506	2	0.1732
0.25kHz	rs150983640	12	25894229	intergenic_variant	-	-	G	A	1209	0.012	8.81654	1.93955	7.08e-06	0.741	NA	NA	NA	NA	NA	NA	423	0.0108593	-0.144109	0.0513601	0.00501834	0.776	1632	A	-2.392	0.01676	-?+	95.4	21.853	1	2.943e-06
0.25kHz	rs140126056	12	26960644	intron_variant	ITPR2	protein_coding	C	A	1209	0.015	9.1791	1.85532	1.08e-06	0.614	NA	NA	NA	NA	NA	NA	423	0.0102281	-0.0633878	0.054321	0.243246	0.684	1632	A	-3.554	0.0003789	-?+	91.6	11.959	1	0.0005439
0.25kHz	rs183616884	12	46254505	intron_variant	ARID2	protein_coding	G	C	1209	0.01	12.5049	2.15935	1.37e-08	0.721	NA	NA	NA	NA	NA	NA	423	0.0113889	0.0112133	0.0481482	0.815846	0.921	1632	C	-4.948	7.494e-07	-?-	85.8	7.056	1	0.007902
0.25kHz	rs201849408	12	46278194	intron_variant	ARID2	protein_coding	C	CAAACA	1209	0.014	8.70649	1.92887	8.18e-06	0.666	NA	NA	NA	NA	NA	NA	NA	NA	NA	NA	NA	NA	1209	CAAACA	-4.408	1.042e-05	-??	0	0	0	1
0.25kHz	rs141184468	12	46444662	intergenic_variant	-	-	G	A	1209	0.011	9.09344	2.00413	7.35e-06	0.747	258	0.013969	-0.00927951	0.925901	0.0997755	0.442	423	0.01137	0.00993281	0.0482368	0.836855	0.936	1890	A	-3.607	0.0003101	-+-	70	6.674	2	0.03555
0.25kHz	rs78432840	12	47277400	intergenic_variant	-	-	G	A	1209	0.017	6.94643	1.52066	6.4e-06	0.897	NA	NA	NA	NA	NA	NA	NA	NA	NA	NA	NA	NA	1209	A	-4.46	8.2e-06	-??	0	0	0	1
0.25kHz	rs75828993	12	47321848	intergenic_variant	-	-	C	A	1209	0.016	7.03998	1.53052	5.54e-06	0.887	258	0.0116047	-0.0550493	0.41871	0.0680747	0.907	NA	NA	NA	NA	NA	NA	1467	A	-3.737	0.0001862	-+?	85.4	6.849	1	0.008868
0.25kHz	12:78798100_T_G	12	78798100	intergenic_variant	RP11-754N21.1	lincRNA	G	T	1209	0.045	5.46943	1.22323	9.89e-06	0.496	258	0.0573527	-0.000771203	0.98367	0.0376776	0.682	423	0.0144563	-0.0895	0.060064	0.136204	0.506	1890	T	-2.781	0.005421	-++	85.3	13.565	2	0.001133
0.25kHz	rs898014111	13	21105510	intergenic_variant	-	-	T	C	1209	0.012	11.7092	2.42542	1.91e-06	0.444	258	0.0222461	-0.014224	0.825722	0.0645982	0.774	NA	NA	NA	NA	NA	NA	1467	T	4.18	2.912e-05	+-?	78.8	4.725	1	0.02973
0.25kHz	rs566966763	13	22681668	regulatory_region_variant	-	promoter_flanking_region	T	C	1209	0.011	12.0825	2.68865	8.94e-06	0.43	NA	NA	NA	NA	NA	NA	NA	NA	NA	NA	NA	NA	1209	T	4.389	1.137e-05	+??	0	0	0	1
0.25kHz	rs10657874	13	24434805	intron_variant	MIPEP	protein_coding	AATTC	A	1209	0.906	-3.23974	0.70199	5.16e-06	0.764	NA	NA	NA	NA	NA	NA	NA	NA	NA	NA	NA	NA	1209	AATTC	4.505	6.648e-06	+??	0	0	0	1
0.25kHz	rs76834237	13	24535009	regulatory_region_variant	-	CTCF_binding_site	T	G	1209	0.013	8.80321	1.87871	3.73e-06	0.619	NA	NA	NA	NA	NA	NA	NA	NA	NA	NA	NA	NA	1209	T	4.572	4.835e-06	+??	0	0	0	1
0.25kHz	rs763262905	13	59963864	intergenic_variant	-	-	T	G	1209	0.012	13.2659	2.5848	4.34e-07	0.425	NA	NA	NA	NA	NA	NA	423	0.0100556	-0.0335318	0.0691861	0.627917	0.589	1632	T	4.052	5.081e-05	+?-	88.6	8.76	1	0.003079
0.25kHz	rs1241663	13	68807800	intergenic_variant	-	-	C	T	1209	0.015	10.2166	2.13453	2.33e-06	0.504	NA	NA	NA	NA	NA	NA	423	0.0205981	0.0372656	0.0399084	0.350418	0.708	1632	T	-4.493	7.038e-06	-?-	59.6	2.473	1	0.1158
0.25kHz	rs117871141	13	72942292	intergenic_variant	-	-	G	A	1209	0.012	8.98506	1.91708	3.71e-06	0.763	258	0.0180233	-0.148715	0.0535737	0.0770437	0.51	NA	NA	NA	NA	NA	NA	1467	A	-3.342	0.0008323	-+?	92.6	13.469	1	0.0002425
0.25kHz	rs371001596	13	79175772	missense_variant	POU4F1	protein_coding	G	C	1209	0.043	5.53527	1.20824	6.03e-06	0.549	NA	NA	NA	NA	NA	NA	NA	NA	NA	NA	NA	NA	1209	C	-4.472	7.731e-06	-??	0	0	0	1
0.25kHz	rs77933991	13	79185399	downstream_gene_variant	RNF219	protein_coding	A	T	1209	0.148	2.34193	0.518979	8.22e-06	0.997	258	0.147295	-0.0293561	0.201022	0.0229588	0.999	423	0.109839	0.0450871	0.0157683	0.00424507	0.998	1890	A	4.405	1.057e-05	+-+	79.7	9.828	2	0.007342
0.25kHz	rs17816414	13	79199572	intron_variant	RNF219	protein_coding	C	T	1209	0.148	2.34124	0.518686	8.18e-06	0.999	258	0.14732	-0.0293539	0.201092	0.0229606	0.999	423	0.109839	0.0450871	0.0157683	0.00424507	0.998	1890	T	-4.406	1.053e-05	-+-	79.7	9.829	2	0.007338
0.25kHz	rs4569143	13	79208620	intron_variant	RNF219	protein_coding	T	C	1209	0.148	2.33463	0.518856	8.72e-06	0.997	258	0.147403	-0.029299	0.202225	0.0229753	0.996	423	0.109558	0.045922	0.0158071	0.00367083	0.996	1890	T	4.418	9.957e-06	+-+	79.7	9.86	2	0.007227
0.25kHz	rs77699404	13	79222075	intron_variant	RNF219	protein_coding	A	T	1209	0.148	2.33371	0.519224	8.91e-06	0.998	258	0.147448	-0.0293218	0.201934	0.0229784	0.996	423	0.109558	0.0459272	0.0158074	0.00366751	0.996	1890	A	4.414	1.014e-05	+-+	79.7	9.857	2	0.007238
0.25kHz	rs183918749	13	79222440	intron_variant	RNF219	protein_coding	G	C	1209	0.146	2.37195	0.524183	7.77e-06	0.988	258	0.146758	-0.0300286	0.192989	0.0230673	0.989	423	0.101052	0.0463318	0.0167288	0.00561286	0.964	1890	C	-4.364	1.279e-05	-+-	79.7	9.852	2	0.007256
0.25kHz	rs140677865	13	79222554	intron_variant	RNF219	protein_coding	AT	A	1209	0.148	2.33385	0.519218	8.9e-06	0.998	NA	NA	NA	NA	NA	NA	NA	NA	NA	NA	NA	NA	1209	A	-4.39	1.132e-05	-??	0	0	0	1
0.25kHz	rs78785078	13	79223181	intron_variant	RNF219	protein_coding	C	G	1209	0.148	2.33358	0.519227	8.92e-06	0.998	258	0.147446	-0.0293242	0.201909	0.022979	0.996	423	0.109558	0.0459272	0.0158074	0.00366751	0.996	1890	C	4.414	1.015e-05	+-+	79.7	9.857	2	0.007238
0.25kHz	rs75215391	13	79223236	intron_variant	RNF219	protein_coding	A	G	1209	0.148	2.33358	0.519227	8.92e-06	0.998	258	0.147446	-0.0293242	0.201909	0.022979	0.996	423	0.109558	0.0459272	0.0158074	0.00366751	0.996	1890	A	4.414	1.015e-05	+-+	79.7	9.857	2	0.007238
0.25kHz	rs78783801	13	79223502	intron_variant	RNF219	protein_coding	T	G	1209	0.148	2.33364	0.519239	8.92e-06	0.998	258	0.130002	-0.0223907	0.355432	0.0242296	0.996	423	0.109501	0.0460474	0.0158125	0.00359009	0.996	1890	T	4.547	5.438e-06	+-+	74.8	7.927	2	0.01899
0.25kHz	rs79896680	13	79232102	intron_variant	RNF219	protein_coding	A	C	1209	0.148	2.3435	0.521691	9.01e-06	0.99	258	0.145347	-0.0333195	0.15058	0.023179	0.988	423	0.109505	0.0459632	0.0158979	0.00383839	0.987	1890	A	4.346	1.387e-05	+-+	81.5	10.79	2	0.00454
0.25kHz	rs16945184	13	91755199	intergenic_variant	-	-	T	C	1209	0.099	2.80121	0.626842	1e-05	0.988	257	0.0758755	0.0068212	0.818184	0.0296727	2	423	0.120567	-0.00910354	0.0154442	0.555562	2	1889	T	3.298	0.0009731	++-	76.7	8.578	2	0.01372
0.25kHz	rs3051154	13	97287141	intron_variant	HS6ST3	protein_coding	CTTGTTGG	C	1209	0.573	-2.25622	0.497819	7.53e-06	0.562	NA	NA	NA	NA	NA	NA	NA	NA	NA	NA	NA	NA	1209	CTTGTTGG	-4.426	9.609e-06	-??	0	0	0	1
0.25kHz	rs1555315767	13	97287142	intron_variant	HS6ST3	protein_coding	ACTTG	A	1209	0.573	-2.25654	0.497824	7.51e-06	0.562	NA	NA	NA	NA	NA	NA	NA	NA	NA	NA	NA	NA	1209	ACTTG	4.426	9.583e-06	+??	0	0	0	1
0.25kHz	rs58997196	13	97287144	intron_variant	HS6ST3	protein_coding	TG	T	1209	0.573	-2.25622	0.497819	7.53e-06	0.562	NA	NA	NA	NA	NA	NA	NA	NA	NA	NA	NA	NA	1209	TG	4.426	9.609e-06	+??	0	0	0	1
0.25kHz	13:106879829_T_C	13	106879829	intergenic_variant	-	-	C	T	1209	0.023	9.09158	1.83776	1.08e-06	0.427	NA	NA	NA	NA	NA	NA	NA	NA	NA	NA	NA	NA	1209	T	-4.82	1.439e-06	-??	0	0	0	1
0.25kHz	rs901187157	13	106883484	intergenic_variant	-	-	G	T	1209	0.024	9.16971	1.8352	8.48e-07	0.425	NA	NA	NA	NA	NA	NA	NA	NA	NA	NA	NA	NA	1209	T	-4.866	1.137e-06	-??	0	0	0	1
0.25kHz	rs770139673	14	24696393	intron_variant	NEDD8	protein_coding	T	C	1209	0.011	13.1933	2.47335	1.56e-07	0.503	258	0.0142267	-0.0314006	0.67211	0.0741885	0.859	423	0.0141383	0.13776	0.0538691	0.0105484	0.521	1890	T	5.2	1.995e-07	+-+	69.5	6.557	2	0.03768
0.25kHz	rs186478985	14	49122453	intergenic_variant	-	-	G	A	1209	0.01	10.0649	2.19652	6e-06	0.693	NA	NA	NA	NA	NA	NA	NA	NA	NA	NA	NA	NA	1209	A	-4.473	7.7e-06	-??	0	0	0	1
0.25kHz	rs146219793	14	58774612	intron_variant	ARID4A	protein_coding	C	G	1209	0.013	10.1762	2.00887	6.04e-07	0.635	258	0.0110969	0.062148	0.489578	0.0899418	0.656	NA	NA	NA	NA	NA	NA	1467	C	4.767	1.873e-06	++?	51.8	2.076	1	0.1496
0.25kHz	rs1374834004	14	58886159	intron_variant,non_coding_transcript_variant	TIMM9	processed_transcript	A	T	1209	0.012	9.69882	2.15746	8.88e-06	0.622	NA	NA	NA	NA	NA	NA	NA	NA	NA	NA	NA	NA	1209	A	4.391	1.129e-05	+??	0	0	0	1
0.25kHz	rs7161596	14	72442612	intron_variant	RGS6	protein_coding	G	A	1209	0.431	1.95361	0.401914	1.64e-06	0.841	258	0.591312	-0.00414174	0.79937	0.0162956	0.951	423	0.526174	-0.00255843	0.0101258	0.800527	0.991	1890	G	-3.576	0.0003491	-++	79.6	9.788	2	0.00749
0.25kHz	rs10131877	14	72443127	intron_variant	RGS6	protein_coding	A	C	1209	0.457	2.06547	0.403869	4.75e-07	0.817	258	0.623719	0.00708934	0.677855	0.0170666	0.939	423	0.529832	-0.00207777	0.0100881	0.83682	0.985	1890	A	4.037	5.417e-05	++-	77	8.692	2	0.01296
0.25kHz	rs10132089	14	72443369	intron_variant	RGS6	protein_coding	G	A	1209	0.433	2.01063	0.401496	8.03e-07	0.839	258	0.591376	-0.00400511	0.805971	0.0163057	0.951	423	0.526424	-0.00265353	0.0101337	0.793435	0.991	1890	G	-3.686	0.0002279	-++	80.6	10.327	2	0.005722
0.25kHz	rs12895509	14	72445126	intron_variant	RGS6	protein_coding	C	T	1209	0.42	2.0745	0.407096	5.2e-07	0.83	258	0.58801	-0.00196613	0.904943	0.016464	0.942	423	0.523719	-0.00248891	0.0101514	0.806317	0.986	1890	C	-3.807	0.0001407	-++	80.4	10.183	2	0.006148
0.25kHz	rs12894615	14	72445285	intron_variant	RGS6	protein_coding	T	C	1209	0.455	1.96219	0.413577	2.84e-06	0.795	258	0.5798	0.00222624	0.892337	0.0164483	0.936	423	0.523306	-0.00371645	0.0101823	0.715117	0.981	1890	T	3.578	0.0003456	++-	77.2	8.76	2	0.01252
0.25kHz	rs200261077	14	72445895	intron_variant	RGS6	protein_coding	T	C	1209	0.426	1.91645	0.40506	3.02e-06	0.834	258	0.560986	0.000970859	0.953099	0.016507	0.945	423	0.504509	-0.00259671	0.01025	0.800007	0.973	1890	T	3.593	0.0003269	++-	76.3	8.457	2	0.01458
0.25kHz	rs61996399	14	72446035	intron_variant	RGS6	protein_coding	C	T	1209	0.422	1.92955	0.408415	3.11e-06	0.825	258	0.548016	0.00605289	0.713263	0.0164715	0.935	423	0.483818	-0.000254757	0.0100855	0.979848	0.962	1890	C	-3.81	0.0001391	--+	70.8	6.86	2	0.03238
0.25kHz	rs148623304	14	72446216	intron_variant	RGS6	protein_coding	G	T	1209	0.431	1.96659	0.403371	1.52e-06	0.833	258	0.570258	0.00593545	0.710907	0.0160141	0.959	423	0.514499	-0.000180733	0.0102021	0.985866	0.982	1890	G	-3.929	8.532e-05	--+	72.5	7.279	2	0.02626
0.25kHz	rs200541031	14	72446360	intron_variant	RGS6	protein_coding	C	T	1209	0.428	1.86289	0.404277	5.33e-06	0.836	258	0.56112	0.00796078	0.619167	0.0160167	0.968	423	0.510976	0.000903106	0.0101231	0.928913	0.976	1890	C	-3.823	0.0001317	---	65.9	5.869	2	0.05317
0.25kHz	rs8011894	14	72447776	intron_variant	RGS6	protein_coding	G	C	1209	0.447	2.02638	0.39585	4.63e-07	0.859	258	0.584835	0.00150423	0.926189	0.0162372	0.968	423	0.524875	-0.00311899	0.0101087	0.757667	0.991	1890	G	-3.873	0.0001076	--+	79.8	9.924	2	0.006998
0.25kHz	rs145192742	14	72447995	intron_variant	RGS6	protein_coding	T	C	1209	0.448	2.03663	0.394417	3.71e-07	0.865	258	0.587297	0.00226068	0.889095	0.0162115	0.97	423	0.526236	-0.00247813	0.0101363	0.806858	0.992	1890	T	3.954	7.688e-05	++-	79.3	9.685	2	0.007889
0.25kHz	rs6078590	14	72448082	intron_variant	RGS6	protein_coding	G	A	1209	0.45	2.06657	0.394347	2.52e-07	0.864	258	0.595068	-0.00185866	0.909307	0.0163165	0.971	423	0.527345	-0.00184239	0.0101133	0.855446	0.991	1890	G	-3.948	7.892e-05	-++	80.8	10.433	2	0.005426
0.25kHz	rs4473113	14	72448476	intron_variant	RGS6	protein_coding	G	C	1209	0.469	1.96086	0.387364	6.15e-07	0.891	258	0.580946	0.00192503	0.90596	0.016295	0.953	423	0.515177	-0.00171749	0.0101269	0.865327	0.979	1890	G	-3.905	9.426e-05	--+	78	9.08	2	0.01067
0.25kHz	rs10137793	14	72448583	intron_variant	RGS6	protein_coding	C	T	1209	0.456	2.09476	0.39501	1.83e-07	0.877	258	0.557862	-0.00333592	0.835499	0.0160648	0.916	423	0.496175	-0.00184055	0.0102003	0.856807	0.941	1890	C	-3.961	7.468e-05	-++	81.8	10.961	2	0.004167
0.25kHz	rs4335721	14	72448588	intron_variant	RGS6	protein_coding	G	A	1209	0.456	2.09468	0.395012	1.83e-07	0.877	258	0.55786	-0.00333732	0.835431	0.0160648	0.916	423	0.496175	-0.00184051	0.0102003	0.856809	0.941	1890	G	-3.961	7.474e-05	-++	81.8	10.96	2	0.004169
0.25kHz	rs10149131	14	72448875	intron_variant	RGS6	protein_coding	A	G	1209	0.476	1.93845	0.383671	6.45e-07	0.913	258	0.579099	0.00437939	0.787302	0.016231	0.954	423	0.51889	-0.00243757	0.0101038	0.809358	0.977	1890	A	3.92	8.865e-05	++-	77.7	8.963	2	0.01132
0.25kHz	rs10138106	14	72448899	intron_variant	RGS6	protein_coding	C	T	1209	0.475	1.92992	0.383339	7.04e-07	0.914	258	0.579234	0.0043264	0.789694	0.0162215	0.955	423	0.519014	-0.00246424	0.0100982	0.807209	0.98	1890	C	-3.904	9.471e-05	--+	77.6	8.921	2	0.01155
0.25kHz	rs3825716	14	72449592	intron_variant	RGS6	protein_coding	C	T	1209	0.488	1.90866	0.376605	5.97e-07	0.945	258	0.586667	0.00244125	0.879827	0.0161471	0.977	423	0.525626	-0.00208465	0.0101309	0.83697	0.994	1890	C	-3.905	9.441e-05	--+	78.2	9.162	2	0.01025
0.25kHz	rs7155855	14	72449997	intron_variant	RGS6	protein_coding	A	G	1209	0.492	1.90884	0.372861	4.63e-07	0.962	258	0.586331	0.00231377	0.885819	0.016113	0.978	423	0.524772	-0.0017946	0.0101312	0.859401	0.993	1890	A	3.954	7.685e-05	++-	78.4	9.24	2	0.009853
0.25kHz	rs10137909	14	72450618	intron_variant	RGS6	protein_coding	T	C	1209	0.519	1.95273	0.367431	1.72e-07	0.977	258	0.613126	0.0146484	0.367512	0.0162553	0.981	423	0.5341	-0.00372942	0.0100656	0.711001	0.993	1890	T	4.289	1.793e-05	++-	78.3	9.237	2	0.009869
0.25kHz	rs10138176	14	72450699	intron_variant	RGS6	protein_coding	A	G	1209	0.519	1.95349	0.367376	1.7e-07	0.977	258	0.612864	0.0145951	0.369159	0.016252	0.982	423	0.534348	-0.00373652	0.0100738	0.7107	0.991	1890	A	4.29	1.786e-05	++-	78.4	9.252	2	0.009792
0.25kHz	rs2332703	14	72451901	intron_variant	RGS6	protein_coding	C	T	1209	0.517	1.93559	0.36667	2.07e-07	0.987	258	0.609446	0.012815	0.431207	0.0162807	0.985	423	0.537448	-0.0039429	0.0100248	0.694086	0.991	1890	C	-4.209	2.559e-05	--+	78.7	9.394	2	0.009123
0.25kHz	rs2332704	14	72451902	intron_variant	RGS6	protein_coding	A	G	1209	0.517	1.93562	0.366672	2.07e-07	0.987	258	0.609446	0.012815	0.431207	0.0162807	0.985	423	0.537448	-0.0039429	0.0100248	0.694086	0.991	1890	A	4.21	2.559e-05	++-	78.7	9.394	2	0.009122
0.25kHz	rs4569194	14	72453390	intron_variant	RGS6	protein_coding	T	C	1209	0.518	1.91059	0.364836	2.56e-07	0.993	258	0.609771	0.0128378	0.430087	0.0162701	0.985	423	0.53811	-0.0037951	0.0100176	0.704804	0.994	1890	T	4.185	2.846e-05	++-	78.2	9.184	2	0.01013
0.25kHz	rs10136808	14	72453530	intron_variant	RGS6	protein_coding	C	T	1209	0.518	1.91167	0.364957	2.55e-07	0.993	258	0.609711	0.0128408	0.429984	0.0162703	0.984	423	0.537026	-0.00557222	0.00999223	0.57708	0.994	1890	C	-4.102	4.098e-05	--+	80.1	10.056	2	0.006551
0.25kHz	rs66906822	14	72454647	intron_variant	RGS6	protein_coding	C	CAATG	1209	0.519	1.89907	0.364643	2.97e-07	0.994	NA	NA	NA	NA	NA	NA	NA	NA	NA	NA	NA	NA	1209	C	-5.066	4.071e-07	-??	0	0	0	1
0.25kHz	rs12590831	14	72454822	intron_variant	RGS6	protein_coding	T	C	1209	0.519	1.90077	0.364343	2.83e-07	0.995	258	0.611045	0.0130483	0.423689	0.0163096	0.986	423	0.538086	-0.00375854	0.0100157	0.707463	0.994	1890	T	4.176	2.963e-05	++-	78	9.085	2	0.01064
0.25kHz	rs2283426	14	72456322	intron_variant	RGS6	protein_coding	G	T	1209	0.519	1.89856	0.364588	2.97e-07	0.994	258	0.611035	0.0130399	0.423869	0.0163055	0.986	423	0.538058	-0.00373851	0.0100152	0.708936	0.994	1890	G	-4.17	3.047e-05	--+	77.9	9.045	2	0.01086
0.25kHz	rs1860104	14	72457037	intron_variant	RGS6	protein_coding	A	T	1209	0.357	-1.71794	0.37916	7.57e-06	0.971	258	0.266583	-0.0230871	0.204733	0.0182049	0.987	423	0.33031	0.022208	0.0105893	0.0359741	0.992	1890	A	-3.015	0.002568	--+	87.9	16.492	2	0.0002623
0.25kHz	rs4902964	14	72459071	intron_variant	RGS6	protein_coding	G	A	1209	0.519	1.89927	0.364086	2.84e-07	0.996	258	0.610882	0.0128258	0.431127	0.0162916	0.99	423	0.538313	-0.00341077	0.0100113	0.733335	0.995	1890	G	-4.188	2.819e-05	--+	77.6	8.942	2	0.01144
0.25kHz	14:72460029_AT_A	14	72460029	intron_variant	RGS6	protein_coding	A	AT	1209	0.357	-1.70986	0.378445	8.02e-06	0.975	NA	NA	NA	NA	NA	NA	NA	NA	NA	NA	NA	NA	1209	A	-4.412	1.022e-05	-??	0	0	0	1
0.25kHz	rs1978227	14	72461074	intron_variant	RGS6	protein_coding	G	A	1209	0.518	1.8866	0.362493	3.02e-07	1	258	0.389535	-0.0125489	0.438071	0.0161827	2	423	0.463357	0.00286483	0.00997823	0.77403	2	1890	G	-4.2	2.675e-05	--+	76.9	8.675	2	0.01307
0.25kHz	rs2283424	14	72461281	intron_variant	RGS6	protein_coding	T	C	1209	0.517	1.85683	0.362896	4.69e-07	1	258	0.610494	0.0125628	0.43761	0.0161842	1	423	0.536598	-0.002854	0.00997847	0.774866	0.999	1890	T	4.134	3.562e-05	++-	76.2	8.389	2	0.01508
0.25kHz	rs1978225	14	72462017	intron_variant	RGS6	protein_coding	A	G	1209	0.517	1.84731	0.362965	5.37e-07	1	258	0.610496	0.0125639	0.43759	0.0161849	1	423	0.536584	-0.0028524	0.0099784	0.774987	0.999	1890	A	4.114	3.893e-05	++-	75.9	8.303	2	0.01574
0.25kHz	rs11623548	14	72462609	intron_variant	RGS6	protein_coding	T	C	1209	0.517	1.84564	0.362987	5.5e-07	1	258	0.610512	0.0125654	0.437574	0.0161863	1	423	0.537749	-0.00164755	0.00995862	0.868598	0.999	1890	T	4.167	3.086e-05	++-	74.2	7.762	2	0.02063
0.25kHz	rs11623588	14	72462694	intron_variant	RGS6	protein_coding	T	C	1209	0.521	1.82461	0.363106	7.38e-07	0.996	258	0.613512	0.011578	0.479061	0.0163575	0.997	423	0.537757	-0.00165672	0.00995829	0.867869	0.999	1890	T	4.096	4.198e-05	++-	74	7.691	2	0.02137
0.25kHz	14:72462873_G_GT	14	72462873	intron_variant	RGS6	protein_coding	GT	G	1209	0.549	2.10312	0.408895	4.1e-07	0.8	NA	NA	NA	NA	NA	NA	NA	NA	NA	NA	NA	NA	1209	GT	-5.005	5.592e-07	-??	0	0	0	1
0.25kHz	rs2010848	14	72464832	intron_variant	RGS6	protein_coding	T	C	1209	0.525	1.9328	0.366447	2.12e-07	0.976	258	0.610725	0.0125937	0.437418	0.0162173	0.995	423	0.537551	-0.00164327	0.00996002	0.868954	0.995	1890	T	4.31	1.63e-05	++-	76	8.349	2	0.01539
0.25kHz	rs2238272	14	72467631	intron_variant	RGS6	protein_coding	T	G	1209	0.54	1.66623	0.363463	5.94e-06	1	258	0.633231	0.0117377	0.471358	0.0162962	0.992	423	0.552048	0.00131676	0.00991538	0.894352	0.999	1890	T	3.908	9.292e-05	+++	62.2	5.29	2	0.071
0.25kHz	rs867616665	14	87697590	intergenic_variant	-	-	A	C	1209	0.01	13.9836	2.69319	3.21e-07	0.444	NA	NA	NA	NA	NA	NA	NA	NA	NA	NA	NA	NA	1209	A	5.051	4.401e-07	+??	0	0	0	1
0.25kHz	rs867867158	14	87704996	intergenic_variant	-	-	C	T	1209	0.01	13.8383	2.67195	3.43e-07	0.434	NA	NA	NA	NA	NA	NA	NA	NA	NA	NA	NA	NA	1209	T	-5.038	4.695e-07	-??	0	0	0	1
0.25kHz	rs1393473119	14	90139421	intron_variant,non_coding_transcript_variant	RP11-33N16.3	processed_transcript	T	C	1209	0.018	9.35816	2.05865	7.08e-06	0.421	NA	NA	NA	NA	NA	NA	NA	NA	NA	NA	NA	NA	1209	T	4.439	9.05e-06	+??	0	0	0	1
0.25kHz	14:90140574_G_C	14	90140574	intergenic_variant	-	-	C	G	1209	0.019	9.37633	2.08412	8.74e-06	0.404	NA	NA	NA	NA	NA	NA	423	0.0172423	0.0182093	0.058124	0.754065	0.57	1632	C	3.942	8.097e-05	+?+	74.2	3.871	1	0.04913
0.25kHz	14:94547436_G_A	14	94547436	intergenic_variant	-	-	A	G	1209	0.012	10.8334	2.28649	2.92e-06	0.53	NA	NA	NA	NA	NA	NA	NA	NA	NA	NA	NA	NA	1209	A	4.621	3.811e-06	+??	0	0	0	1
0.25kHz	14:95421187_T_G	14	95421187	intergenic_variant	-	-	G	T	1209	0.012	11.3476	2.22119	4.88e-07	0.548	NA	NA	NA	NA	NA	NA	423	0.0291844	0.0164488	0.0331393	0.619645	0.765	1632	T	-4.532	5.836e-06	-?-	77.4	4.427	1	0.03537
0.25kHz	rs146028187	14	96747960	3_prime_UTR_variant	ATG2B	protein_coding	A	G	1209	0.012	9.49255	2.06963	5.88e-06	0.687	NA	NA	NA	NA	NA	NA	423	0.0102908	-0.0287851	0.0565423	0.610689	0.774	1632	A	3.595	0.0003248	+?-	86.5	7.386	1	0.006573
0.25kHz	rs72713802	15	43173544	intron_variant	TTBK2	protein_coding	A	C	1209	0.015	10.1162	1.92179	2.23e-07	0.605	258	0.0117926	0.00568257	0.952401	0.0951992	0.563	NA	NA	NA	NA	NA	NA	1467	A	4.671	2.991e-06	++?	77.2	4.377	1	0.03642
0.25kHz	rs62009127	15	77892863	intron_variant,non_coding_transcript_variant	RP11-307C19.2	lincRNA	C	G	1209	0.011	8.64155	1.90953	7.76e-06	0.835	258	0.0118178	-0.00965602	0.914002	0.0894139	0.649	423	0.0292128	-0.0219988	0.0307693	0.474635	0.903	1890	C	3.156	0.001597	+--	80.2	10.09	2	0.00644
0.25kHz	rs747038493	15	88636710	intron_variant	NTRK3	protein_coding	A	G	1209	0.011	9.38606	2.01666	4.31e-06	0.759	NA	NA	NA	NA	NA	NA	NA	NA	NA	NA	NA	NA	1209	A	4.542	5.575e-06	+??	0	0	0	1
0.25kHz	rs78494750	15	93139569	intron_variant,non_coding_transcript_variant	RP11-386M24.3	lincRNA	C	T	1209	0.075	3.33586	0.70096	2.65e-06	0.966	258	0.0738895	-0.0395608	0.163172	0.0283695	0.987	423	0.0594929	-0.0157269	0.020751	0.448519	0.983	1890	T	-2.838	0.004534	-++	87.5	16.005	2	0.0003347
0.25kHz	rs16947100	15	93143347	intron_variant,non_coding_transcript_variant	RP11-386M24.3	lincRNA	A	G	1209	0.067	3.47882	0.738217	3.29e-06	0.948	258	0.0743721	-0.0297502	0.283509	0.0277399	0.99	423	0.0520697	-0.019645	0.0225938	0.384581	0.975	1890	A	2.869	0.004115	+--	86.5	14.808	2	0.0006089
0.25kHz	rs183689158	15	94065578	intron_variant,non_coding_transcript_variant	RP11-266O8.1	lincRNA	A	G	1209	0.01	9.71008	2.00557	1.79e-06	0.856	NA	NA	NA	NA	NA	NA	423	0.013279	-0.0361686	0.0447508	0.418962	0.927	1632	A	3.651	0.0002615	+?-	89.6	9.6	1	0.001946
0.25kHz	rs79937417	15	94100292	downstream_gene_variant	RP11-266O8.1	lincRNA	A	G	1209	0.01	8.9378	1.8976	3.33e-06	0.919	NA	NA	NA	NA	NA	NA	NA	NA	NA	NA	NA	NA	1209	A	4.595	4.33e-06	+??	0	0	0	1
0.25kHz	rs151465	16	1041279	downstream_gene_variant	SOX8	protein_coding	T	G	1209	0.983	-8.95807	1.91544	3.89e-06	0.494	NA	NA	NA	NA	NA	NA	423	0.98248	0.0218426	0.0550595	0.691582	0.539	1632	T	-3.726	0.0001948	-?+	85.9	7.1	1	0.007707
0.25kHz	16:8848080_T_G	16	8848080	intron_variant	ABAT	protein_coding	G	T	1209	0.013	11.3643	2.41437	3.38e-06	0.437	NA	NA	NA	NA	NA	NA	423	0.0238735	-0.000573387	0.0343564	0.986684	0.708	1632	T	-3.944	8.02e-05	-?+	81.9	5.533	1	0.01867
0.25kHz	rs113526517	16	9569710	intron_variant,non_coding_transcript_variant	RP11-418I22.2	lincRNA	G	C	1209	0.012	8.37517	1.86551	9.12e-06	0.805	NA	NA	NA	NA	NA	NA	423	0.0142092	0.0444274	0.0462635	0.336898	0.854	1632	C	-4.263	2.016e-05	-?-	49.4	1.977	1	0.1597
0.25kHz	rs200593665	16	56428991	intron_variant	AMFR	protein_coding	G	C	1209	0.016	10.6575	2.31232	5.31e-06	0.407	NA	NA	NA	NA	NA	NA	423	0.0226667	-0.00521724	0.0345256	0.879887	0.81	1632	C	-3.795	0.0001475	-?+	82.9	5.859	1	0.0155
0.25kHz	16:58653217_A_AC	16	58653217	intron_variant	CNOT1	protein_coding	AC	A	1209	0.014	10.082	2.07495	1.65e-06	0.579	NA	NA	NA	NA	NA	NA	NA	NA	NA	NA	NA	NA	1209	A	-4.736	2.179e-06	-??	0	0	0	1
0.25kHz	rs190843711	17	12196891	intergenic_variant	-	-	C	A	1209	0.133	3.53004	0.767629	5.57e-06	0.49	258	0.0876473	-0.0353576	0.381919	0.040438	0.494	423	0.173779	-0.010578	0.0149534	0.479319	0.747	1890	A	-2.933	0.003361	-++	84.4	12.816	2	0.001648
0.25kHz	rs554567653	17	30134547	intergenic_variant	-	-	G	T	1209	0.04	5.25924	1.16182	7.71e-06	0.641	258	0.0248236	0.0264416	0.738516	0.0792094	0.507	423	0.0269196	-0.0245797	0.0351066	0.483837	0.826	1890	T	-3.328	0.0008757	--+	77.9	9.07	2	0.01073
0.25kHz	rs112920217	17	39240227	upstream_gene_variant	KRTAP4-7	protein_coding	G	A	1209	0.06	3.60687	0.780651	5.04e-06	0.92	258	0.0490911	-0.0369808	0.36784	0.0410657	0.886	423	0.0471135	0.0548624	0.0242901	0.0239064	0.931	1890	A	-4.343	1.408e-05	-+-	72.9	7.391	2	0.02484
0.25kHz	rs111865635	17	39244911	downstream_gene_variant	KRTAP4-7	protein_coding	C	T	1209	0.057	3.65579	0.815164	9.32e-06	0.904	258	0.0488857	-0.0370036	0.367144	0.0410314	0.889	423	0.047117	0.0548363	0.024288	0.0239609	0.932	1890	T	-4.238	2.25e-05	-+-	72	7.135	2	0.02822
0.25kHz	rs75652276	17	39288244	regulatory_region_variant	-	promoter_flanking_region	T	C	1209	0.065	3.54486	0.75299	3.37e-06	0.917	258	0.0491957	-0.0400777	0.328281	0.0409968	0.883	423	0.0464314	0.0552393	0.0243462	0.0232738	0.934	1890	T	4.385	1.158e-05	+-+	74.9	7.964	2	0.01865
0.25kHz	rs78796007	17	39365472	upstream_gene_variant	KRTAP9-12P	unprocessed_pseudogene	T	G	1209	0.061	3.51292	0.78542	9.83e-06	0.891	258	0.0598643	-0.0201032	0.566535	0.0350743	0.907	423	0.0451785	0.0651589	0.0246734	0.0082697	0.926	1890	T	4.532	5.844e-06	+-+	65.8	5.853	2	0.05359
0.25kHz	rs17570992	17	39380347	upstream_gene_variant	KRTAP9-2	protein_coding	C	T	1209	0.011	8.42806	1.80289	3.92e-06	0.836	258	0.0134225	0.040731	0.525864	0.0642109	0.851	NA	NA	NA	NA	NA	NA	1467	T	-4.407	1.049e-05	--?	44.1	1.788	1	0.1812
0.25kHz	rs17655887	17	39481348	intron_variant,non_coding_transcript_variant	TBC1D3P7	unprocessed_pseudogene	A	G	1209	0.061	3.56554	0.783406	6.9e-06	0.905	258	0.0606667	-0.020104	0.56611	0.0350371	0.895	423	0.046805	0.0543095	0.0242087	0.0248717	0.916	1890	A	4.404	1.065e-05	+-+	65	5.719	2	0.05729
0.25kHz	rs17656288	17	39496927	downstream_gene_variant	AC003958.6	unprocessed_pseudogene	A	C	1209	0.061	3.54558	0.787484	8.61e-06	0.902	258	0.0607984	-0.0198618	0.571181	0.0350721	0.892	423	0.046896	0.0547899	0.0242543	0.0238848	0.914	1890	A	4.377	1.206e-05	+-+	64.3	5.607	2	0.06059
0.25kHz	rs894529379	17	39535014	intron_variant	KRT34	protein_coding	T	C	1209	0.02	9.43443	1.53571	1.88e-09	0.712	258	0.0116899	0.0167741	0.864436	0.0982495	0.494	NA	NA	NA	NA	NA	NA	1467	T	5.462	4.709e-08	++?	81.7	5.453	1	0.01954
0.25kHz	rs75208717	17	39627125	upstream_gene_variant	KRT32	protein_coding	T	C	1209	0.01	9.20931	1.90042	1.76e-06	0.866	258	0.0217888	-0.011968	0.814755	0.0510807	0.971	NA	NA	NA	NA	NA	NA	1467	T	4.19	2.789e-05	+-?	79.2	4.812	1	0.02826
0.25kHz	rs9891361	17	39659913	missense_variant	KRT13	protein_coding	A	G	1209	0.87	-2.42652	0.535496	7.56e-06	1	258	0.871593	-0.00666299	0.773355	0.0231362	0.986	423	0.872355	0.00956573	0.0148539	0.519582	0.999	1890	A	-3.341	0.0008352	--+	77.6	8.917	2	0.01158
0.25kHz	rs138690554	17	71104880	intergenic_variant	-	-	C	T	1209	0.011	11.3793	2.43958	4.11e-06	0.532	NA	NA	NA	NA	NA	NA	423	0.0134716	-0.0070175	0.052939	0.894543	0.683	1632	T	-3.85	0.0001181	-?+	83.1	5.911	1	0.01504
0.25kHz	rs1555734138	17	71239224	intron_variant	C17orf80	protein_coding	TTTG	T	1209	0.01	13.2764	2.75941	2.07e-06	0.454	NA	NA	NA	NA	NA	NA	NA	NA	NA	NA	NA	NA	1209	T	-4.691	2.719e-06	-??	0	0	0	1
0.25kHz	rs141786856	17	80950648	intron_variant	B3GNTL1	protein_coding	C	CAAT	1209	0.032	5.78911	1.16364	9.42e-07	0.823	NA	NA	NA	NA	NA	NA	NA	NA	NA	NA	NA	NA	1209	CAAT	-4.846	1.261e-06	-??	0	0	0	1
0.25kHz	rs187281901	18	44529068	intron_variant	KATNAL2	protein_coding	G	C	1209	0.01	11.3982	2.54388	9.49e-06	0.541	NA	NA	NA	NA	NA	NA	NA	NA	NA	NA	NA	NA	1209	C	-4.377	1.205e-05	-??	0	0	0	1
0.25kHz	rs79047782	18	62207663	intergenic_variant	-	-	A	G	1209	0.013	8.10713	1.62393	8.66e-07	0.978	258	0.0155795	0.0955597	0.14402	0.0654078	0.975	423	0.0138948	-0.0259183	0.0460205	0.573306	0.884	1890	A	4.162	3.153e-05	++-	77.2	8.769	2	0.01247
0.25kHz	rs199666339	18	62208378	intergenic_variant	-	-	AGAT	A	1209	0.013	8.07986	1.62409	9.42e-07	0.968	NA	NA	NA	NA	NA	NA	NA	NA	NA	NA	NA	NA	1209	A	-4.846	1.261e-06	-??	0	0	0	1
0.25kHz	rs192998378	18	62211116	intergenic_variant	-	-	A	C	1209	0.013	8.116	1.62194	8.18e-07	0.981	258	0.0155988	0.0955189	0.143723	0.0653315	0.976	423	0.0150556	-0.00971407	0.0438494	0.824678	0.914	1890	A	4.333	1.471e-05	++-	72.1	7.16	2	0.02788
0.25kHz	rs201398987	18	62211127	intergenic_variant	-	-	A	ATGTGAG	1209	0.013	8.116	1.62194	8.18e-07	0.981	NA	NA	NA	NA	NA	NA	NA	NA	NA	NA	NA	NA	1209	A	4.873	1.098e-06	+??	0	0	0	1
0.25kHz	rs77332387	18	62211939	downstream_gene_variant	RNU7-146P	snRNA	T	C	1209	0.013	8.11782	1.62026	7.94e-07	0.983	258	0.0159283	0.0964662	0.139814	0.0653351	0.954	423	0.0150768	-0.00971095	0.0438507	0.824738	0.914	1890	T	4.343	1.405e-05	++-	72.1	7.173	2	0.0277
0.25kHz	rs183555045	18	62213407	downstream_gene_variant	RNU7-146P	snRNA	G	A	1209	0.013	7.80265	1.59474	1.4e-06	0.989	258	0.0106647	0.114551	0.163223	0.0821559	0.938	423	0.0150626	-0.00925628	0.043987	0.833331	0.91	1890	A	-4.229	2.346e-05	--+	70.7	6.837	2	0.03275
0.25kHz	rs201121599	18	62213422	downstream_gene_variant	RNU7-146P	snRNA	G	GATATATGGGATAT	1209	0.015	7.3431	1.51522	1.75e-06	0.906	NA	NA	NA	NA	NA	NA	NA	NA	NA	NA	NA	NA	1209	G	4.724	2.312e-06	+??	0	0	0	1
0.25kHz	rs200247459	18	62214636	downstream_gene_variant	RNU7-146P	snRNA	T	TAG	1209	0.013	7.73975	1.60066	1.85e-06	0.997	NA	NA	NA	NA	NA	NA	NA	NA	NA	NA	NA	NA	1209	T	4.714	2.432e-06	+??	0	0	0	1
0.25kHz	rs75265372	18	62215406	downstream_gene_variant	RNU7-146P	snRNA	G	C	1209	0.013	7.73984	1.60061	1.84e-06	0.997	258	0.0156027	0.0955261	0.14355	0.0653081	0.976	423	0.0151087	-0.00984141	0.0437997	0.822219	0.914	1890	C	-4.204	2.618e-05	--+	70.3	6.735	2	0.03448
0.25kHz	rs117908516	18	62215743	downstream_gene_variant	RNU7-146P	snRNA	A	G	1209	0.013	7.73984	1.60061	1.84e-06	0.997	258	0.0156047	0.0955218	0.143521	0.0653004	0.976	423	0.0151111	-0.00983264	0.0437989	0.822372	0.914	1890	A	4.204	2.617e-05	++-	70.3	6.734	2	0.0345
0.25kHz	rs117501844	18	62215744	downstream_gene_variant	RNU7-146P	snRNA	A	C	1209	0.013	7.73984	1.60061	1.84e-06	0.997	258	0.0156047	0.0955218	0.143521	0.0653004	0.976	423	0.0151111	-0.00983264	0.0437989	0.822372	0.914	1890	A	4.204	2.617e-05	++-	70.3	6.734	2	0.0345
0.25kHz	rs202213641	18	62217998	upstream_gene_variant	RNU7-146P	snRNA	C	CAGAG	1209	0.013	7.74366	1.60019	1.81e-06	0.993	NA	NA	NA	NA	NA	NA	NA	NA	NA	NA	NA	NA	1209	CAGAG	-4.717	2.389e-06	-??	0	0	0	1
0.25kHz	rs77701954	18	62223089	intergenic_variant	-	-	T	C	1209	0.014	7.80325	1.58508	1.21e-06	0.983	258	0.0156628	0.0954762	0.143069	0.0651956	0.974	423	0.0151277	-0.00987825	0.0437843	0.821503	0.913	1890	T	4.271	1.948e-05	++-	71.3	6.964	2	0.03074
0.25kHz	rs78571131	18	62225224	intergenic_variant	-	-	G	A	1209	0.013	7.70565	1.59527	1.89e-06	0.991	258	0.0107093	0.114285	0.16245	0.0818144	0.94	423	0.0150792	-0.00967943	0.0439488	0.825682	0.913	1890	A	-4.178	2.939e-05	--+	70.2	6.717	2	0.03478
0.25kHz	rs200411165	18	62225718	intergenic_variant	-	-	TTACTC	T	1209	0.013	7.70195	1.59494	1.9e-06	0.99	NA	NA	NA	NA	NA	NA	NA	NA	NA	NA	NA	NA	1209	T	-4.708	2.505e-06	-??	0	0	0	1
0.25kHz	rs76972908	18	62229737	intergenic_variant	-	-	C	T	1209	0.014	7.74896	1.58779	1.49e-06	0.983	258	0.0156919	0.0953651	0.142015	0.0649481	0.978	423	0.015156	-0.00972482	0.0437943	0.82427	0.912	1890	T	-4.242	2.219e-05	--+	70.7	6.837	2	0.03276
0.25kHz	rs546713400	18	62233592	intergenic_variant	-	-	A	ATC	1209	0.013	7.80544	1.61115	1.77e-06	0.983	NA	NA	NA	NA	NA	NA	NA	NA	NA	NA	NA	NA	1209	A	4.723	2.329e-06	+??	0	0	0	1
0.25kHz	rs183262991	18	62233747	intergenic_variant	-	-	G	A	1209	0.01	11.4596	2.03925	3.47e-08	0.792	258	0.0147868	0.0992628	0.146541	0.0683695	0.926	423	0.0132813	-0.00823941	0.0481814	0.864217	0.838	1890	A	-4.815	1.468e-06	--+	76.9	8.665	2	0.01313
0.25kHz	rs148366626	18	62235731	intergenic_variant	-	-	A	C	1209	0.014	7.8987	1.59975	1.13e-06	0.975	NA	NA	NA	NA	NA	NA	NA	NA	NA	NA	NA	NA	1209	A	4.81	1.507e-06	+??	0	0	0	1
0.25kHz	18:62240145_C_G	18	62240145	intergenic_variant	-	-	G	C	1209	0.014	7.71486	1.58517	1.59e-06	0.982	NA	NA	NA	NA	NA	NA	NA	NA	NA	NA	NA	NA	1209	C	-4.744	2.099e-06	-??	0	0	0	1
0.25kHz	rs192595311	18	62245086	intergenic_variant	-	-	G	A	1209	0.012	8.96659	1.72645	3.19e-07	0.909	258	0.015686	0.0952202	0.142895	0.0649925	0.98	423	0.0150887	-0.00952372	0.0439117	0.828299	0.91	1890	A	-4.479	7.486e-06	--+	73.9	7.652	2	0.02179
0.25kHz	rs138892342	18	62246894	intergenic_variant	-	-	C	T	1209	0.014	7.65735	1.5902	2.03e-06	0.992	258	0.0157093	0.0953431	0.141666	0.0648763	0.979	423	0.0151655	-0.0100924	0.0437623	0.817611	0.913	1890	T	-4.189	2.805e-05	--+	70.2	6.708	2	0.03494
0.25kHz	rs147160466	18	62248156	intergenic_variant	-	-	G	A	1209	0.014	7.65626	1.59008	2.03e-06	0.992	258	0.0157093	0.0953431	0.141666	0.0648763	0.979	423	0.0151655	-0.0100924	0.0437623	0.817611	0.913	1890	A	-4.189	2.808e-05	--+	70.2	6.707	2	0.03496
0.25kHz	rs77085541	18	62254146	intergenic_variant	-	-	C	G	1209	0.014	7.5828	1.58223	2.26e-06	0.996	258	0.0156105	0.093023	0.151738	0.0648958	0.977	423	0.0151903	-0.0102053	0.0437452	0.815536	0.911	1890	C	4.157	3.227e-05	++-	70	6.668	2	0.03565
0.25kHz	rs113958775	18	62261402	intergenic_variant	-	-	G	A	1209	0.014	7.53498	1.57706	2.42e-06	1	258	0.0163837	0.104001	0.108561	0.0648107	0.945	423	0.0137092	-0.027298	0.0474217	0.564856	0.847	1890	A	-4.047	5.187e-05	--+	75.7	8.237	2	0.01627
0.25kHz	rs74931879	18	62262403	intergenic_variant	-	-	T	C	1209	0.014	7.53538	1.57707	2.42e-06	1	258	0.0167597	0.107449	0.0964444	0.0646369	0.923	423	0.0138014	-0.0278767	0.0474274	0.556682	0.843	1890	T	4.063	4.849e-05	++-	75.9	8.313	2	0.01566
0.25kHz	18:62263911_G_AGA	18	62263911	intergenic_variant	-	-	AGA	G	1209	0.014	7.53524	1.57707	2.42e-06	1	NA	NA	NA	NA	NA	NA	NA	NA	NA	NA	NA	NA	1209	AGA	4.659	3.172e-06	+??	0	0	0	1
0.25kHz	rs201479731	18	62265637	intergenic_variant	-	-	A	AAAC	1209	0.015	7.10037	1.54565	5.69e-06	0.943	NA	NA	NA	NA	NA	NA	NA	NA	NA	NA	NA	NA	1209	A	4.484	7.313e-06	+??	0	0	0	1
0.25kHz	rs113463040	18	62265929	intergenic_variant	-	-	T	C	1209	0.014	7.53498	1.57706	2.42e-06	1	258	0.0163779	0.104052	0.108521	0.0648349	0.945	423	0.0137092	-0.027298	0.0474217	0.564856	0.847	1890	T	4.047	5.186e-05	++-	75.7	8.237	2	0.01627
0.25kHz	rs74950974	18	62266960	intergenic_variant	-	-	C	T	1209	0.014	7.53498	1.57706	2.42e-06	1	258	0.0163779	0.104052	0.108521	0.0648349	0.945	423	0.0137092	-0.027298	0.0474217	0.564856	0.847	1890	T	-4.047	5.186e-05	--+	75.7	8.237	2	0.01627
0.25kHz	rs140023064	18	62267618	intergenic_variant	-	-	T	C	1209	0.014	7.54723	1.57841	2.38e-06	0.999	258	0.0155698	0.0928739	0.153868	0.0651289	0.972	423	0.0124669	-0.0419123	0.0504055	0.40569	0.818	1890	T	3.863	0.0001121	++-	79	9.545	2	0.008459
0.25kHz	rs74695651	18	62273534	intergenic_variant	-	-	C	A	1209	0.014	7.53498	1.57706	2.42e-06	1	258	0.0164244	0.104605	0.106506	0.064807	0.944	423	0.0137139	-0.0272869	0.0474108	0.564924	0.847	1890	A	-4.051	5.11e-05	--+	75.7	8.238	2	0.01626
0.25kHz	rs190646194	18	62273858	intergenic_variant	-	-	A	G	1209	0.014	7.53498	1.57706	2.42e-06	1	258	0.0164244	0.104605	0.106506	0.064807	0.944	423	0.0137187	-0.0273611	0.0474021	0.563796	0.847	1890	A	4.05	5.127e-05	++-	75.7	8.246	2	0.01619
0.25kHz	rs76254749	18	62274392	intergenic_variant	-	-	C	T	1209	0.014	7.54613	1.57832	2.39e-06	0.999	258	0.0156841	0.0934357	0.151549	0.0651537	0.95	423	0.0149031	-0.0302077	0.0451163	0.503143	0.854	1890	T	-3.942	8.079e-05	--+	77	8.703	2	0.01289
0.25kHz	rs56400935	18	62276575	intergenic_variant	-	-	G	C	1209	0.986	-7.53498	1.57706	2.42e-06	1	258	0.983297	-0.105979	0.101371	0.0646903	0.909	423	0.983968	0.0141402	0.0430958	0.742828	0.887	1890	G	4.177	2.96e-05	++-	71.7	7.057	2	0.02935
0.25kHz	rs2939389	18	62276757	intergenic_variant	-	-	C	T	1209	0.986	-7.53498	1.57706	2.42e-06	1	258	0.983244	-0.106479	0.0994807	0.0646353	0.908	423	0.983966	0.0141176	0.0430882	0.74318	0.887	1890	C	4.18	2.914e-05	++-	71.7	7.056	2	0.02936
0.25kHz	rs79846913	18	62281295	intergenic_variant	-	-	A	G	1209	0.014	7.53299	1.57709	2.44e-06	0.999	258	0.0163566	0.105173	0.111633	0.0661095	0.905	423	0.0163913	-0.0138852	0.0431922	0.747851	0.881	1890	A	4.161	3.167e-05	++-	71.5	7.016	2	0.02996
0.25kHz	rs79518094	18	62283676	intergenic_variant	-	-	A	G	1209	0.014	7.53472	1.57707	2.43e-06	1	258	0.0164981	0.100448	0.13511	0.0672228	0.884	423	0.016461	-0.0131472	0.0436705	0.763373	0.869	1890	A	4.136	3.534e-05	++-	71.1	6.924	2	0.03137
0.25kHz	rs79088207	18	62284086	intergenic_variant	-	-	T	C	1209	0.014	7.53498	1.57706	2.42e-06	1	258	0.0164612	0.100654	0.135182	0.0673733	0.883	423	0.0164681	-0.0131222	0.043667	0.763791	0.869	1890	T	4.136	3.53e-05	++-	71.1	6.922	2	0.0314
0.25kHz	18:62284958_G_GA	18	62284958	intergenic_variant	-	-	GA	G	1209	0.014	7.56466	1.58102	2.35e-06	0.996	NA	NA	NA	NA	NA	NA	NA	NA	NA	NA	NA	NA	1209	G	-4.666	3.076e-06	-??	0	0	0	1
0.25kHz	rs78344335	18	62285346	intergenic_variant	-	-	A	G	1209	0.014	7.54987	1.58251	2.51e-06	0.991	258	0.0163624	0.101185	0.135737	0.0678247	0.878	423	0.0164243	-0.0130753	0.043814	0.765377	0.866	1890	A	4.131	3.609e-05	++-	71	6.895	2	0.03183
0.25kHz	rs1236819376	19	2622649	intron_variant	GNG7	protein_coding	T	A	1209	0.012	9.19576	2.04924	9.21e-06	0.702	NA	NA	NA	NA	NA	NA	NA	NA	NA	NA	NA	NA	1209	A	-4.383	1.17e-05	-??	0	0	0	1
0.25kHz	19:4131808_GAAAAA_G	19	4131808	intergenic_variant	-	-	G	GAAAAA	1209	0.012	14.0147	2.6366	1.72e-07	0.417	NA	NA	NA	NA	NA	NA	NA	NA	NA	NA	NA	NA	1209	G	5.167	2.384e-07	+??	0	0	0	1
0.25kHz	rs74951519	19	15053181	missense_variant	OR7C2	protein_coding	G	A	1209	0.015	7.55889	1.51049	8.17e-07	1	258	0.025219	0.0535348	0.296932	0.0513259	0.982	NA	NA	NA	NA	NA	NA	1467	A	-4.862	1.164e-06	--?	16.9	1.203	1	0.2727
0.25kHz	rs112961563	19	15063920	intron_variant	SLC1A6	protein_coding	T	C	1209	0.015	6.87901	1.53642	9.63e-06	0.976	258	0.0232616	0.0710882	0.181791	0.0532393	0.968	423	0.0111868	0.0499416	0.0431954	0.247609	0.986	1890	T	4.538	5.673e-06	+++	0	1.652	2	0.4379
0.25kHz	rs114859274	19	15064064	intron_variant	SLC1A6	protein_coding	T	C	1209	0.015	6.88289	1.53608	9.48e-06	0.976	258	0.0232616	0.0710882	0.181791	0.0532393	0.968	423	0.0111891	0.0499612	0.0431938	0.247404	0.986	1890	T	4.541	5.595e-06	+++	0	1.656	2	0.437
0.25kHz	rs76962952	19	15067590	intron_variant	SLC1A6	protein_coding	T	C	1209	0.015	6.91976	1.53188	8.05e-06	0.978	258	0.0232616	0.0710882	0.181791	0.0532393	0.968	423	0.0112116	0.0501988	0.0431743	0.244951	0.985	1890	T	4.572	4.838e-06	+++	0	1.695	2	0.4284
0.25kHz	rs112420713	19	15068417	intron_variant	SLC1A6	protein_coding	A	T	1209	0.015	6.92267	1.53165	7.96e-06	0.978	258	0.0232597	0.071079	0.181847	0.0532391	0.968	423	0.0111844	0.0499219	0.0431971	0.247814	0.986	1890	A	4.57	4.871e-06	+++	0	1.713	2	0.4246
0.25kHz	rs113351333	19	15071854	intron_variant	SLC1A6	protein_coding	T	G	1209	0.015	6.94328	1.529	7.23e-06	0.98	258	0.0232616	0.0710882	0.181791	0.0532393	0.968	423	0.0112695	0.050617	0.0431316	0.240576	0.984	1890	T	4.595	4.327e-06	+++	0	1.708	2	0.4257
0.25kHz	rs74384196	19	15073196	intron_variant	SLC1A6	protein_coding	A	G	1209	0.015	6.94079	1.52897	7.28e-06	0.979	258	0.0234729	0.0743286	0.162603	0.0532298	0.964	423	0.0113262	0.0510647	0.0430824	0.235907	0.983	1890	A	4.622	3.801e-06	+++	0	1.641	2	0.4401
0.25kHz	rs115051236	19	15076832	intron_variant	SLC1A6	protein_coding	C	T	1209	0.015	6.91225	1.52934	7.96e-06	0.975	258	0.0232597	0.071079	0.181847	0.0532391	0.972	423	0.0116643	0.0534629	0.0427015	0.210564	0.981	1890	T	-4.616	3.915e-06	---	0	1.527	2	0.4661
0.25kHz	rs138740921	19	15077583	intron_variant	SLC1A6	protein_coding	T	TAGAAAC	1209	0.015	6.88589	1.52881	8.54e-06	0.952	NA	NA	NA	NA	NA	NA	NA	NA	NA	NA	NA	NA	1209	T	4.399	1.087e-05	+??	0	0	0	1
0.25kHz	rs76871811	19	15078199	intron_variant	SLC1A6	protein_coding	T	C	1209	0.015	6.88017	1.52881	8.69e-06	0.951	258	0.0232597	0.071079	0.181847	0.0532391	0.973	423	0.0118014	0.0543278	0.0425021	0.201165	0.981	1890	T	4.613	3.96e-06	+++	0	1.452	2	0.4838
0.25kHz	rs112501869	19	15079695	intron_variant	SLC1A6	protein_coding	T	A	1209	0.021	8.3299	1.45166	1.82e-08	0.774	258	0.022719	0.065035	0.269597	0.0589089	0.804	423	0.0218109	0.080387	0.0398303	0.0435663	0.849	1890	A	-5.811	6.205e-09	---	18.6	2.458	2	0.2926
0.25kHz	rs113464626	19	15081336	intron_variant	SLC1A6	protein_coding	A	G	1209	0.018	6.759	1.48415	6.82e-06	0.875	258	0.0506531	0.0465073	0.22826	0.0386	0.934	423	0.0123487	0.0561856	0.0419486	0.180443	0.965	1890	A	4.635	3.565e-06	+++	0	1.533	2	0.4647
0.25kHz	rs75555164	19	15081971	intron_variant	SLC1A6	protein_coding	A	G	1209	0.015	6.8509	1.52853	9.43e-06	0.946	258	0.0232558	0.0710856	0.18188	0.053248	0.977	423	0.0121891	0.0562571	0.041831	0.178668	0.982	1890	A	4.631	3.639e-06	+++	0	1.312	2	0.519
0.25kHz	rs75591956	19	15084342	upstream_gene_variant	SLC1A6	protein_coding	A	G	1209	0.016	6.87658	1.52966	8.88e-06	0.936	258	0.0233023	0.0713277	0.18049	0.0532595	0.984	423	0.0124243	0.0571492	0.0413399	0.166841	0.986	1890	A	4.661	3.153e-06	+++	0	1.263	2	0.5319
0.25kHz	rs114776224	19	15085344	upstream_gene_variant	SLC1A6	protein_coding	A	G	1209	0.016	6.87224	1.53013	9.05e-06	0.934	258	0.0232558	0.071121	0.181737	0.0532572	0.985	423	0.0125236	0.0574428	0.0411203	0.16243	0.988	1890	A	4.663	3.119e-06	+++	0	1.237	2	0.5388
0.25kHz	rs113716049	19	15088318	upstream_gene_variant	SLC1A6	protein_coding	C	G	1209	0.016	6.85609	1.53143	9.65e-06	0.928	258	0.0232752	0.0712699	0.180833	0.0532582	0.987	423	0.0128085	0.0580944	0.0404366	0.150809	0.994	1890	C	4.672	2.987e-06	+++	0	1.154	2	0.5616
0.25kHz	rs74627301	19	15088650	upstream_gene_variant	SLC1A6	protein_coding	C	G	1209	0.016	6.85435	1.53159	9.72e-06	0.927	258	0.0232771	0.0712842	0.180746	0.0532583	0.987	423	0.0128392	0.0581429	0.0403601	0.149697	0.994	1890	C	4.672	2.976e-06	+++	0	1.146	2	0.5639
0.25kHz	rs4549003	19	15088993	intron_variant	SLC1A6	protein_coding	A	G	1209	0.016	6.85109	1.53174	9.83e-06	0.926	258	0.023281	0.0713127	0.180573	0.0532584	0.988	423	0.0128747	0.0581945	0.040271	0.148438	0.995	1890	A	4.673	2.971e-06	+++	0	1.135	2	0.5668
0.25kHz	rs113090076	19	15089645	intron_variant	SLC1A6	protein_coding	C	T	1209	0.016	6.84753	1.53186	9.95e-06	0.925	258	0.0232829	0.071302	0.180716	0.0532679	0.988	423	0.0128913	0.058217	0.0402292	0.147859	0.995	1890	T	-4.672	2.989e-06	---	0	1.129	2	0.5685
0.25kHz	rs73025661	19	34336912	intergenic_variant	-	-	A	G	1209	0.015	8.03491	1.69463	2.88e-06	0.768	NA	NA	NA	NA	NA	NA	423	0.015727	-0.0283911	0.0404064	0.482281	0.946	1632	A	3.623	0.0002915	+?-	88.6	8.757	1	0.003084
0.25kHz	rs73029116	19	34349581	intergenic_variant	-	-	G	T	1209	0.014	8.70458	1.74151	8.41e-07	0.796	NA	NA	NA	NA	NA	NA	423	0.0107754	-0.0353672	0.0485359	0.466197	0.941	1632	T	-3.819	0.0001341	-?+	89.6	9.644	1	0.0019
0.25kHz	rs183620555	19	40118727	downstream_gene_variant	AC005176.1	processed_pseudogene	A	T	1209	0.019	6.88458	1.47772	4.22e-06	0.841	258	0.0211182	0.00989367	0.864357	0.0579153	0.912	423	0.0337175	0.0205081	0.0285929	0.473223	0.932	1890	A	4.039	5.377e-05	+++	59.2	4.902	2	0.08619
0.25kHz	rs7507259	19	47553976	upstream_gene_variant	TMEM160	protein_coding	C	T	1209	0.01	13.4826	2.60155	3.37e-07	0.542	NA	NA	NA	NA	NA	NA	NA	NA	NA	NA	NA	NA	1209	T	-5.042	4.616e-07	-??	0	0	0	1
0.25kHz	rs35401417	20	7138555	intron_variant,non_coding_transcript_variant	RP4-764O22.2	lincRNA	A	C	1209	0.011	13.4809	2.51065	1.3e-07	0.492	258	0.0148391	0.111561	0.153867	0.0782334	0.607	423	0.01576	0.025888	0.0435855	0.552538	0.744	1890	A	4.981	6.336e-07	+++	58.3	4.8	2	0.09074
0.25kHz	rs6023533	20	36784686	intron_variant	TGM2	protein_coding	G	A	1209	0.013	7.50658	1.62405	5e-06	0.955	NA	NA	NA	NA	NA	NA	NA	NA	NA	NA	NA	NA	1209	A	-4.511	6.441e-06	-??	0	0	0	1
0.25kHz	rs16987521	20	37359326	downstream_gene_variant	SLC32A1	protein_coding	T	C	1209	0.108	2.78787	0.617122	8.04e-06	0.962	258	0.148112	0.0249427	0.263861	0.0223238	0.954	423	0.088773	0.0146114	0.0176815	0.408594	0.987	1890	T	4.332	1.475e-05	+++	23.8	2.626	2	0.269
0.25kHz	rs16987523	20	37359378	downstream_gene_variant	SLC32A1	protein_coding	T	C	1209	0.107	2.85967	0.61922	5.09e-06	0.96	258	0.148087	0.0252484	0.258641	0.0223514	0.948	423	0.0803404	0.00915841	0.018649	0.623359	0.987	1890	T	4.255	2.092e-05	+++	46.4	3.732	2	0.1548
0.25kHz	rs190236469	20	39498078	regulatory_region_variant	-	promoter_flanking_region	T	A	1209	0.014	7.32886	1.63838	9.81e-06	0.926	NA	NA	NA	NA	NA	NA	423	0.0152045	0.0182089	0.0408764	0.655986	0.942	1632	A	-3.988	6.671e-05	-?-	70.5	3.39	1	0.06559
0.25kHz	rs143826921	20	39785185	intron_variant	PLCG1	protein_coding	T	C	1209	0.019	6.41612	1.39582	5.62e-06	0.949	NA	NA	NA	NA	NA	NA	NA	NA	NA	NA	NA	NA	1209	T	4.487	7.218e-06	+??	0	0	0	1
0.25kHz	rs145084031	20	40032165	3_prime_UTR_variant	CHD6	protein_coding	A	G	1209	0.017	7.26101	1.50436	1.92e-06	0.902	NA	NA	NA	NA	NA	NA	NA	NA	NA	NA	NA	NA	1209	A	4.705	2.533e-06	+??	0	0	0	1
0.25kHz	rs766337231	20	40193419	intron_variant	CHD6	protein_coding	A	G	1209	0.016	7.30719	1.61555	7.84e-06	0.793	NA	NA	NA	NA	NA	NA	NA	NA	NA	NA	NA	NA	1209	A	4.417	1.001e-05	+??	0	0	0	1
0.25kHz	rs62213313	20	45417959	regulatory_region_variant	-	CTCF_binding_site	A	G	1209	0.182	-3.4072	0.686314	9.92e-07	0.455	258	0.151331	0.0105379	0.727369	0.0302268	0.569	423	0.170949	-0.00972109	0.0161587	0.54744	0.589	1890	A	-4.024	5.732e-05	-+-	74	7.68	2	0.02149
0.25kHz	rs191801268	20	49895276	intergenic_variant	-	-	C	A	1209	0.012	8.82954	1.88313	3.68e-06	0.822	258	0.0110155	-0.0339048	0.692746	0.0858064	0.822	NA	NA	NA	NA	NA	NA	1467	A	-3.987	6.684e-05	-+?	80.7	5.186	1	0.02278
0.25kHz	rs140511571	20	50078970	intron_variant	NFATC2	protein_coding	A	G	1209	0.011	15.1657	2.49417	2.69e-09	0.463	NA	NA	NA	NA	NA	NA	NA	NA	NA	NA	NA	NA	1209	A	5.88	4.114e-09	+??	0	0	0	1
0.25kHz	rs6089754	20	61145839	upstream_gene_variant	C20orf166	protein_coding	C	T	1209	0.97	-7.25884	1.33732	9.58e-08	0.656	258	0.967039	-0.0465457	0.400265	0.0553359	0.69	423	0.968447	0.0072589	0.0296656	0.806696	0.761	1890	C	4.412	1.026e-05	++-	78	9.1	2	0.01057
0.25kHz	rs4969523	20	61160844	upstream_gene_variant	MIR133A2	miRNA	G	C	1209	0.969	-7.06919	1.31766	1.33e-07	0.651	258	0.970525	-0.074512	0.230264	0.0621099	0.597	423	0.963115	0.00985947	0.0277664	0.722525	0.757	1890	G	4.445	8.803e-06	++-	77.7	8.986	2	0.01119
0.25kHz	rs59144733	21	21267079	intron_variant,non_coding_transcript_variant	AP000946.2	lincRNA	C	CA	1209	0.157	3.19004	0.672495	2.85e-06	0.539	NA	NA	NA	NA	NA	NA	NA	NA	NA	NA	NA	NA	1209	CA	-4.627	3.715e-06	-??	0	0	0	1
0.25kHz	rs986225998	22	22470326	intron_variant,non_coding_transcript_variant	ABHD17AP5	processed_pseudogene	G	C	1209	0.01	12.0866	2.64681	6.44e-06	0.485	NA	NA	NA	NA	NA	NA	NA	NA	NA	NA	NA	NA	1209	C	-4.458	8.256e-06	-??	0	0	0	1
0.25kHz	rs148760999	22	22715273	downstream_gene_variant	IGLV1-47	IG_V_gene	C	G	1209	0.013	11.8411	2.55604	4.76e-06	0.403	NA	NA	NA	NA	NA	NA	NA	NA	NA	NA	NA	NA	1209	C	4.521	6.146e-06	+??	0	0	0	1
0.25kHz	rs118112426	22	22718643	upstream_gene_variant	LL22NC03-22A12.9	processed_pseudogene	T	G	1209	0.011	12.7585	2.70323	3.18e-06	0.429	NA	NA	NA	NA	NA	NA	NA	NA	NA	NA	NA	NA	1209	T	4.604	4.143e-06	+??	0	0	0	1
0.25kHz	rs117437687	22	22736591	downstream_gene_variant	IGLV1-44	IG_V_gene	T	C	1209	0.013	12.0974	2.45056	1.14e-06	0.413	258	0.0152287	0.182712	0.0359972	0.0871317	0.638	NA	NA	NA	NA	NA	NA	1467	T	5.246	1.558e-07	++?	0	0.013	1	0.9098
0.25kHz	rs184143315	22	22736746	downstream_gene_variant	IGLV1-44	IG_V_gene	A	T	1209	0.014	11.2788	2.386	3.08e-06	0.413	NA	NA	NA	NA	NA	NA	NA	NA	NA	NA	NA	NA	1209	A	4.611	4.006e-06	+??	0	0	0	1
0.25kHz	rs183708148	22	22737223	downstream_gene_variant	IGLV1-44	IG_V_gene	G	T	1209	0.013	12.1223	2.45063	1.08e-06	0.418	NA	NA	NA	NA	NA	NA	NA	NA	NA	NA	NA	NA	1209	T	-4.819	1.443e-06	-??	0	0	0	1
0.25kHz	rs117552786	22	22738892	downstream_gene_variant	IGLV1-44	IG_V_gene	A	C	1209	0.013	12.1481	2.45656	1.09e-06	0.423	258	0.0153198	0.182881	0.03598	0.0872045	0.64	NA	NA	NA	NA	NA	NA	1467	A	5.253	1.496e-07	++?	0	0.014	1	0.9072
0.25kHz	rs1050671306	22	36646872	upstream_gene_variant	APOL1	protein_coding	T	A	1209	0.012	11.6191	2.48644	3.95e-06	0.468	NA	NA	NA	NA	NA	NA	423	0.0141856	0.0466245	0.0529818	0.378853	0.671	1632	A	-4.373	1.228e-05	-?-	59.1	2.446	1	0.1178
