# Supplementary material for: Normal hearing function genetics: have you heard all about it? An integrated approach of genome-wide association studies and transcriptome-wide association studies in three Italian cohorts
Source: Front Genet. 2025 May 19;16:1522338. doi: 10.3389/fgene.2025.1522338 (PMC12127661; doi:10.3389/fgene.2025.1522338)
Supplement: Supplementary file 3 [file Table9.xlsx]

## Sheet: Sheet1
Table S9. Complete GWAS results for PTAL trait at p-value<1x(10-5) in the Discovery cohort (Moli-sani), replication results in CAR, VBI cohorts and GWAS Meta-analyses results. Trait: hearing trait considered. rs: code of the identified SNP. chr: chromosome. ps: position of the variant (build hg19). Consequence: variant function obtained with VEP. Nearest gene: name of the nearest gene identified …
									Discovery cohort						Replication cohorts												Combined sample
									Moli-sani						CAR						VBI						Moli-sani - CAR - VBI
Trait	rs	chr	ps	Consequence	Nearest Gene	BIOTYPE	Effect allele	Other allele	N	Effect allele freq	beta	StdErr	p-value	Info Score	N	Effect allele freq	beta	StdErr	p-value	Info Score	N	Effect allele freq	beta	StdErr	p_value	Info Score	N	Effect allele	Zscore	p-value_meta	Direction	HetISq	HetChiSq	HetDf	HetPVal
PTAL	rs867926993	10	135036120	intron_variant	KNDC1	protein_coding	T	C	1209	0.022	11.6044	1.80961	3.87705e-10	0.455	258	0.025126	0.0237707	0.0825929	0.773495	0.505	424	0.0340955	0.0242535	0.035362	0.4928	0.632	1891	T	5.377	7.557e-08	+++	79.8	9.908	2	0.007053
PTAL	rs74337910	7	31827099	intron_variant	PDE1C	protein_coding	C	G	1209	0.014	12.4774	1.97166	6.38775e-10	0.596	258	0.012626	0.0278875	0.101751	0.784027	0.624	424	0.0127512	-0.0394522	0.050581	0.435402	0.702	1891	C	4.617	3.893e-06	++-	88	16.686	2	0.0002381
PTAL	rs75125513	12	22899899	intron_variant,non_coding_transcript_variant	RP11-114G22.1	lincRNA	T	C	1209	0.015	10.6135	1.70048	1.06342e-09	0.777	258	0.0257345	0.00592001	0.0593326	0.920522	0.888	424	0.0163514	0.00567903	0.0387088	0.88336	0.924	1891	T	4.927	8.35e-07	+++	83.5	12.105	2	0.002352
PTAL	rs1017936813	2	133395160	intron_variant	GPR39	protein_coding	A	G	1209	0.013	12.8248	2.06379	1.24642e-09	0.596	NA	NA	NA	NA	NA	NA	424	0.0193302	-0.00426786	0.0373814	0.909103	0.837	1633	A	5.108	3.258e-07	+?-	90	9.969	1	0.001592
PTAL	rs1256537363	2	133401624	intron_variant	GPR39	protein_coding	A	AAG	1209	0.013	12.5776	2.04134	1.69182e-09	0.599	NA	NA	NA	NA	NA	NA	NA	NA	NA	NA	NA	NA	1209	A	5.955	2.597e-09	+??	0	0	0	1
PTAL	rs138594931	2	133411458	intron_variant	LYPD1	protein_coding	G	A	1209	0.016	10.7716	1.75981	2.13691e-09	0.68	NA	NA	NA	NA	NA	NA	424	0.0458927	0.00116102	0.0218122	0.95755	0.918	1633	A	-5.119	3.072e-07	-?-	88.7	8.819	1	0.002981
PTAL	rs182982076	3	169183380	intron_variant,non_coding_transcript_variant	RP11-641D5.2	antisense	A	G	1209	0.014	13.7717	2.25138	2.18504e-09	0.456	258	0.0166027	0.036144	0.0827881	0.662413	0.695	424	0.0207936	-0.0210255	0.0369709	0.569556	0.801	1891	A	4.621	3.816e-06	++-	85.9	14.136	2	0.000852
PTAL	rs62507090	8	40182186	intron_variant,non_coding_transcript_variant	CTA-392C11.1	lincRNA	C	T	1209	0.045	5.20136	0.875234	5.87481e-09	1	258	0.0721453	0.0489325	0.036442	0.179354	0.874	424	0.0393573	0.016731	0.0275794	0.544084	0.809	1891	T	-5.383	7.328e-08	---	68.2	6.291	2	0.04305
PTAL	rs1591384843	11	106994624	intergenic_variant	-	-	G	A	1209	0.011	13.8278	2.32919	6.07807e-09	0.531	NA	NA	NA	NA	NA	NA	NA	NA	NA	NA	NA	NA	1209	A	-5.747	9.067e-09	-??	0	0	0	1
PTAL	rs1271578146	2	22175972	intron_variant,non_coding_transcript_variant	AC068490.1	lincRNA	T	C	1209	0.017	11.7599	1.99744	8.005e-09	0.5	NA	NA	NA	NA	NA	NA	NA	NA	NA	NA	NA	NA	1209	T	5.702	1.187e-08	+??	0	0	0	1
PTAL	rs141867491	14	91754114	upstream_gene_variant	CCDC88C	protein_coding	A	C	1209	0.014	9.2921	1.58414	9.03679e-09	0.968	NA	NA	NA	NA	NA	NA	NA	NA	NA	NA	NA	NA	1209	A	5.681	1.336e-08	+??	0	0	0	1
PTAL	rs34024047	14	91756071	upstream_gene_variant	CCDC88C	protein_coding	G	T	1209	0.014	9.28653	1.58375	9.14178e-09	0.97	NA	NA	NA	NA	NA	NA	NA	NA	NA	NA	NA	NA	1209	T	-5.679	1.351e-08	-??	0	0	0	1
PTAL	rs894529379	17	39535014	intron_variant	KRT34	protein_coding	T	C	1209	0.02	8.86427	1.53224	1.41034e-08	0.712	258	0.0116899	0.0164507	0.110038	0.881159	0.494	NA	NA	NA	NA	NA	NA	1467	T	5.152	2.572e-07	++?	79.6	4.908	1	0.02673
PTAL	rs34721398	14	91761893	intron_variant	CCDC88C	protein_coding	A	G	1209	0.014	8.9527	1.5645	1.98858e-08	1	NA	NA	NA	NA	NA	NA	NA	NA	NA	NA	NA	NA	1209	A	5.548	2.889e-08	+??	0	0	0	1
PTAL	rs183616884	12	46254505	intron_variant	ARID2	protein_coding	G	C	1209	0.01	12.2244	2.15186	2.49269e-08	0.721	NA	NA	NA	NA	NA	NA	424	0.011362	0.0103369	0.0461284	0.822687	0.921	1633	C	-4.854	1.207e-06	-?-	85.4	6.836	1	0.008932
PTAL	rs936557422	2	16774958	intron_variant	FAM49A	protein_coding	T	G	1209	0.012	12.3748	2.19009	2.93911e-08	0.561	258	0.0176143	-0.078154	0.0740604	0.2913	0.82	424	0.0188738	-0.00666274	0.0366827	0.855872	0.854	1891	T	3.907	9.355e-05	+--	87.4	15.924	2	0.0003485
PTAL	rs4969523	20	61160844	upstream_gene_variant	MIR133A2	miRNA	G	C	1209	0.969	-7.30251	1.31124	4.54355e-08	0.651	258	0.970525	-0.0334198	0.0697251	0.631719	0.597	424	0.963167	0.0022633	0.026605	0.932205	0.757	1891	C	4.459	8.249e-06	++-	79.1	9.572	2	0.008345
PTAL	rs6089754	20	61145839	upstream_gene_variant	C20orf166	protein_coding	C	T	1209	0.97	-7.39235	1.33127	4.9557e-08	0.656	258	0.967039	-0.0218263	0.0620451	0.725002	0.69	424	0.968472	-0.0037706	0.0284231	0.894462	0.761	1891	T	4.502	6.721e-06	+++	77.6	8.92	2	0.01156
PTAL	rs774950368	6	111576403	upstream_gene_variant	KIAA1919	protein_coding	G	T	1209	0.011	12.0784	2.17783	5.13791e-08	0.643	NA	NA	NA	NA	NA	NA	NA	NA	NA	NA	NA	NA	1209	T	-5.383	7.307e-08	-??	0	0	0	1
PTAL	rs116952261	8	8663019	intron_variant	MFHAS1	protein_coding	G	C	1209	0.011	13.6363	2.48935	7.36986e-08	0.5	258	0.0108469	0.114073	0.10403	0.272842	0.627	424	0.0107712	0.0317445	0.0603436	0.598845	0.674	1891	C	-4.907	9.229e-07	---	64.9	5.695	2	0.058
PTAL	rs75652267	7	73932662	intron_variant	GTF2IRD1	protein_coding	A	G	1209	0.021	7.00667	1.28178	7.82846e-08	1	258	0.012062	0.11521	0.111986	0.303578	0.494	424	0.0236686	-0.00691928	0.0360656	0.847858	0.714	1891	A	4.534	5.782e-06	++-	77.1	8.721	2	0.01277
PTAL	rs138790002	4	132651973	intergenic_variant	-	-	A	G	1209	0.035	6.50862	1.20222	1.03073e-07	0.676	258	0.0258236	0.0265815	0.0734623	0.717472	0.704	424	0.0361899	0.0329312	0.0292775	0.260676	0.647	1891	A	4.871	1.109e-06	+++	62.5	5.328	2	0.06967
PTAL	5:123555921_A_C	5	123555921	Not found	Not found	Not found	C	A	1209	0.012	9.9428	1.84848	1.23595e-07	0.78	258	0.0102326	-0.0227476	0.0970316	0.814647	0.876	NA	NA	NA	NA	NA	NA	1467	A	-4.647	3.372e-06	-+?	82.7	5.783	1	0.01618
PTAL	rs541064560	10	26013211	intergenic_variant	-	-	A	G	1209	0.011	12.864	2.39389	1.27001e-07	0.534	NA	NA	NA	NA	NA	NA	NA	NA	NA	NA	NA	NA	1209	A	5.222	1.77e-07	+??	0	0	0	1
PTAL	rs564840694	10	26013217	intergenic_variant	-	-	G	A	1209	0.011	12.864	2.39389	1.27001e-07	0.534	NA	NA	NA	NA	NA	NA	NA	NA	NA	NA	NA	NA	1209	A	-5.222	1.77e-07	-??	0	0	0	1
PTAL	rs200593665	16	56428991	intron_variant	AMFR	protein_coding	G	C	1209	0.016	12.2793	2.29627	1.45425e-07	0.407	NA	NA	NA	NA	NA	NA	424	0.0226132	0.0185976	0.0330646	0.5738	0.81	1633	C	-4.758	1.952e-06	-?-	78.7	4.687	1	0.0304
PTAL	rs149897717	19	55494802	missense_variant	NLRP2	protein_coding	T	C	1209	0.012	10.5741	1.97934	1.49417e-07	0.713	NA	NA	NA	NA	NA	NA	NA	NA	NA	NA	NA	NA	1209	T	5.192	2.075e-07	+??	0	0	0	1
PTAL	rs1022020818	10	65942135	intergenic_variant	-	-	T	C	1209	0.01	13.8768	2.59819	1.50418e-07	0.478	NA	NA	NA	NA	NA	NA	424	0.0251533	-0.0212081	0.0399011	0.59506	0.502	1633	T	4.196	2.714e-05	+?-	89.6	9.623	1	0.001921
PTAL	rs12311345	12	7169362	intron_variant	C1S	protein_coding	T	C	1209	0.072	3.83241	0.722692	1.82867e-07	0.963	258	0.0317713	-0.0353264	0.0451399	0.433863	0.915	424	0.0807099	0.00685625	0.017644	0.69758	0.974	1891	T	4.017	5.891e-05	+-+	82.2	11.206	2	0.003686
PTAL	rs112501869	19	15079695	intron_variant	SLC1A6	protein_coding	T	A	1209	0.021	7.67712	1.44873	1.86419e-07	0.774	258	0.022719	0.0421061	0.0660806	0.523999	0.804	424	0.0217677	0.059715	0.0382322	0.118311	0.849	1891	A	-5.094	3.51e-07	---	41.8	3.438	2	0.1792
PTAL	rs148382516	6	20089058	intergenic_variant	-	-	A	G	1209	0.018	11.1934	2.11563	1.94627e-07	0.42	258	0.0185795	0.0803418	0.0849659	0.344364	0.421	424	0.0514505	-0.0386132	0.0231285	0.0950174	0.79	1891	A	3.673	0.0002399	++-	88	16.649	2	0.0002425
PTAL	rs1391320639	22	36816114	downstream_gene_variant	RPS15AP38	processed_pseudogene	G	T	1209	0.018	10.9849	2.07841	2.00229e-07	0.438	NA	NA	NA	NA	NA	NA	NA	NA	NA	NA	NA	NA	1209	T	-5.139	2.762e-07	-??	0	0	0	1
PTAL	rs79810750	3	81488842	intergenic_variant	-	-	T	G	1209	0.012	8.81077	1.66938	2.07917e-07	1	258	0.0343101	0.0199738	0.0581114	0.73106	0.791	424	0.014875	-0.0148917	0.0463404	0.747941	0.717	1891	T	4.078	4.533e-05	++-	79.8	9.925	2	0.006995
PTAL	rs763262905	13	59963864	intergenic_variant	-	-	T	G	1209	0.012	13.5785	2.57296	2.08432e-07	0.425	NA	NA	NA	NA	NA	NA	424	0.0100318	-0.0331601	0.0662811	0.616868	0.589	1633	T	4.161	3.172e-05	+?-	89.2	9.271	1	0.002328
PTAL	rs72552188	11	123498524	downstream_gene_variant	SCN3B	protein_coding	T	C	1209	0.016	8.77972	1.66472	2.12087e-07	0.75	NA	NA	NA	NA	NA	NA	NA	NA	NA	NA	NA	NA	1209	T	5.128	2.922e-07	+??	0	0	0	1
PTAL	16:58653217_A_AC	16	58653217	Not found	Not found	Not found	AC	A	1209	0.014	10.8561	2.06329	2.25958e-07	0.579	NA	NA	NA	NA	NA	NA	NA	NA	NA	NA	NA	NA	1209	A	-5.117	3.109e-07	-??	0	0	0	1
PTAL	rs146219793	14	58774612	intron_variant	ARID4A	protein_coding	C	G	1209	0.013	10.4817	1.99941	2.4911e-07	0.635	258	0.0110969	-0.0125144	0.100823	0.901218	0.656	NA	NA	NA	NA	NA	NA	1467	C	4.577	4.725e-06	+-?	80.3	5.067	1	0.02439
PTAL	rs140511571	20	50078970	intron_variant	NFATC2	protein_coding	A	G	1209	0.011	13.0662	2.49382	2.529e-07	0.463	NA	NA	NA	NA	NA	NA	NA	NA	NA	NA	NA	NA	1209	A	5.096	3.471e-07	+??	0	0	0	1
PTAL	rs144360091	6	35574660	intron_variant	FKBP5	protein_coding	T	C	1209	0.013	9.29838	1.77697	2.61665e-07	0.846	258	0.0114457	0.00806909	0.08738	0.926424	0.929	424	0.0133986	0.00342537	0.0429526	0.936438	0.893	1891	T	4.141	3.452e-05	+++	77.2	8.767	2	0.01248
PTAL	rs189741630	3	95368699	downstream_gene_variant	MTHFD2P1	processed_transcript	G	A	1209	0.014	12.2774	2.3494	2.71063e-07	0.436	NA	NA	NA	NA	NA	NA	424	0.0176108	0.0476208	0.0407943	0.243074	0.782	1633	A	-4.968	6.77e-07	-?-	60.3	2.518	1	0.1126
PTAL	rs2470983	7	122774603	intron_variant	SLC13A1	protein_coding	A	C	1209	0.152	2.70379	0.520227	3.12967e-07	0.93	258	0.123337	0.0305466	0.0283495	0.281257	0.941	424	0.131632	-0.0211562	0.0140892	0.133204	0.951	1891	A	3.731	0.000191	++-	86.7	15.059	2	0.0005369
PTAL	rs146714012	4	132610569	intergenic_variant	-	-	T	G	1209	0.036	5.6028	1.08173	3.42417e-07	0.82	258	0.0295911	0.0259958	0.0578506	0.653171	0.869	424	0.0303892	0.0108885	0.02845	0.701924	0.951	1891	T	4.377	1.206e-05	+++	69.7	6.59	2	0.03706
PTAL	rs141786856	17	80950648	intron_variant	B3GNTL1	protein_coding	C	CAAT	1209	0.032	5.99734	1.15804	3.43483e-07	0.823	NA	NA	NA	NA	NA	NA	NA	NA	NA	NA	NA	NA	1209	CAAT	-5.039	4.682e-07	-??	0	0	0	1
PTAL	4:12845343_G_C	4	12845343	intergenic_variant	-	-	C	G	1209	0.025	6.87353	1.33214	3.78088e-07	0.738	NA	NA	NA	NA	NA	NA	NA	NA	NA	NA	NA	NA	1209	C	5.021	5.143e-07	+??	0	0	0	1
PTAL	rs553706171	1	199443929	intergenic_variant	-	-	A	T	1209	0.012	11.716	2.27842	4.12913e-07	0.516	NA	NA	NA	NA	NA	NA	NA	NA	NA	NA	NA	NA	1209	A	5.004	5.606e-07	+??	0	0	0	1
PTAL	rs142304035	3	95391117	intron_variant,non_coding_transcript_variant	MTHFD2P1	processed_transcript	C	T	1209	0.013	12.1719	2.3723	4.3697e-07	0.44	NA	NA	NA	NA	NA	NA	424	0.0172229	0.0479867	0.0409212	0.240931	0.797	1633	T	-4.894	9.898e-07	-?-	57.6	2.361	1	0.1244
PTAL	rs144825480	6	167888125	regulatory_region_variant	-	promoter_flanking_region	A	G	1209	0.01	11.5014	2.26594	5.74588e-07	0.652	NA	NA	NA	NA	NA	NA	NA	NA	NA	NA	NA	NA	1209	A	4.942	7.743e-07	+??	0	0	0	1
PTAL	rs2003258	4	132603713	intergenic_variant	-	-	C	T	1209	0.039	5.2915	1.04288	5.79902e-07	0.821	258	0.0292481	0.032715	0.058526	0.576174	0.862	424	0.0321675	0.017987	0.0279487	0.519853	0.941	1891	T	-4.461	8.163e-06	---	61.8	5.23	2	0.07317
PTAL	rs34443989	17	39664689	upstream_gene_variant	KRT13	protein_coding	C	CCT	1209	0.863	-2.72283	0.53717	5.9463e-07	0.933	NA	NA	NA	NA	NA	NA	NA	NA	NA	NA	NA	NA	1209	CCT	4.935	8.007e-07	+??	0	0	0	1
PTAL	rs1408302740	11	11364036	intron_variant	GALNT18	protein_coding	T	TGTTA	1209	0.014	10.4667	2.06535	5.97793e-07	0.584	NA	NA	NA	NA	NA	NA	NA	NA	NA	NA	NA	NA	1209	T	4.934	8.049e-07	+??	0	0	0	1
PTAL	rs143613512	7	137722704	intron_variant,non_coding_transcript_variant	AKR1D1	processed_transcript	A	G	1209	0.016	11.3193	2.23558	6.1136e-07	0.407	258	0.0187888	0.0202829	0.0849341	0.811255	0.503	424	0.0114481	-0.0430526	0.0597563	0.471236	0.526	1891	A	3.689	0.0002249	++-	82.3	11.268	2	0.003574
PTAL	2:83738755_T_C	2	83738755	intergenic_variant	-	-	C	T	1209	0.021	7.01253	1.38576	6.19932e-07	0.762	258	0.0170174	0.107156	0.0765826	0.161746	0.664	NA	NA	NA	NA	NA	NA	1467	T	-5.06	4.197e-07	--?	0	0.634	1	0.426
PTAL	rs9891361	17	39659913	missense_variant	KRT13	protein_coding	A	G	1209	0.87	-2.68964	0.532285	6.42967e-07	1	258	0.871593	-0.0103418	0.025908	0.689766	0.986	424	0.872656	0.0139609	0.0142169	0.326101	0.999	1891	A	-3.617	0.0002979	--+	83.7	12.247	2	0.002191
PTAL	rs147965819	7	47020961	intron_variant,non_coding_transcript_variant	AC004870.4	lincRNA	G	A	1209	0.01	11.0389	2.18576	6.51316e-07	0.706	258	0.0144477	0.0626995	0.0773718	0.41773	0.898	NA	NA	NA	NA	NA	NA	1467	A	-4.804	1.553e-06	--?	43.2	1.76	1	0.1846
PTAL	rs114787950	4	132586505	intergenic_variant	-	-	G	A	1209	0.038	5.24348	1.04229	7.17497e-07	0.834	258	0.041062	0.058721	0.0487611	0.22849	0.906	424	0.0337335	0.0177176	0.0272655	0.51581	0.939	1891	A	-4.67	3.018e-06	---	50.8	4.069	2	0.1307
PTAL	11:45596664_T_G	11	45596664	Not found	Not found	Not found	G	T	1209	0.014	11.9546	2.37713	7.23617e-07	0.417	258	0.0105213	0.0369078	0.106699	0.729413	0.637	424	0.0373608	0.056268	0.0278584	0.0434057	0.801	1891	T	-4.999	5.755e-07	---	37.2	3.185	2	0.2035
PTAL	rs17165913	7	93555936	3_prime_UTR_variant	GNG11	protein_coding	A	G	1209	0.017	6.92417	1.3783	7.42799e-07	1	258	0.0136705	-0.142996	0.0844499	0.0904055	0.786	424	0.028842	0.0130013	0.0295489	0.659942	0.894	1891	A	3.495	0.0004745	+-+	86.5	14.784	2	0.0006161
PTAL	rs942174164	2	83698499	regulatory_region_variant	-	enhancer	C	T	1209	0.023	6.73524	1.34386	7.87168e-07	0.747	258	0.0115969	-0.0434466	0.104388	0.677262	0.603	424	0.0126969	-0.00989179	0.0578817	0.864305	0.491	1891	T	-3.669	0.0002439	-++	81.1	10.572	2	0.005062
PTAL	10:67368767_C_G	10	67368767	Not found	Not found	Not found	G	C	1209	0.01	10.2843	2.05253	7.92085e-07	0.794	NA	NA	NA	NA	NA	NA	424	0.0150271	-0.0423564	0.0426978	0.321196	0.817	1633	C	-3.694	0.0002206	-?+	91	11.152	1	0.0008396
PTAL	rs77646976	4	132683563	intergenic_variant	-	-	G	A	1209	0.041	5.08076	1.0143	7.97813e-07	0.816	258	0.0299554	0.0137059	0.0614102	0.823391	0.795	424	0.0400047	0.0485864	0.0262682	0.0643672	0.787	1891	A	-4.858	1.183e-06	---	45.4	3.662	2	0.1602
PTAL	rs7312064	12	7165427	upstream_gene_variant	C1S	protein_coding	G	A	1209	0.074	3.56662	0.712357	8.06926e-07	1	258	0.0451298	-0.0319212	0.0402747	0.428018	0.934	424	0.0810295	0.00697043	0.0177048	0.693801	0.965	1891	A	-3.793	0.000149	-+-	80.4	10.179	2	0.006161
PTAL	rs7211835	17	39659529	intron_variant	KRT13	protein_coding	C	T	1209	0.911	-3.31944	0.665094	8.71957e-07	0.936	258	0.901198	-0.0138751	0.028865	0.630737	0.958	424	0.929776	0.00871891	0.0190869	0.647815	0.962	1891	T	3.849	0.0001187	++-	78.4	9.262	2	0.009747
PTAL	rs546542978	13	65975015	intergenic_variant	-	-	C	T	1209	0.015	10.6349	2.13107	8.74358e-07	0.469	258	0.014562	0.0648628	0.0887938	0.465092	0.709	424	0.0162535	0.0491796	0.0437726	0.261214	0.73	1891	T	-4.688	2.757e-06	---	41.9	3.445	2	0.1787
PTAL	rs146933313	1	236547284	intron_variant	EDARADD	protein_coding	T	C	1209	0.017	7.58172	1.5242	9.46052e-07	0.873	NA	NA	NA	NA	NA	NA	424	0.0165047	0.074093	0.0370634	0.0455988	0.838	1633	T	5.187	2.136e-07	+?+	0	0.564	1	0.4527
PTAL	1:62206864_ATTGTTG_A	1	62206864	intergenic_variant	-	-	A	ATTGTTG	1209	0.012	12.1647	2.46038	1.09439e-06	0.471	NA	NA	NA	NA	NA	NA	NA	NA	NA	NA	NA	NA	1209	A	4.817	1.454e-06	+??	0	0	0	1
PTAL	rs1049909568	3	99941371	upstream_gene_variant	SNORD61	snoRNA	G	T	1209	0.011	10.9155	2.21134	1.1381e-06	0.62	258	0.0372946	0.0563245	0.0571276	0.324161	0.61	424	0.0134257	-0.018157	0.0430445	0.673158	0.84	1891	T	-4.011	6.058e-05	--+	75.6	8.2	2	0.01658
PTAL	rs79726775	10	63863814	regulatory_region_variant	-	enhancer	A	G	1209	0.015	8.35664	1.69393	1.15397e-06	0.784	258	0.0103062	0.0973892	0.0969967	0.315356	0.888	424	0.0175212	0.0434011	0.0369376	0.240001	0.938	1891	A	4.77	1.839e-06	+++	26.9	2.738	2	0.2544
PTAL	rs188767349	11	123469533	intron_variant	GRAMD1B	protein_coding	T	A	1209	0.012	9.8495	1.99673	1.15652e-06	0.694	NA	NA	NA	NA	NA	NA	NA	NA	NA	NA	NA	NA	1209	A	-4.807	1.535e-06	-??	0	0	0	1
PTAL	rs72713802	15	43173544	intron_variant	TTBK2	protein_coding	A	C	1209	0.015	9.45314	1.91678	1.16241e-06	0.605	258	0.0117926	0.0922136	0.106465	0.386413	0.563	NA	NA	NA	NA	NA	NA	1467	A	4.726	2.291e-06	++?	33.8	1.511	1	0.2191
PTAL	rs764651980	6	16219461	intergenic_variant	-	-	G	A	1209	0.013	10.6713	2.16549	1.1844e-06	0.57	258	0.0151279	0.0593295	0.0905855	0.512496	0.718	NA	NA	NA	NA	NA	NA	1467	A	-4.634	3.586e-06	--?	50.4	2.014	1	0.1558
PTAL	rs550981091	2	13502393	intergenic_variant	-	-	TC	T	1209	0.02	7.86684	1.59703	1.1958e-06	0.651	NA	NA	NA	NA	NA	NA	NA	NA	NA	NA	NA	NA	1209	T	-4.8	1.586e-06	-??	0	0	0	1
PTAL	rs34517680	14	91734828	downstream_gene_variant	CCDC88C	protein_coding	A	G	1209	0.013	8.3683	1.69923	1.20243e-06	0.922	NA	NA	NA	NA	NA	NA	NA	NA	NA	NA	NA	NA	1209	A	4.799	1.594e-06	+??	0	0	0	1
PTAL	rs139027246	7	128733113	downstream_gene_variant	RP11-286H14.2	processed_pseudogene	A	G	1209	0.017	7.32908	1.48922	1.22193e-06	0.891	NA	NA	NA	NA	NA	NA	424	0.0389469	-0.0172267	0.0244216	0.480569	0.968	1633	A	3.768	0.0001649	+?-	89.3	9.303	1	0.002288
PTAL	rs951106199	9	9523117	intron_variant	PTPRD	protein_coding	A	C	1209	0.01	12.1692	2.47394	1.23672e-06	0.558	NA	NA	NA	NA	NA	NA	NA	NA	NA	NA	NA	NA	1209	A	4.794	1.639e-06	+??	0	0	0	1
PTAL	rs561019621	2	13502395	intergenic_variant	-	-	T	TC	1209	0.02	7.8557	1.59704	1.23682e-06	0.652	NA	NA	NA	NA	NA	NA	NA	NA	NA	NA	NA	NA	1209	T	4.794	1.639e-06	+??	0	0	0	1
PTAL	rs143895261	8	10619834	downstream_gene_variant	PINX1	protein_coding	A	G	1209	0.015	8.48416	1.72556	1.24978e-06	0.741	NA	NA	NA	NA	NA	NA	424	0.012441	0.0667991	0.0494181	0.176467	0.729	1633	A	4.811	1.503e-06	+?+	38.9	1.637	1	0.2007
PTAL	rs73519456	9	119538296	intron_variant	ASTN2	protein_coding	T	G	1209	0.024	6.38012	1.29908	1.2833e-06	0.817	258	0.0289167	0.0500275	0.0586307	0.393513	0.799	424	0.01052	0.169024	0.0500022	0.000723997	0.835	1891	T	5.741	9.397e-09	+++	3.7	2.078	2	0.3538
PTAL	rs867133160	2	107456165	intron_variant	ST6GAL2	protein_coding	A	T	1209	0.017	9.87187	2.01158	1.30673e-06	0.489	NA	NA	NA	NA	NA	NA	NA	NA	NA	NA	NA	NA	1209	A	4.783	1.729e-06	+??	0	0	0	1
PTAL	rs185023050	8	5419893	intergenic_variant	-	-	T	C	1209	0.011	11.0982	2.26215	1.31622e-06	0.568	258	0.0146705	-0.105733	0.0840304	0.208294	0.818	424	0.0127948	-0.0887904	0.0455179	0.0510963	0.734	1891	T	2.436	0.01487	+--	91	22.31	2	1.431e-05
PTAL	rs2750399	20	62125082	intron_variant	EEF1A2	protein_coding	A	G	1209	0.381	2.03946	0.416697	1.39216e-06	0.8	258	0.404597	0.0286535	0.0209885	0.172191	0.74	424	0.401651	0.0133233	0.0104035	0.200313	0.795	1891	A	4.924	8.465e-07	+++	0.4	2.007	2	0.3666
PTAL	rs4796698	17	39659183	splice_donor_region_variant,intron_variant	KRT13	protein_coding	A	G	1209	0.91	-3.28667	0.671538	1.39285e-06	0.91	258	0.898979	-0.0134842	0.0289469	0.641341	0.938	424	0.928752	0.00727416	0.0191028	0.703358	0.944	1891	A	-3.806	0.0001412	--+	76.8	8.63	2	0.01337
PTAL	rs1586548756	8	130735639	intergenic_variant	-	-	C	A	1209	0.012	12.7248	2.60665	1.4796e-06	0.43	NA	NA	NA	NA	NA	NA	NA	NA	NA	NA	NA	NA	1209	A	-4.758	1.953e-06	-??	0	0	0	1
PTAL	rs145537608	2	161794500	regulatory_region_variant	-	open_chromatin_region	G	A	1209	0.012	10.0524	2.05935	1.48195e-06	0.689	NA	NA	NA	NA	NA	NA	NA	NA	NA	NA	NA	NA	1209	A	-4.758	1.956e-06	-??	0	0	0	1
PTAL	rs143119131	14	78963608	intron_variant	NRXN3	protein_coding	C	T	1209	0.03	5.70069	1.16789	1.48303e-06	0.824	258	0.0125349	-0.0646136	0.0977972	0.508811	0.712	424	0.0207406	0.0161022	0.0347883	0.643464	0.696	1891	T	-3.779	0.0001573	-+-	77.8	9.005	2	0.01108
PTAL	rs73217746	7	122738678	intron_variant,non_coding_transcript_variant	RP11-61D3.1	lincRNA	A	G	1209	0.225	2.16524	0.444699	1.57207e-06	0.958	258	0.205283	0.0300043	0.0234245	0.200232	0.991	424	0.254226	-0.0105744	0.0107505	0.3253	0.993	1891	A	3.803	0.000143	++-	81.3	10.671	2	0.004817
PTAL	1:44996203_CAAAA_CAAA	1	44996203	Not found	Not found	Not found	CAAA	CAAAA	1209	0.386	2.52691	0.519149	1.58425e-06	0.537	NA	NA	NA	NA	NA	NA	NA	NA	NA	NA	NA	NA	1209	CAAA	4.745	2.087e-06	+??	0	0	0	1
PTAL	rs781045327	10	121045587	intron_variant	GRK5	protein_coding	A	G	1209	0.015	9.31315	1.91513	1.6185e-06	0.575	258	0.0226318	-0.0822323	0.0689905	0.233286	0.755	424	0.0148125	-0.00401054	0.0443521	0.92795	0.795	1891	A	3.307	0.0009415	+--	84.6	12.962	2	0.001532
PTAL	rs149714825	14	78983143	intron_variant	NRXN3	protein_coding	C	T	1209	0.03	5.64817	1.16157	1.62142e-06	0.839	258	0.0125698	-0.0646715	0.0977995	0.508442	0.707	424	0.0206828	0.0165787	0.034854	0.634316	0.689	1891	T	-3.771	0.0001626	-+-	77.6	8.912	2	0.01161
PTAL	4:93249942_T_C	4	93249942	Not found	Not found	Not found	C	T	1209	0.011	10.2704	2.11335	1.64322e-06	0.665	NA	NA	NA	NA	NA	NA	NA	NA	NA	NA	NA	NA	1209	T	-4.738	2.163e-06	-??	0	0	0	1
PTAL	rs868908530	7	73036123	intron_variant	MLXIPL	protein_coding	C	A	1209	0.011	11.3575	2.34014	1.69432e-06	0.545	NA	NA	NA	NA	NA	NA	NA	NA	NA	NA	NA	NA	1209	A	-4.731	2.229e-06	-??	0	0	0	1
PTAL	rs201092221	9	67304804	regulatory_region_variant	-	promoter_flanking_region	C	T	1209	0.011	11.579	2.38647	1.70581e-06	0.554	NA	NA	NA	NA	NA	NA	424	0.0213337	0.014092	0.0400496	0.72494	0.704	1633	T	-4.249	2.146e-05	-?-	77.5	4.443	1	0.03505
PTAL	rs559692433	6	35650682	intron_variant	FKBP5	protein_coding	A	T	1209	0.02	8.67695	1.78959	1.73334e-06	0.529	NA	NA	NA	NA	NA	NA	424	0.0112913	0.0298327	0.0610179	0.6249	0.577	1633	A	4.316	1.588e-05	+?+	74.7	3.954	1	0.04677
PTAL	rs746477160	2	21001714	intron_variant	C2orf43	protein_coding	G	GTGTA	1209	0.015	8.40278	1.73308	1.73419e-06	0.701	NA	NA	NA	NA	NA	NA	NA	NA	NA	NA	NA	NA	1209	G	4.727	2.28e-06	+??	0	0	0	1
PTAL	rs17165925	7	93564184	intergenic_variant	-	-	T	C	1209	0.01	9.00268	1.85771	1.75373e-06	0.971	NA	NA	NA	NA	NA	NA	NA	NA	NA	NA	NA	NA	1209	T	4.725	2.306e-06	+??	0	0	0	1
PTAL	rs780133980	10	44030932	intergenic_variant	-	-	G	A	1209	0.013	9.80825	2.02485	1.77191e-06	0.622	258	0.0211163	-0.00103513	0.0748583	0.988967	0.754	NA	NA	NA	NA	NA	NA	1467	A	-4.281	1.857e-05	-+?	74.8	3.972	1	0.04626
PTAL	rs7225519	17	39665672	upstream_gene_variant	KRT13	protein_coding	C	T	1209	0.132	2.65364	0.547841	1.773e-06	0.929	258	0.133335	0.0217286	0.0257058	0.397955	0.981	424	0.127764	-0.012863	0.0142456	0.366555	0.991	1891	T	-3.661	0.0002511	--+	80.8	10.426	2	0.005446
PTAL	rs73217749	7	122741488	intron_variant,non_coding_transcript_variant	RP11-61D3.1	lincRNA	A	G	1209	0.224	2.1555	0.445147	1.78668e-06	0.958	258	0.206269	0.0308639	0.0233454	0.18615	0.996	424	0.254178	-0.0108223	0.0107512	0.314119	0.993	1891	A	3.787	0.0001525	++-	81.3	10.705	2	0.004736
PTAL	2:102922833_T_TGTGTGAGA	2	102922833	intergenic_variant	-	-	TGTGTGAGA	T	1209	0.113	3.68012	0.760042	1.78852e-06	0.546	NA	NA	NA	NA	NA	NA	NA	NA	NA	NA	NA	NA	1209	T	-4.721	2.35e-06	-??	0	0	0	1
PTAL	rs145084031	20	40032165	3_prime_UTR_variant	CHD6	protein_coding	A	G	1209	0.017	7.24556	1.49833	1.8424e-06	0.902	NA	NA	NA	NA	NA	NA	NA	NA	NA	NA	NA	NA	1209	A	4.715	2.42e-06	+??	0	0	0	1
PTAL	rs116862948	8	93502520	intergenic_variant	-	-	G	A	1209	0.014	9.92391	2.05282	1.85548e-06	0.558	258	0.0189031	-0.0654368	0.0684433	0.339035	0.896	424	0.0144469	-0.00860277	0.0437616	0.844154	0.862	1891	A	-3.323	0.0008917	-++	83.5	12.129	2	0.002324
PTAL	rs12540449	7	122737144	intron_variant,non_coding_transcript_variant	RP11-61D3.1	lincRNA	C	A	1209	0.224	2.15294	0.445639	1.88334e-06	0.956	258	0.206543	0.0307352	0.0233334	0.187765	0.995	424	0.25423	-0.0105726	0.0107505	0.325385	0.993	1891	A	-3.788	0.000152	--+	81	10.541	2	0.00514
PTAL	11:84091461_A_G	11	84091461	Not found	Not found	Not found	G	A	1209	0.018	7.5285	1.55897	1.90135e-06	0.764	258	0.0109012	-0.202689	0.113587	0.0743524	0.566	424	0.0124363	0.0441934	0.055614	0.42682	0.612	1891	A	-3.482	0.0004983	-+-	85.6	13.863	2	0.0009767
PTAL	rs73229963	7	122736067	intron_variant,non_coding_transcript_variant	RP11-61D3.1	lincRNA	A	G	1209	0.224	2.15574	0.446417	1.90287e-06	0.957	258	0.205324	0.0356774	0.0233622	0.126725	0.994	424	0.254219	-0.0105709	0.0107508	0.32548	0.993	1891	A	3.864	0.0001117	++-	81	10.537	2	0.005151
PTAL	rs1404836	7	122735966	intron_variant,non_coding_transcript_variant	RP11-61D3.1	lincRNA	C	T	1209	0.224	2.15628	0.446538	1.90359e-06	0.957	258	0.205085	0.035716	0.0233984	0.126903	0.993	424	0.254153	-0.0106141	0.0107552	0.323701	0.993	1891	T	-3.862	0.0001126	--+	81.1	10.557	2	0.005099
PTAL	rs543697943	13	106655491	intergenic_variant	-	-	C	A	1209	0.015	9.39381	1.94698	1.94086e-06	0.578	258	0.0210252	-0.0264495	0.0837483	0.752138	0.478	NA	NA	NA	NA	NA	NA	1467	A	-4.138	3.499e-05	-+?	80.4	5.106	1	0.02385
PTAL	rs143826921	20	39785185	intron_variant	PLCG1	protein_coding	T	C	1209	0.019	6.70061	1.38906	1.94991e-06	0.949	NA	NA	NA	NA	NA	NA	NA	NA	NA	NA	NA	NA	1209	T	4.703	2.557e-06	+??	0	0	0	1
PTAL	rs56286252	7	122738107	intron_variant,non_coding_transcript_variant	RP11-61D3.1	lincRNA	G	A	1209	0.225	2.14739	0.44528	1.96171e-06	0.957	258	0.206566	0.0306973	0.0233314	0.188273	0.995	424	0.254226	-0.0105744	0.0107505	0.3253	0.993	1891	A	-3.781	0.0001565	--+	81	10.515	2	0.005208
PTAL	rs10953970	7	122737586	intron_variant,non_coding_transcript_variant	RP11-61D3.1	lincRNA	G	C	1209	0.225	2.14722	0.445281	1.96545e-06	0.957	258	0.206562	0.0306959	0.0233318	0.1883	0.995	424	0.25423	-0.0105726	0.0107505	0.325385	0.993	1891	C	-3.78	0.0001566	--+	81	10.513	2	0.005214
PTAL	rs183944149	4	146599355	upstream_gene_variant	C4orf51	protein_coding	C	T	1209	0.015	7.6533	1.58992	2.04652e-06	0.908	258	0.0239283	0.0895676	0.059488	0.132159	0.971	424	0.0156651	-0.0486529	0.0398661	0.22231	0.901	1891	T	-3.732	0.00019	--+	83.1	11.858	2	0.002662
PTAL	4:132191248_A_C	4	132191248	Not found	Not found	Not found	C	A	1209	0.026	7.27727	1.51197	2.05184e-06	0.572	258	0.0152171	0.0477366	0.0899208	0.595506	0.679	424	0.0152889	-0.0364572	0.0471604	0.439494	0.637	1891	A	-3.583	0.0003395	--+	80.1	10.067	2	0.006518
PTAL	rs72660097	4	93234758	intron_variant	GRID2	protein_coding	A	G	1209	0.03	5.12878	1.06575	2.05881e-06	1	258	0.0343391	-0.0674117	0.0598446	0.259977	0.688	424	0.0274481	-0.0133371	0.0301193	0.657903	0.819	1891	A	3.127	0.001768	+--	85.4	13.709	2	0.001054
PTAL	rs17658764	5	17415197	intron_variant,non_coding_transcript_variant	RP11-321E2.3	lincRNA	A	G	1209	0.069	3.39205	0.70523	2.08363e-06	1	258	0.0623004	-0.0584032	0.0393763	0.13802	0.872	424	0.0813785	-0.0069891	0.0170481	0.681833	0.939	1891	A	3.008	0.002626	+--	86.9	15.315	2	0.0004725
PTAL	rs188022297	8	8664398	intron_variant	MFHAS1	protein_coding	A	G	1209	0.014	9.8453	2.04732	2.09322e-06	0.561	NA	NA	NA	NA	NA	NA	424	0.0115507	0.00708506	0.0518438	0.891298	0.774	1633	A	4.104	4.053e-05	+?+	80.6	5.162	1	0.02309
PTAL	rs1047947864	9	140636232	intron_variant	EHMT1	protein_coding	C	A	1209	0.01	13.8537	2.88115	2.09787e-06	0.407	NA	NA	NA	NA	NA	NA	NA	NA	NA	NA	NA	NA	1209	A	-4.689	2.747e-06	-??	0	0	0	1
PTAL	rs528779952	10	114107891	intron_variant,non_coding_transcript_variant	GUCY2GP	unitary_pseudogene	A	G	1209	0.012	12.4197	2.58319	2.10291e-06	0.413	NA	NA	NA	NA	NA	NA	NA	NA	NA	NA	NA	NA	1209	A	4.688	2.754e-06	+??	0	0	0	1
PTAL	rs140126056	12	26960644	intron_variant	ITPR2	protein_coding	C	A	1209	0.015	8.8856	1.84899	2.12547e-06	0.614	NA	NA	NA	NA	NA	NA	424	0.010204	-0.0543076	0.052059	0.296859	0.684	1633	A	-3.501	0.0004631	-?+	90.7	10.789	1	0.001021
PTAL	rs188205891	8	10664846	intron_variant	PINX1	protein_coding	G	C	1209	0.084	3.70153	0.770921	2.16819e-06	0.699	258	0.0915194	0.00136651	0.0352376	0.969066	0.74	424	0.112703	0.00648426	0.015783	0.681192	0.805	1891	C	-3.953	7.732e-05	---	69.1	6.471	2	0.03934
PTAL	rs865801982	4	49634030	intergenic_variant	-	-	G	T	1209	0.021	7.72809	1.61	2.18262e-06	0.639	NA	NA	NA	NA	NA	NA	NA	NA	NA	NA	NA	NA	1209	T	-4.681	2.856e-06	-??	0	0	0	1
PTAL	rs6970458	7	93571096	intergenic_variant	-	-	C	G	1209	0.01	9.1817	1.91549	2.25244e-06	0.957	NA	NA	NA	NA	NA	NA	NA	NA	NA	NA	NA	NA	1209	C	4.675	2.945e-06	+??	0	0	0	1
PTAL	rs68129715	21	29067936	intergenic_variant	-	-	C	CTCTT	1209	0.249	2.0522	0.428348	2.27827e-06	0.937	NA	NA	NA	NA	NA	NA	NA	NA	NA	NA	NA	NA	1209	CTCTT	-4.672	2.978e-06	-??	0	0	0	1
PTAL	rs10504245	8	58984664	intron_variant	FAM110B	protein_coding	C	T	1209	0.235	-2.16892	0.452923	2.30267e-06	0.879	258	0.257353	0.0150612	0.0211686	0.476782	0.955	424	0.205433	-0.00476304	0.0114213	0.676656	0.976	1891	T	3.669	0.0002438	+-+	77.9	9.031	2	0.01094
PTAL	17:74101330_G_GTC	17	74101330	intron_variant	EXOC7	protein_coding	GTC	G	1209	0.017	7.67826	1.60429	2.33144e-06	0.745	NA	NA	NA	NA	NA	NA	NA	NA	NA	NA	NA	NA	1209	G	-4.668	3.046e-06	-??	0	0	0	1
PTAL	rs3856248	1	40984266	downstream_gene_variant	EXO5	protein_coding	G	A	1209	0.042	4.64539	0.970707	2.33701e-06	0.91	258	0.0251802	0.035616	0.0594748	0.549279	0.916	424	0.0422866	-0.0334006	0.0234841	0.15495	0.967	1891	A	-3.28	0.001037	--+	85.1	13.4	2	0.001231
PTAL	rs9692028	7	93556828	3_prime_UTR_variant	GNG11	protein_coding	A	C	1209	0.01	9.04553	1.89084	2.35594e-06	0.961	NA	NA	NA	NA	NA	NA	NA	NA	NA	NA	NA	NA	1209	A	4.666	3.077e-06	+??	0	0	0	1
PTAL	rs996577913	4	132582355	intergenic_variant	-	-	A	G	1209	0.013	10.0372	2.09869	2.36985e-06	0.582	258	0.0162655	0.0294027	0.0899599	0.743787	0.6	NA	NA	NA	NA	NA	NA	1467	A	4.372	1.234e-05	++?	63.7	2.754	1	0.09704
PTAL	rs141592711	5	144738211	intron_variant,non_coding_transcript_variant	CTC-806A22.1	lincRNA	C	T	1209	0.012	9.65073	2.02396	2.53588e-06	0.701	258	0.0388818	-0.0776316	0.049117	0.113982	0.898	424	0.0420142	-0.0186141	0.0241832	0.441472	0.909	1891	T	-2.771	0.005592	-++	88.3	17.042	2	0.0001993
PTAL	rs770231509	14	66176243	intron_variant,NMD_transcript_variant	FUT8	nonsense_mediated_decay	A	ATTGT	1209	0.011	10.5462	2.21249	2.55458e-06	0.573	NA	NA	NA	NA	NA	NA	NA	NA	NA	NA	NA	NA	1209	A	4.649	3.331e-06	+??	0	0	0	1
PTAL	rs12489028	3	26884837	intergenic_variant	-	-	C	A	1209	0.01	9.16987	1.92423	2.5692e-06	0.917	NA	NA	NA	NA	NA	NA	NA	NA	NA	NA	NA	NA	1209	A	-4.648	3.349e-06	-??	0	0	0	1
PTAL	rs146737924	3	26894790	intergenic_variant	-	-	T	C	1209	0.01	9.02976	1.89498	2.57364e-06	0.958	NA	NA	NA	NA	NA	NA	NA	NA	NA	NA	NA	NA	1209	T	4.648	3.355e-06	+??	0	0	0	1
PTAL	rs74685494	5	144754634	intron_variant,non_coding_transcript_variant	CTC-806A22.1	lincRNA	T	C	1209	0.01	10.242	2.15034	2.59966e-06	0.716	258	0.0190465	0.052191	0.0717793	0.467162	0.842	424	0.0287099	-0.0306859	0.0298557	0.30404	0.905	1891	T	3.497	0.0004704	++-	81.7	10.936	2	0.004219
PTAL	rs537037245	4	146571103	intron_variant	MMAA	protein_coding	G	T	1209	0.013	8.24378	1.73084	2.60055e-06	0.881	258	0.025686	0.087002	0.0582665	0.135392	0.97	424	0.0170083	-0.0417493	0.0372863	0.262844	0.955	1891	T	-3.737	0.0001866	--+	82	11.102	2	0.003884
PTAL	rs768027	17	39666529	upstream_gene_variant	KRT13	protein_coding	G	A	1209	0.123	2.7286	0.57341	2.65397e-06	0.91	258	0.135659	0.00586033	0.0254945	0.818195	2	424	0.128538	-0.0127604	0.0141734	0.367958	2	1891	A	-3.37	0.0007506	--+	81.9	11.047	2	0.003993
PTAL	rs1241663	13	68807800	intergenic_variant	-	-	C	T	1209	0.015	10.1157	2.12629	2.66794e-06	0.504	NA	NA	NA	NA	NA	NA	424	0.0205495	0.0544414	0.0381804	0.153897	0.708	1633	T	-4.719	2.373e-06	-?-	22.9	1.297	1	0.2547
PTAL	rs17709741	5	17411953	intron_variant,non_coding_transcript_variant	RP11-321E2.3	lincRNA	A	G	1209	0.07	3.39309	0.713234	2.66937e-06	0.963	258	0.0642481	-0.0550652	0.0392721	0.160872	0.856	424	0.0809387	-0.00559881	0.0171733	0.744411	0.941	1891	A	3.038	0.002379	+--	86.1	14.374	2	0.0007562
PTAL	rs12496194	3	26885072	intergenic_variant	-	-	T	C	1209	0.01	9.12547	1.9191	2.69784e-06	0.934	NA	NA	NA	NA	NA	NA	NA	NA	NA	NA	NA	NA	1209	T	4.638	3.513e-06	+??	0	0	0	1
PTAL	rs138498546	5	17408460	intron_variant,non_coding_transcript_variant	RP11-321E2.3	lincRNA	A	G	1209	0.07	3.4158	0.718852	2.7402e-06	0.946	258	0.0638178	-0.0533139	0.0393409	0.175361	0.854	424	0.0810094	-0.00563986	0.0171819	0.742726	0.939	1891	A	3.05	0.002286	+--	85.8	14.124	2	0.0008572
PTAL	rs58029280	5	17411516	intron_variant,non_coding_transcript_variant	RP11-321E2.3	lincRNA	G	A	1209	0.07	3.38986	0.713551	2.75375e-06	0.962	258	0.0642597	-0.0550573	0.0392757	0.16097	0.855	424	0.0809528	-0.00560404	0.0171733	0.744181	0.941	1891	A	-3.033	0.002419	-++	86.1	14.346	2	0.000767
PTAL	rs1588246663	9	109841912	intron_variant,non_coding_transcript_variant	RP11-508N12.2	antisense	G	A	1209	0.02	9.70738	2.04391	2.77019e-06	0.415	NA	NA	NA	NA	NA	NA	NA	NA	NA	NA	NA	NA	1209	A	-4.633	3.605e-06	-??	0	0	0	1
PTAL	rs187281901	18	44529068	intron_variant	KATNAL2	protein_coding	G	C	1209	0.01	12.0155	2.53124	2.80349e-06	0.541	NA	NA	NA	NA	NA	NA	NA	NA	NA	NA	NA	NA	1209	C	-4.631	3.648e-06	-??	0	0	0	1
PTAL	rs117359272	6	109074742	intron_variant,non_coding_transcript_variant	LINC00222	lincRNA	G	C	1209	0.016	8.44564	1.77932	2.80757e-06	0.65	NA	NA	NA	NA	NA	NA	424	0.0143986	0.00471685	0.0410972	0.908625	0.939	1633	C	-4.042	5.29e-05	-?-	80.4	5.111	1	0.02378
PTAL	rs13223444	7	17374720	intron_variant	AHR	protein_coding	G	A	1209	0.011	8.82719	1.85995	2.81591e-06	0.871	258	0.0276047	0.0725482	0.0600407	0.226925	0.805	424	0.0299151	0.00629594	0.0297248	0.832257	0.872	1891	A	-4.248	2.154e-05	---	59.1	4.89	2	0.08672
PTAL	rs58124586	5	17410883	intron_variant,non_coding_transcript_variant	RP11-321E2.3	lincRNA	A	G	1209	0.071	3.37817	0.712152	2.84677e-06	0.946	258	0.0645891	-0.054632	0.0392208	0.16364	0.851	424	0.0843078	-0.0061772	0.0169434	0.715427	0.939	1891	A	3.013	0.002586	+--	86.1	14.407	2	0.0007439
PTAL	rs867616665	14	87697590	intergenic_variant	-	-	A	C	1209	0.01	12.7469	2.68735	2.85088e-06	0.444	NA	NA	NA	NA	NA	NA	NA	NA	NA	NA	NA	NA	1209	A	4.627	3.708e-06	+??	0	0	0	1
PTAL	rs182594020	5	123591863	intergenic_variant	-	-	A	G	1209	0.011	8.96072	1.89021	2.88721e-06	0.819	NA	NA	NA	NA	NA	NA	NA	NA	NA	NA	NA	NA	1209	A	4.625	3.754e-06	+??	0	0	0	1
PTAL	rs112295871	3	26882970	intergenic_variant	-	-	G	T	1209	0.011	8.92739	1.88323	2.88896e-06	0.857	NA	NA	NA	NA	NA	NA	NA	NA	NA	NA	NA	NA	1209	T	-4.624	3.756e-06	-??	0	0	0	1
PTAL	rs72660100	4	93254177	intron_variant	GRID2	protein_coding	G	A	1209	0.032	5.01021	1.05711	2.90143e-06	0.965	258	0.0340988	-0.0763626	0.0602749	0.205189	0.681	424	0.0274811	-0.0130226	0.0303087	0.667439	0.811	1891	A	-3.026	0.00248	-++	85.7	14.011	2	0.0009067
PTAL	rs34041403	14	58805160	intron_variant	ARID4A	protein_coding	G	T	1209	0.01	11.5823	2.44389	2.90485e-06	0.476	NA	NA	NA	NA	NA	NA	NA	NA	NA	NA	NA	NA	1209	T	-4.623	3.777e-06	-??	0	0	0	1
PTAL	8:144474123_TCCACCCAC_T	8	144474123	Not found	Not found	Not found	T	TCCACCCAC	1209	0.378	-2.3377	0.493577	2.9466e-06	0.555	NA	NA	NA	NA	NA	NA	NA	NA	NA	NA	NA	NA	1209	T	-4.62	3.83e-06	-??	0	0	0	1
PTAL	rs138182364	4	146574042	intron_variant	MMAA	protein_coding	C	G	1209	0.011	9.22803	1.94867	2.95614e-06	0.808	258	0.0246938	0.0745458	0.0622336	0.23098	0.884	424	0.016842	-0.0429327	0.0376378	0.254003	0.947	1891	C	3.597	0.0003222	++-	82	11.139	2	0.003813
PTAL	rs182521943	21	31079769	intron_variant	GRIK1	protein_coding	T	C	1209	0.072	4.65073	0.982447	2.98013e-06	0.522	258	0.0600891	-0.0353407	0.0539069	0.51209	0.486	424	0.0510059	-0.0153235	0.0309862	0.620934	0.412	1891	T	3.217	0.001298	+--	82.8	11.655	2	0.002946
PTAL	rs190640933	6	10036243	intron_variant,non_coding_transcript_variant	OFCC1	processed_transcript	A	G	1209	0.011	9.16867	1.93956	3.07408e-06	0.709	NA	NA	NA	NA	NA	NA	424	0.0131356	-0.0192825	0.0458516	0.67409	0.862	1633	A	3.754	0.0001739	+?-	86.4	7.352	1	0.006699
PTAL	rs62079702	17	80583029	intron_variant	WDR45B	protein_coding	C	T	1209	0.091	3.14018	0.6647	3.11723e-06	0.948	258	0.119172	0.000161162	0.0278678	0.995386	0.969	424	0.0826675	-0.00935981	0.0174252	0.591169	0.977	1891	T	-3.433	0.0005962	--+	79.5	9.743	2	0.007662
PTAL	rs779786782	4	114928054	intergenic_variant	-	-	T	C	1209	0.01	12.8063	2.71101	3.12274e-06	0.471	258	0.0287655	-0.0012372	0.0580877	0.983007	0.821	NA	NA	NA	NA	NA	NA	1467	T	4.175	2.982e-05	+-?	73.8	3.81	1	0.05093
PTAL	rs73029116	19	34349581	intergenic_variant	-	-	G	T	1209	0.014	8.2006	1.73649	3.14161e-06	0.796	NA	NA	NA	NA	NA	NA	424	0.01075	-0.0243	0.046514	0.601376	0.941	1633	T	-3.698	0.0002169	-?+	87.2	7.822	1	0.005162
PTAL	rs188010209	16	84416108	intron_variant	ATP2C2	protein_coding	T	C	1209	0.012	9.57677	2.02827	3.15463e-06	0.654	258	0.0347209	-0.00867667	0.0518545	0.867113	0.83	424	0.0223833	0.0219947	0.0334924	0.51137	0.773	1891	T	3.932	8.417e-05	+-+	67.8	6.217	2	0.04468
PTAL	16:8848080_T_G	16	8848080	Not found	Not found	Not found	G	T	1209	0.013	11.3519	2.40465	3.16687e-06	0.437	NA	NA	NA	NA	NA	NA	424	0.0238172	0.00977178	0.0329104	0.766527	0.708	1633	T	-4.114	3.886e-05	-?-	77.1	4.375	1	0.03647
PTAL	rs75080646	20	9123443	intron_variant	PLCB4	protein_coding	G	A	1209	0.061	4.49759	0.953291	3.20938e-06	0.626	258	0.0967558	-0.0316151	0.0353258	0.370811	0.745	424	0.0649458	-0.0351164	0.0217268	0.106036	0.733	1891	A	-2.585	0.009726	-++	88.8	17.912	2	0.000129
PTAL	rs12666900	7	122726916	intron_variant,non_coding_transcript_variant	RP11-61D3.1	lincRNA	T	C	1209	0.222	2.11226	0.448284	3.30149e-06	0.957	258	0.203926	0.0369072	0.0231924	0.111531	0.993	424	0.249546	-0.00769021	0.0107564	0.474645	0.992	1891	T	3.926	8.653e-05	++-	77.2	8.768	2	0.01248
PTAL	rs79222830	20	7284310	non_coding_transcript_exon_variant	RP11-19D2.2	lincRNA	T	C	1209	0.018	6.29457	1.33596	3.3051e-06	1	258	0.0172481	-0.013421	0.0777475	0.862948	0.68	424	0.0359646	0.0260995	0.0270163	0.334011	0.838	1891	T	4.069	4.722e-05	+-+	63.9	5.538	2	0.06274
PTAL	rs73229961	7	122725604	intron_variant,non_coding_transcript_variant	RP11-61D3.1	lincRNA	A	G	1209	0.222	2.11204	0.448296	3.31128e-06	0.957	258	0.203738	0.0368954	0.023211	0.111933	0.992	424	0.249598	-0.0076618	0.010757	0.476303	0.991	1891	A	3.926	8.648e-05	++-	77.1	8.752	2	0.01258
PTAL	2:207228353_T_C	2	207228353	Not found	Not found	Not found	C	T	1209	0.017	7.35152	1.56102	3.33935e-06	0.764	NA	NA	NA	NA	NA	NA	424	0.0224422	-0.0256788	0.0347521	0.45996	0.838	1633	T	-3.578	0.0003468	-?+	88.7	8.86	1	0.002915
PTAL	rs77175761	4	150323869	intron_variant,non_coding_transcript_variant	RP11-526A4.1	lincRNA	T	A	1209	0.012	9.21462	1.95696	3.35164e-06	0.726	NA	NA	NA	NA	NA	NA	424	0.0175177	-0.0241591	0.0409216	0.554939	0.826	1633	A	-3.653	0.0002597	-?+	87.7	8.114	1	0.004393
PTAL	rs118112426	22	22718643	upstream_gene_variant	LL22NC03-22A12.9	processed_pseudogene	T	G	1209	0.011	12.6768	2.69261	3.36177e-06	0.429	NA	NA	NA	NA	NA	NA	NA	NA	NA	NA	NA	NA	1209	T	4.594	4.356e-06	+??	0	0	0	1
PTAL	rs1592318385	12	9218054	downstream_gene_variant	A2M	protein_coding	G	T	1209	0.01	12.2603	2.60547	3.39971e-06	0.509	NA	NA	NA	NA	NA	NA	NA	NA	NA	NA	NA	NA	1209	T	-4.591	4.404e-06	-??	0	0	0	1
PTAL	rs76668420	3	26881173	intergenic_variant	-	-	G	T	1209	0.011	8.83609	1.87877	3.43884e-06	0.859	NA	NA	NA	NA	NA	NA	NA	NA	NA	NA	NA	NA	1209	T	-4.589	4.454e-06	-??	0	0	0	1
PTAL	rs1040482733	22	29094250	intron_variant	CHEK2	protein_coding	G	T	1209	0.027	7.25008	1.54202	3.46213e-06	0.558	258	0.0191163	-0.096211	0.0791209	0.223985	0.612	NA	NA	NA	NA	NA	NA	1467	T	-3.655	0.0002574	-+?	89.1	9.168	1	0.002463
PTAL	rs145938989	3	26899334	intergenic_variant	-	-	A	T	1209	0.01	8.7447	1.85998	3.46502e-06	0.984	NA	NA	NA	NA	NA	NA	NA	NA	NA	NA	NA	NA	1209	A	4.587	4.487e-06	+??	0	0	0	1
PTAL	rs115556006	3	26897236	intergenic_variant	-	-	A	G	1209	0.01	8.77432	1.86665	3.48012e-06	0.973	NA	NA	NA	NA	NA	NA	NA	NA	NA	NA	NA	NA	1209	A	4.587	4.506e-06	+??	0	0	0	1
PTAL	rs79662864	4	6830688	intron_variant	KIAA0232	protein_coding	C	T	1209	0.014	9.14518	1.94603	3.49915e-06	0.63	NA	NA	NA	NA	NA	NA	424	0.0288915	-0.0131344	0.0338503	0.698005	0.701	1633	T	-3.748	0.0001783	-?+	86	7.129	1	0.007584
PTAL	rs2089826	4	132765878	intergenic_variant	-	-	T	C	1209	0.041	4.79158	1.01972	3.50661e-06	0.815	258	0.0463798	0.00824466	0.0475741	0.862414	0.85	424	0.0379693	0.0270035	0.026145	0.30168	0.837	1891	T	4.219	2.457e-05	+++	53.7	4.319	2	0.1154
PTAL	rs986225998	22	22470326	intron_variant,non_coding_transcript_variant	ABHD17AP5	processed_pseudogene	G	C	1209	0.01	12.3804	2.63497	3.51377e-06	0.485	NA	NA	NA	NA	NA	NA	NA	NA	NA	NA	NA	NA	1209	C	-4.585	4.549e-06	-??	0	0	0	1
PTAL	rs139259072	3	26897409	intergenic_variant	-	-	T	C	1209	0.01	8.7683	1.86625	3.51624e-06	0.974	NA	NA	NA	NA	NA	NA	NA	NA	NA	NA	NA	NA	1209	T	4.584	4.552e-06	+??	0	0	0	1
PTAL	rs149615627	3	26896246	intergenic_variant	-	-	A	G	1209	0.01	8.77687	1.86816	3.51959e-06	0.972	NA	NA	NA	NA	NA	NA	NA	NA	NA	NA	NA	NA	1209	A	4.584	4.556e-06	+??	0	0	0	1
PTAL	rs566025512	4	146559505	intron_variant	MMAA	protein_coding	T	A	1209	0.013	8.12337	1.73045	3.58172e-06	0.877	258	0.0267519	0.0827359	0.0565652	0.143559	0.983	424	0.0174233	-0.0394281	0.0364488	0.279368	0.967	1891	A	-3.691	0.0002232	--+	81.2	10.665	2	0.004833
PTAL	rs12497936	3	26883615	intergenic_variant	-	-	C	T	1209	0.01	8.91209	1.89989	3.64068e-06	0.947	NA	NA	NA	NA	NA	NA	NA	NA	NA	NA	NA	NA	1209	T	-4.577	4.71e-06	-??	0	0	0	1
PTAL	rs572403008	2	133605822	intron_variant	NCKAP5	protein_coding	AT	A	1209	0.011	12.0639	2.57197	3.64646e-06	0.442	NA	NA	NA	NA	NA	NA	NA	NA	NA	NA	NA	NA	1209	A	-4.577	4.717e-06	-??	0	0	0	1
PTAL	rs72790779	2	20616665	regulatory_region_variant	-	open_chromatin_region	T	C	1209	0.014	8.24808	1.75868	3.65624e-06	0.725	NA	NA	NA	NA	NA	NA	424	0.0102276	-0.0336546	0.049468	0.496295	0.89	1633	T	3.591	0.0003288	+?-	88.2	8.507	1	0.003537
PTAL	rs76703575	5	26278092	intergenic_variant	-	-	A	G	1209	0.021	6.91805	1.47532	3.66883e-06	0.739	258	0.010312	0.122348	0.11723	0.296641	0.612	424	0.0158502	-0.0567689	0.0442779	0.199807	0.768	1891	A	3.438	0.0005866	++-	83.1	11.849	2	0.002673
PTAL	rs1303626399	13	112995828	intergenic_variant	-	-	C	T	1209	0.017	8.40611	1.79279	3.67483e-06	0.634	NA	NA	NA	NA	NA	NA	NA	NA	NA	NA	NA	NA	1209	T	-4.575	4.753e-06	-??	0	0	0	1
PTAL	rs79575361	7	146351332	intron_variant	CNTNAP2	protein_coding	A	G	1209	0.019	6.79344	1.44982	3.72862e-06	0.854	258	0.0188547	-0.0822367	0.0744177	0.269129	0.702	424	0.0146144	-0.100711	0.043823	0.0215549	0.811	1891	A	2.161	0.03071	+--	91.2	22.73	2	1.159e-05
PTAL	rs555846834	1	76285538	intron_variant	MSH4	protein_coding	T	G	1209	0.01	11.6148	2.47884	3.73068e-06	0.531	NA	NA	NA	NA	NA	NA	NA	NA	NA	NA	NA	NA	1209	T	4.572	4.823e-06	+??	0	0	0	1
PTAL	rs72795964	2	22171956	intron_variant,non_coding_transcript_variant	AC068490.1	lincRNA	T	C	1209	0.031	5.33623	1.13889	3.73287e-06	0.86	258	0.0191318	0.0124546	0.0784391	0.873842	0.664	424	0.0149634	-0.035523	0.0452599	0.432532	0.772	1891	T	3.343	0.000828	++-	80.7	10.368	2	0.005607
PTAL	10:43937686_AAAC_A	10	43937686	intron_variant	ZNF487	protein_coding	A	AAAC	1209	0.016	8.78182	1.87434	3.73614e-06	0.629	NA	NA	NA	NA	NA	NA	NA	NA	NA	NA	NA	NA	1209	A	4.572	4.83e-06	+??	0	0	0	1
PTAL	rs16840147	3	98489630	intron_variant	ST3GAL6	protein_coding	G	A	1209	0.05	4.15497	0.886825	3.73712e-06	0.866	258	0.0665659	0.0290772	0.0372256	0.434738	0.907	424	0.0237571	0.0321048	0.0375735	0.392854	0.781	1891	A	-4.348	1.371e-05	---	40	3.333	2	0.1889
PTAL	rs4840514	8	10612925	intron_variant,non_coding_transcript_variant	CTD-2135J3.3	antisense	A	G	1209	0.232	2.00856	0.42914	3.82105e-06	0.991	258	0.209116	0.0111332	0.0226616	0.623227	0.996	424	0.240309	0.010707	0.0112481	0.34115	0.997	1891	A	4.284	1.837e-05	+++	45.3	3.656	2	0.1607
PTAL	rs77745262	6	140132961	intergenic_variant	-	-	T	C	1209	0.021	6.41587	1.37235	3.91657e-06	0.877	258	0.022062	0.0663791	0.0704764	0.346263	0.789	424	0.0227335	-0.0348136	0.0366149	0.341704	0.818	1891	T	3.546	0.0003909	++-	80.1	10.029	2	0.00664
PTAL	rs12453252	17	80583908	intron_variant	WDR45B	protein_coding	G	A	1209	0.091	3.10349	0.66405	3.94421e-06	0.946	258	0.118963	-0.000288298	0.0278251	0.991733	0.971	424	0.0826745	-0.00862623	0.0174668	0.621401	0.976	1891	A	-3.409	0.000651	-++	78.8	9.421	2	0.008999
PTAL	rs867867158	14	87704996	intergenic_variant	-	-	C	T	1209	0.01	12.4573	2.66674	3.98482e-06	0.434	NA	NA	NA	NA	NA	NA	NA	NA	NA	NA	NA	NA	1209	T	-4.559	5.144e-06	-??	0	0	0	1
PTAL	rs77615275	13	26870009	intron_variant	CDK8	protein_coding	C	G	1209	0.011	12.4964	2.67629	4.02266e-06	0.412	258	0.0102171	0.0700264	0.112721	0.534443	0.516	424	0.0527441	0.00414689	0.0235351	0.860137	0.841	1891	C	3.956	7.607e-05	+++	63.8	5.529	2	0.06302
PTAL	rs73112464	5	66020980	intron_variant	MAST4	protein_coding	A	G	1209	0.01	9.68197	2.0736	4.02543e-06	0.752	NA	NA	NA	NA	NA	NA	NA	NA	NA	NA	NA	NA	1209	A	4.557	5.196e-06	+??	0	0	0	1
PTAL	rs139933346	10	114083491	intron_variant,non_coding_transcript_variant	GUCY2GP	unitary_pseudogene	A	C	1209	0.024	7.54215	1.61546	4.03337e-06	0.534	258	0.0247636	0.0386953	0.0657054	0.555914	0.762	424	0.0515955	0.018647	0.021345	0.382337	0.858	1891	A	4.274	1.92e-05	+++	44.5	3.602	2	0.1652
PTAL	9:139385228_C_T	9	139385228	Not found	Not found	Not found	T	C	1209	0.014	9.92729	2.12736	4.07568e-06	0.507	258	0.0266744	0.0323277	0.0730962	0.658299	0.46	NA	NA	NA	NA	NA	NA	1467	T	4.32	1.562e-05	++?	56	2.275	1	0.1315
PTAL	rs147109071	2	227867877	downstream_gene_variant	COL4A4	protein_coding	A	G	1209	0.02	6.39715	1.37109	4.0897e-06	0.91	NA	NA	NA	NA	NA	NA	424	0.0157594	-0.0545205	0.0384101	0.155774	0.979	1633	A	3.195	0.001396	+?-	92	12.534	1	0.0003996
PTAL	rs11155970	6	154695113	intergenic_variant	-	-	G	A	1209	0.01	9.35886	2.00818	4.19269e-06	0.826	NA	NA	NA	NA	NA	NA	NA	NA	NA	NA	NA	NA	1209	A	-4.548	5.407e-06	-??	0	0	0	1
PTAL	13:82024504_A_C	13	82024504	Not found	Not found	Not found	C	A	1209	0.011	9.03614	1.93914	4.20228e-06	0.78	NA	NA	NA	NA	NA	NA	424	0.010079	-0.0501669	0.0516686	0.33158	0.868	1633	A	-3.419	0.0006287	-?+	89.9	9.935	1	0.001622
PTAL	rs1050671306	22	36646872	upstream_gene_variant	APOL1	protein_coding	T	A	1209	0.012	11.5256	2.47674	4.32714e-06	0.468	NA	NA	NA	NA	NA	NA	424	0.0141533	0.0463599	0.0507543	0.361023	0.671	1633	A	-4.373	1.226e-05	-?-	57.2	2.338	1	0.1262
PTAL	rs146358229	10	13898050	intron_variant	FRMD4A	protein_coding	G	C	1209	0.012	10.2881	2.21141	4.35202e-06	0.588	258	0.0158934	-0.0565692	0.0992883	0.568849	0.458	NA	NA	NA	NA	NA	NA	1467	C	-3.883	0.0001031	-+?	82.9	5.863	1	0.01546
PTAL	rs184623376	4	146552619	intron_variant	MMAA	protein_coding	C	T	1209	0.013	8.04572	1.72957	4.36027e-06	0.877	258	0.0272171	0.0805262	0.0557216	0.148415	0.989	424	0.0176568	-0.0383433	0.0360799	0.287904	0.972	1891	T	-3.661	0.0002508	--+	80.8	10.423	2	0.005452
PTAL	rs574424539	7	19232343	intergenic_variant	-	-	A	T	1209	0.01	10.341	2.22308	4.36485e-06	0.685	258	0.0108585	-0.228813	0.0907781	0.0117163	0.921	424	0.0204788	0.0844013	0.0341996	0.0135908	0.932	1891	A	3.867	0.0001104	+-+	88.9	18.093	2	0.0001178
PTAL	rs7863005	9	119534501	intron_variant	ASTN2	protein_coding	T	C	1209	0.022	6.30183	1.35528	4.40147e-06	0.858	258	0.0274225	0.0471383	0.0591166	0.425232	0.829	424	0.0103927	0.1686	0.0502523	0.000793447	0.855	1891	T	5.51	3.58e-08	+++	4.8	2.101	2	0.3497
PTAL	rs12453717	17	80591963	intron_variant	WDR45B	protein_coding	A	G	1209	0.089	3.11221	0.669534	4.43197e-06	0.949	258	0.115353	-0.00616454	0.0277604	0.824265	0.991	424	0.0794304	-0.00678268	0.017641	0.700619	0.988	1891	A	3.364	0.0007688	+--	78.9	9.465	2	0.008802
PTAL	rs112048000	10	132862079	intergenic_variant	-	-	T	C	1209	0.011	8.0501	1.73305	4.49937e-06	1	NA	NA	NA	NA	NA	NA	424	0.0186733	-0.0705843	0.036084	0.0504519	0.872	1633	T	2.905	0.003669	+?-	93.7	15.933	1	6.563e-05
PTAL	rs867189648	22	48708477	intergenic_variant	-	-	A	G	1209	0.029	7.67424	1.65247	4.51911e-06	0.451	258	0.0246725	0.0129891	0.0764999	0.865173	0.585	424	0.0177288	-0.0686731	0.0491233	0.162121	0.546	1891	A	3.026	0.002479	++-	85	13.37	2	0.001249
PTAL	rs112733379	5	149085417	intergenic_variant	-	-	T	C	1209	0.013	7.93864	1.7096	4.53014e-06	0.867	NA	NA	NA	NA	NA	NA	424	0.021704	-0.0290143	0.0340868	0.394665	0.926	1633	T	3.467	0.0005272	+?-	89.2	9.249	1	0.002357
PTAL	rs140251313	1	33736288	intron_variant	ZNF362	protein_coding	A	G	1209	0.01	12.1673	2.62265	4.61982e-06	0.504	NA	NA	NA	NA	NA	NA	NA	NA	NA	NA	NA	NA	1209	A	4.528	5.945e-06	+??	0	0	0	1
PTAL	rs866277435	2	101788076	intron_variant,non_coding_transcript_variant	TBC1D8	processed_transcript	C	G	1209	0.014	10.4042	2.24384	4.67401e-06	0.477	NA	NA	NA	NA	NA	NA	424	0.0101627	0.0766125	0.0658921	0.244953	0.536	1633	C	4.486	7.252e-06	+?+	41.4	1.708	1	0.1913
PTAL	8:70697332_GGA_G	8	70697332	intron_variant	SLCO5A1	protein_coding	G	GGA	1209	0.026	6.73444	1.45411	4.79251e-06	0.587	NA	NA	NA	NA	NA	NA	NA	NA	NA	NA	NA	NA	1209	G	4.521	6.162e-06	+??	0	0	0	1
PTAL	rs113226253	11	42323946	intergenic_variant	-	-	T	C	1209	0.013	8.68725	1.87653	4.83449e-06	0.746	NA	NA	NA	NA	NA	NA	424	0.0111462	0.0303845	0.0538455	0.572556	0.584	1633	T	4.176	2.973e-05	+?+	69.7	3.304	1	0.06912
PTAL	rs116144498	3	26899787	intergenic_variant	-	-	A	G	1209	0.01	8.49526	1.83597	4.88593e-06	1	NA	NA	NA	NA	NA	NA	NA	NA	NA	NA	NA	NA	1209	A	4.517	6.279e-06	+??	0	0	0	1
PTAL	rs200083617	4	49634241	intergenic_variant	-	-	A	G	1209	0.024	7.16688	1.54909	4.89939e-06	0.595	NA	NA	NA	NA	NA	NA	NA	NA	NA	NA	NA	NA	1209	A	4.516	6.296e-06	+??	0	0	0	1
PTAL	rs141578540	14	52082974	intron_variant	FRMD6	protein_coding	C	G	1209	0.01	9.88877	2.13755	4.90632e-06	0.726	258	0.0251822	-0.0408449	0.0541328	0.45053	0.96	424	0.0149458	-0.00193423	0.0406017	0.962004	0.896	1891	C	3.31	0.0009342	+--	80	10.011	2	0.0067
PTAL	11:101976791_A_C	11	101976791	Not found	Not found	Not found	C	A	1209	0.018	9.84826	2.12888	4.91052e-06	0.409	NA	NA	NA	NA	NA	NA	424	0.0182913	-0.0607848	0.0434037	0.161378	0.602	1633	A	-3.173	0.001511	-?+	91.9	12.283	1	0.000457
PTAL	rs16869758	5	17407168	intron_variant,non_coding_transcript_variant	RP11-321E2.3	lincRNA	A	G	1209	0.071	3.3493	0.724581	4.99296e-06	0.921	258	0.0658779	-0.0555131	0.0392366	0.157118	0.84	424	0.0825896	-0.00920488	0.0171644	0.591766	0.919	1891	A	2.832	0.00463	+--	86.3	14.631	2	0.0006652
PTAL	rs7211646	17	80594561	intron_variant	WDR45B	protein_coding	G	T	1209	0.092	3.03451	0.657014	5.08001e-06	0.943	258	0.11532	-0.00772625	0.0277572	0.780743	0.987	424	0.0926946	-0.00499514	0.0162298	0.758253	0.981	1891	T	-3.357	0.0007888	-++	78.3	9.233	2	0.009888
PTAL	rs6706819	2	227717626	intron_variant	RHBDD1	protein_coding	G	A	1209	0.034	5.35151	1.15898	5.10813e-06	0.752	258	0.0135814	-0.0188202	0.118033	0.873316	0.469	424	0.0302818	-0.0188719	0.0311262	0.544314	0.737	1891	A	-3.258	0.00112	-++	80.2	10.092	2	0.006434
PTAL	rs74951519	19	15053181	missense_variant	OR7C2	protein_coding	G	A	1209	0.015	6.95735	1.50677	5.10868e-06	1	258	0.025219	0.0181544	0.0575942	0.752601	0.982	NA	NA	NA	NA	NA	NA	1467	A	-4.224	2.398e-05	--?	61.1	2.573	1	0.1087
PTAL	rs147653378	2	159972265	intron_variant	TANC1	protein_coding	A	T	1209	0.017	8.35857	1.81139	5.17821e-06	0.607	258	0.0268818	0.0063627	0.070604	0.928193	0.648	424	0.0160613	-0.0384731	0.0420138	0.35981	0.706	1891	A	3.202	0.001365	++-	81.6	10.884	2	0.00433
PTAL	rs1479180371	1	208992370	intergenic_variant	-	-	C	CT	1209	0.013	10.7405	2.32787	5.19163e-06	0.461	NA	NA	NA	NA	NA	NA	NA	NA	NA	NA	NA	NA	1209	CT	-4.504	6.663e-06	-??	0	0	0	1
PTAL	rs75343463	8	50957521	intron_variant	SNTG1	protein_coding	T	G	1209	0.035	4.70145	1.0191	5.20436e-06	0.958	258	0.0251628	-0.0096989	0.059003	0.869432	0.944	424	0.0418809	0.00933352	0.0244436	0.70258	0.974	1891	T	3.721	0.0001984	+-+	69.7	6.61	2	0.0367
PTAL	rs55804602	11	123456439	intron_variant	GRAMD1B	protein_coding	G	A	1209	0.04	4.22797	0.91666	5.22787e-06	1	258	0.0313081	-0.0474165	0.0599498	0.42898	0.759	NA	NA	NA	NA	NA	NA	1467	A	-3.756	0.0001727	-+?	85.3	6.793	1	0.009152
PTAL	rs7350124	8	10625045	intron_variant	PINX1	protein_coding	C	T	1209	0.233	1.97297	0.427985	5.28689e-06	0.996	258	0.211297	0.00359698	0.0223252	0.872001	0.993	424	0.241678	0.0121847	0.011237	0.278217	1	1891	T	-4.171	3.034e-05	---	50.7	4.056	2	0.1316
PTAL	rs78979466	8	50981164	intron_variant	SNTG1	protein_coding	G	C	1209	0.035	4.69608	1.01915	5.33755e-06	0.957	258	0.0251337	-0.00935672	0.0590445	0.874087	0.943	424	0.041875	0.00926143	0.0244499	0.704842	0.974	1891	C	-3.718	0.0002012	-+-	69.6	6.584	2	0.03718
PTAL	rs780704399	18	69762074	intergenic_variant	-	-	T	TAA	1209	0.012	10.7259	2.32999	5.44632e-06	0.475	NA	NA	NA	NA	NA	NA	NA	NA	NA	NA	NA	NA	1209	T	4.494	6.983e-06	+??	0	0	0	1
PTAL	rs2519303	16	31962397	upstream_gene_variant	RP11-170L3.5	processed_pseudogene	G	A	1209	0.021	9.09466	1.97576	5.4539e-06	0.43	NA	NA	NA	NA	NA	NA	NA	NA	NA	NA	NA	NA	1209	A	-4.494	6.992e-06	-??	0	0	0	1
PTAL	rs142578271	9	73032025	upstream_gene_variant	KLF9	protein_coding	C	T	1209	0.038	4.64021	1.00819	5.46878e-06	0.852	258	0.0147558	-0.0953812	0.0816666	0.242834	0.724	424	0.0503219	0.00222176	0.0228854	0.922661	0.855	1891	T	-3.207	0.00134	-+-	82.3	11.277	2	0.003559
PTAL	rs140124586	1	201989197	downstream_gene_variant	ELF3	protein_coding	A	G	1209	0.01	12.4034	2.69529	5.48426e-06	0.442	NA	NA	NA	NA	NA	NA	NA	NA	NA	NA	NA	NA	1209	A	4.493	7.03e-06	+??	0	0	0	1
PTAL	rs13272296	8	10639942	intron_variant	PINX1	protein_coding	A	T	1209	0.224	2.08229	0.452524	5.494e-06	0.867	258	0.204453	-0.00275172	0.0242669	0.909718	0.869	424	0.229058	0.0140369	0.0115005	0.222257	0.902	1891	A	4.128	3.666e-05	+-+	56.9	4.644	2	0.09805
PTAL	rs536672778	6	10049247	intron_variant,non_coding_transcript_variant	OFCC1	processed_transcript	T	TTGAAA	1209	0.016	7.878	1.71335	5.58276e-06	0.647	NA	NA	NA	NA	NA	NA	NA	NA	NA	NA	NA	NA	1209	T	4.489	7.154e-06	+??	0	0	0	1
PTAL	rs3956148	9	93505463	non_coding_transcript_exon_variant	OR7E109P	unprocessed_pseudogene	T	C	1209	0.022	7.34233	1.59747	5.62785e-06	0.617	258	0.0328256	0.00673132	0.0563357	0.90489	0.75	424	0.0165649	-0.0881344	0.0478918	0.0657267	0.651	1891	T	2.762	0.00575	++-	87.4	15.904	2	0.000352
PTAL	rs17658758	5	17412861	intron_variant,non_coding_transcript_variant	RP11-321E2.3	lincRNA	T	C	1209	0.067	3.29153	0.716325	5.65936e-06	0.985	258	0.0622326	-0.0587883	0.0393693	0.135371	0.873	424	0.0807677	-0.00566588	0.0171709	0.741423	0.943	1891	T	2.879	0.003983	+--	85.9	14.173	2	0.0008362
PTAL	6:28745489_TA_T	6	28745489	intergenic_variant	-	-	T	TA	1209	0.096	2.96025	0.644327	5.67698e-06	0.962	NA	NA	NA	NA	NA	NA	NA	NA	NA	NA	NA	NA	1209	T	4.486	7.272e-06	+??	0	0	0	1
PTAL	rs17316944	10	85425383	intergenic_variant	-	-	T	C	1209	0.02	8.3643	1.82074	5.68848e-06	0.505	258	0.0276143	-0.0285108	0.0677029	0.67367	0.638	424	0.0114493	-0.00764962	0.0629532	0.903285	0.476	1891	T	3.373	0.0007429	+--	77.6	8.93	2	0.01151
PTAL	rs76041667	20	62122211	intron_variant	EEF1A2	protein_coding	T	G	1209	0.38	1.92477	0.419048	5.70626e-06	0.798	258	0.401045	0.0334086	0.0211024	0.113384	0.743	424	0.409782	0.011439	0.0103686	0.269926	0.802	1891	T	4.692	2.7e-06	+++	0	1.813	2	0.4039
PTAL	rs75618031	8	127251568	intergenic_variant	-	-	A	G	1209	0.015	7.27025	1.58307	5.72474e-06	0.887	NA	NA	NA	NA	NA	NA	NA	NA	NA	NA	NA	NA	1209	A	4.484	7.332e-06	+??	0	0	0	1
PTAL	rs9747071	17	80589229	intron_variant	WDR45B	protein_coding	A	G	1209	0.089	3.06625	0.66777	5.74359e-06	0.954	258	0.116537	-0.00161922	0.0277051	0.953394	0.99	424	0.0794422	-0.006857	0.0176399	0.697482	0.99	1891	A	3.379	0.000727	+--	77.4	8.834	2	0.01207
PTAL	rs148183640	5	17420677	intron_variant,non_coding_transcript_variant	RP11-321E2.3	lincRNA	G	GA	1209	0.07	3.2441	0.706532	5.7485e-06	0.977	NA	NA	NA	NA	NA	NA	NA	NA	NA	NA	NA	NA	1209	G	4.483	7.361e-06	+??	0	0	0	1
PTAL	rs765126748	7	43912513	downstream_gene_variant	URGCP	protein_coding	A	G	1209	0.011	10.4386	2.27387	5.77243e-06	0.603	258	0.0230853	-0.0884839	0.0670749	0.187109	0.735	NA	NA	NA	NA	NA	NA	1467	A	3.516	0.0004386	+-?	89.4	9.469	1	0.002089
PTAL	rs200634364	12	46348965	intron_variant	SCAF11	protein_coding	C	CAG	1209	0.01	9.63394	2.09899	5.7955e-06	0.796	NA	NA	NA	NA	NA	NA	NA	NA	NA	NA	NA	NA	1209	CAG	-4.481	7.42e-06	-??	0	0	0	1
PTAL	rs188862284	9	10538480	intron_variant	PTPRD	protein_coding	C	T	1209	0.015	7.38681	1.60971	5.81914e-06	0.856	NA	NA	NA	NA	NA	NA	424	0.0161863	-0.0225568	0.0356719	0.527165	0.961	1633	T	-3.533	0.0004105	-?+	87.5	7.989	1	0.004705
PTAL	rs1393473119	14	90139421	intron_variant,non_coding_transcript_variant	RP11-33N16.3	processed_transcript	T	C	1209	0.018	9.40738	2.05015	5.82641e-06	0.421	NA	NA	NA	NA	NA	NA	NA	NA	NA	NA	NA	NA	1209	T	4.48	7.459e-06	+??	0	0	0	1
PTAL	rs117473958	12	46356973	intron_variant	SCAF11	protein_coding	G	A	1209	0.01	9.6309	2.09894	5.83116e-06	0.796	258	0.0129767	-0.0900785	0.114505	0.431469	0.466	424	0.0112842	0.00966679	0.0461601	0.834121	0.923	1891	A	-3.391	0.0006973	-+-	78.3	9.236	2	0.00987
PTAL	rs76526381	16	71301029	intergenic_variant	-	-	C	G	1209	0.01	10.0161	2.18304	5.84031e-06	0.725	258	0.0230969	-0.0284415	0.0645827	0.659655	0.879	424	0.0152759	-0.0206344	0.0398294	0.60441	0.918	1891	C	3.174	0.001503	+--	80.9	10.454	2	0.00537
PTAL	rs74733263	5	163671151	intergenic_variant	-	-	A	G	1209	0.016	6.65036	1.44967	5.85707e-06	1	258	0.036407	-0.00623614	0.0585109	0.915122	0.641	424	0.0359233	-0.0428529	0.0279838	0.125684	0.818	1891	A	2.818	0.004838	+--	86.2	14.474	2	0.0007194
PTAL	rs531975981	6	2223383	intron_variant	GMDS	protein_coding	C	CTATA	1209	0.021	7.30448	1.59279	5.89802e-06	0.642	NA	NA	NA	NA	NA	NA	NA	NA	NA	NA	NA	NA	1209	CTATA	-4.478	7.549e-06	-??	0	0	0	1
PTAL	rs117714286	3	100000187	intron_variant	TBC1D23	protein_coding	A	C	1209	0.01	10.6793	2.32949	5.94017e-06	0.579	258	0.0478566	-0.0666117	0.0446584	0.135808	0.889	424	0.0199068	0.00345674	0.0360729	0.923658	0.768	1891	A	3.073	0.002116	+-+	84.4	12.824	2	0.001642
PTAL	rs9748041	17	80589280	intron_variant	WDR45B	protein_coding	T	C	1209	0.089	3.06155	0.667825	5.94106e-06	0.954	258	0.116537	-0.00164657	0.0277062	0.95261	0.99	424	0.0794422	-0.006857	0.0176399	0.697482	0.99	1891	T	3.373	0.000743	+--	77.3	8.811	2	0.01221
PTAL	rs72785994	5	123540760	intergenic_variant	-	-	T	G	1209	0.012	7.75253	1.69145	5.96803e-06	0.984	258	0.0116124	0.00106377	0.0837145	0.989861	0.984	424	0.0120342	-0.0294894	0.0458082	0.519732	0.96	1891	T	3.278	0.001044	++-	79.4	9.692	2	0.007858
PTAL	rs76047486	4	157423651	intergenic_variant	-	-	T	C	1209	0.01	8.66182	1.89063	6.02065e-06	0.926	258	0.012876	-0.0169702	0.0828106	0.837629	0.899	424	0.0118974	0.0177583	0.0446752	0.691	0.922	1891	T	3.689	0.000225	+-+	69.7	6.6	2	0.03688
PTAL	rs55765437	8	144205031	intergenic_variant	-	-	T	A	1209	0.079	3.86348	0.843542	6.05837e-06	0.628	258	0.096624	-0.0650773	0.0392898	0.0976527	0.6	424	0.0535672	0.00709327	0.028231	0.801615	0.579	1891	A	-3.083	0.002051	-+-	85	13.301	2	0.001293
PTAL	2:40536711_A_G	2	40536711	Not found	Not found	Not found	G	A	1209	0.01	10.0164	2.1877	6.10143e-06	0.688	258	0.013845	-0.0321327	0.0890517	0.718225	0.712	NA	NA	NA	NA	NA	NA	1467	A	-3.907	9.342e-05	-+?	79.4	4.85	1	0.02764
PTAL	rs948211858	16	86019742	downstream_gene_variant	RP11-542M13.2	lincRNA	C	A	1209	0.02	7.77148	1.69825	6.1667e-06	0.553	258	0.0172674	0.075592	0.087301	0.386557	0.755	424	0.0116167	-0.00120755	0.0519942	0.981471	0.679	1891	A	-3.882	0.0001038	--+	64.6	5.649	2	0.05935
PTAL	rs945171518	11	133875989	intergenic_variant	-	-	T	C	1209	0.011	9.67846	2.11525	6.18389e-06	0.67	NA	NA	NA	NA	NA	NA	NA	NA	NA	NA	NA	NA	1209	T	4.468	7.906e-06	+??	0	0	0	1
PTAL	rs7350075	8	10624999	intron_variant	PINX1	protein_coding	A	C	1209	0.232	1.96063	0.428506	6.18573e-06	0.995	258	0.209359	0.0061213	0.0226223	0.786709	0.993	424	0.241679	0.0121851	0.011237	0.2782	0.999	1891	A	4.185	2.849e-05	+++	45.8	3.691	2	0.158
PTAL	rs75814724	6	140127178	intergenic_variant	-	-	T	C	1209	0.022	6.11507	1.33703	6.23868e-06	0.858	258	0.0218857	0.0661289	0.0715472	0.355346	0.767	424	0.0234646	-0.0347714	0.0363693	0.33904	0.801	1891	T	3.46	0.0005402	++-	79.5	9.739	2	0.007678
PTAL	5:17419277_AAAAC_A	5	17419277	intron_variant	RP11-321E2.3	lincRNA	A	AAAAC	1209	0.071	3.22825	0.705871	6.24406e-06	0.969	NA	NA	NA	NA	NA	NA	NA	NA	NA	NA	NA	NA	1209	A	4.466	7.982e-06	+??	0	0	0	1
PTAL	rs542236582	13	79193466	intron_variant	RNF219	protein_coding	A	T	1209	0.049	5.07884	1.11063	6.25778e-06	0.586	258	0.0180465	-0.103651	0.0973074	0.286789	0.583	424	0.0217547	-0.0185572	0.041004	0.650858	0.581	1891	A	2.963	0.003048	+--	84	12.499	2	0.001931
PTAL	rs72755848	5	25121503	downstream_gene_variant	RP11-549K20.1	lincRNA	A	G	1209	0.011	9.74926	2.13198	6.26025e-06	0.658	258	0.010469	0.180506	0.111313	0.104888	0.531	424	0.0172642	-0.0060074	0.0401825	0.881157	0.785	1891	A	4.099	4.158e-05	++-	65.5	5.791	2	0.05526
PTAL	rs141386777	4	91132372	intron_variant,NMD_transcript_variant	CCSER1	nonsense_mediated_decay	T	G	1209	0.011	9.13687	1.99811	6.26301e-06	0.775	258	0.019938	-0.0479264	0.0701014	0.494181	0.882	NA	NA	NA	NA	NA	NA	1467	T	3.767	0.0001654	+-?	83.9	6.216	1	0.01266
PTAL	rs114379319	5	17418066	intron_variant,non_coding_transcript_variant	RP11-321E2.3	lincRNA	T	C	1209	0.068	3.2559	0.712025	6.2638e-06	0.995	258	0.0689903	-0.0662427	0.0372844	0.0756193	0.89	424	0.0762877	-0.0120186	0.0176481	0.495863	0.922	1891	T	2.592	0.009548	+--	88.1	16.839	2	0.0002206
PTAL	rs115184572	5	17417830	intron_variant,non_coding_transcript_variant	RP11-321E2.3	lincRNA	T	C	1209	0.068	3.25563	0.711991	6.26857e-06	0.995	258	0.0689729	-0.0662499	0.0372871	0.0756092	0.89	424	0.0762842	-0.0120224	0.0176481	0.495728	0.922	1891	T	2.592	0.009555	+--	88.1	16.839	2	0.0002205
PTAL	rs8074539	17	39662019	upstream_gene_variant	KRT13	protein_coding	A	G	1209	0.924	-3.13161	0.684982	6.29011e-06	0.996	258	0.903413	-0.016541	0.0292802	0.572127	0.995	424	0.931749	0.00369281	0.0189985	0.845883	0.997	1891	A	-3.686	0.0002276	--+	70.1	6.697	2	0.03513
PTAL	7:116786708_T_A	7	116786708	Not found	Not found	Not found	A	T	1209	0.016	10.0464	2.19774	6.30701e-06	0.44	258	0.0128682	0.0246903	0.104018	0.812374	0.585	424	0.0179104	0.025103	0.0436927	0.565605	0.588	1891	A	3.928	8.548e-05	+++	59	4.876	2	0.08732
PTAL	13:108311462_G_GACACACACAC	13	108311462	intron_variant	FAM155A	protein_coding	GACACACACAC	G	1209	0.295	-2.4379	0.533452	6.34102e-06	0.556	NA	NA	NA	NA	NA	NA	NA	NA	NA	NA	NA	NA	1209	GACACACACAC	4.462	8.103e-06	+??	0	0	0	1
PTAL	rs184801966	5	123550364	intergenic_variant	-	-	A	G	1209	0.012	7.73241	1.69246	6.37865e-06	0.979	258	0.0116725	0.00137336	0.0836098	0.986895	0.948	424	0.0105637	-0.0510993	0.0464154	0.270935	0.977	1891	A	3.052	0.00227	++-	83	11.795	2	0.002747
PTAL	6:112008845_C_CAGAG	6	112008845	intron_variant	FYN	protein_coding	CAGAG	C	1209	0.093	3.95642	0.866498	6.45883e-06	0.502	NA	NA	NA	NA	NA	NA	NA	NA	NA	NA	NA	NA	1209	CAGAG	4.459	8.25e-06	+??	0	0	0	1
PTAL	rs200579915	11	9619536	downstream_gene_variant	WEE1	protein_coding	G	GCC	1209	0.471	1.97053	0.431585	6.4646e-06	0.686	NA	NA	NA	NA	NA	NA	NA	NA	NA	NA	NA	NA	1209	G	4.458	8.257e-06	+??	0	0	0	1
PTAL	rs148338685	5	17419200	intron_variant,non_coding_transcript_variant	RP11-321E2.3	lincRNA	T	C	1209	0.068	3.25349	0.712706	6.48832e-06	0.986	258	0.0691202	-0.0659399	0.0372718	0.0768663	0.889	424	0.076316	-0.0119691	0.0176502	0.497692	0.92	1891	T	2.59	0.009597	+--	88.1	16.751	2	0.0002304
PTAL	10:125327655_G_T	10	125327655	Not found	Not found	Not found	T	G	1209	0.01	11.1129	2.43481	6.51171e-06	0.539	NA	NA	NA	NA	NA	NA	NA	NA	NA	NA	NA	NA	1209	T	4.457	8.316e-06	+??	0	0	0	1
PTAL	rs12464754	2	236079917	regulatory_region_variant	-	promoter_flanking_region	A	G	1209	0.597	-1.74163	0.381611	6.5207e-06	0.929	258	0.636744	0.00989324	0.0186158	0.595111	0.935	424	0.585896	0.00125056	0.00932796	0.89335	0.974	1891	A	-3.304	0.0009541	-++	78.4	9.247	2	0.009818
PTAL	rs897778024	2	165100417	intron_variant,non_coding_transcript_variant	AC092684.1	lincRNA	A	G	1209	0.01	12.2234	2.67851	6.53146e-06	0.476	258	0.0284651	-0.0866519	0.0730253	0.235385	0.585	424	0.0149741	0.0165212	0.0597986	0.782333	0.439	1891	A	3.256	0.001132	+-+	81.4	10.744	2	0.004646
PTAL	rs929048646	14	100278053	intron_variant	EML1	protein_coding	G	T	1209	0.025	7.356	1.61238	6.57057e-06	0.528	258	0.0375698	0.0652206	0.0562106	0.245931	0.726	424	0.0287983	-0.0448544	0.0336358	0.182357	0.694	1891	T	-3.36	0.0007796	--+	82.9	11.679	2	0.002911
PTAL	rs116780691	2	231171563	intron_variant	SP140	protein_coding	A	C	1209	0.026	5.62054	1.23214	6.5888e-06	0.806	NA	NA	NA	NA	NA	NA	424	0.0309941	-0.0856766	0.0284296	0.00258139	0.926	1633	A	2.299	0.02152	+?-	95.8	23.621	1	1.173e-06
PTAL	rs60546031	2	227774862	intron_variant	RHBDD1	protein_coding	G	A	1209	0.023	5.4577	1.19659	6.60544e-06	1	NA	NA	NA	NA	NA	NA	424	0.0136887	-0.0419359	0.0426659	0.325661	0.88	1633	A	-3.332	0.0008623	-?+	89.7	9.699	1	0.001844
PTAL	rs554567653	17	30134547	intergenic_variant	-	-	G	T	1209	0.04	5.27658	1.15706	6.62677e-06	0.641	258	0.0248236	-0.0144341	0.0887267	0.87077	0.507	424	0.026895	-0.0334039	0.0336145	0.320353	0.826	1891	T	-3.031	0.002441	-++	82.8	11.659	2	0.00294
PTAL	rs78494750	15	93139569	intron_variant,non_coding_transcript_variant	RP11-386M24.3	lincRNA	C	T	1209	0.075	3.18595	0.698702	6.64239e-06	0.966	258	0.0738895	-0.0198004	0.0318694	0.534403	0.987	424	0.0593526	0.0117412	0.0198834	0.554854	0.983	1891	T	-3.61	0.000306	-+-	73.4	7.527	2	0.0232
PTAL	rs76935910	2	57642325	regulatory_region_variant	-	promoter_flanking_region	C	T	1209	0.02	6.75231	1.481	6.65812e-06	0.786	NA	NA	NA	NA	NA	NA	NA	NA	NA	NA	NA	NA	1209	T	-4.452	8.499e-06	-??	0	0	0	1
PTAL	rs8182306	17	39661689	synonymous_variant	KRT13	protein_coding	A	G	1209	0.924	-3.11363	0.68314	6.70249e-06	1	258	0.903467	-0.016631	0.0293026	0.570332	0.994	424	0.932381	0.00471455	0.0191495	0.80553	0.99	1891	A	-3.652	0.0002602	--+	70.8	6.855	2	0.03246
PTAL	rs144580553	6	168197337	5_prime_UTR_variant	C6orf123	protein_coding	T	C	1209	0.011	11.5876	2.54256	6.71335e-06	0.466	258	0.0201376	-0.0140053	0.0987245	0.887189	0.408	424	0.0237241	0.0333297	0.0324197	0.303917	0.708	1891	T	3.992	6.539e-05	+-+	59.5	4.942	2	0.08451
PTAL	rs1001378	17	39663039	upstream_gene_variant	KRT13	protein_coding	G	A	1209	0.924	-3.14344	0.690299	6.82767e-06	0.983	258	0.903048	-0.0162772	0.0292275	0.577586	0.996	424	0.931744	0.00369748	0.0189965	0.845675	0.997	1891	A	3.669	0.0002432	++-	70	6.659	2	0.03581
PTAL	rs72795960	2	22166788	downstream_gene_variant	AC068490.1	lincRNA	G	T	1209	0.035	4.94745	1.08659	6.84465e-06	0.852	258	0.0213876	0.017551	0.0769472	0.819575	0.629	424	0.0251226	0.00123489	0.0325784	0.969763	0.821	1891	T	-3.657	0.0002547	---	69	6.447	2	0.03982
PTAL	rs114254392	2	56179114	non_coding_transcript_exon_variant	RN7SKP208	misc_RNA	C	A	1209	0.044	4.56188	1.00197	6.85375e-06	0.784	258	0.0121977	0.0048447	0.0947199	0.959208	0.855	424	0.0678785	0.0309605	0.01896	0.102483	0.946	1891	A	-4.346	1.384e-05	---	43.5	3.54	2	0.1703
PTAL	rs113464626	19	15081336	intron_variant	SLC1A6	protein_coding	A	G	1209	0.018	6.73031	1.47826	6.8554e-06	0.875	258	0.0506531	0.00911663	0.0433495	0.833429	0.934	424	0.0123208	0.0576534	0.0401765	0.151287	0.965	1891	A	4.312	1.621e-05	+++	39	3.278	2	0.1942
PTAL	rs60923621	17	39663344	upstream_gene_variant	KRT13	protein_coding	T	A	1209	0.924	-3.14798	0.691632	6.89662e-06	0.98	258	0.902926	-0.0161807	0.0292048	0.579551	0.996	424	0.931742	0.00369768	0.0189959	0.845662	0.998	1891	A	3.667	0.0002458	++-	70	6.657	2	0.03584
PTAL	rs141526550	17	39663342	upstream_gene_variant	KRT13	protein_coding	A	AG	1209	0.924	-3.14755	0.691627	6.91498e-06	0.98	NA	NA	NA	NA	NA	NA	NA	NA	NA	NA	NA	NA	1209	A	-4.444	8.819e-06	-??	0	0	0	1
PTAL	rs147294676	5	17416592	intron_variant,non_coding_transcript_variant	RP11-321E2.3	lincRNA	T	C	1209	0.068	3.22846	0.709446	6.92328e-06	0.998	258	0.0689884	-0.0663575	0.0372912	0.0751673	0.89	424	0.0762724	-0.0120812	0.0176473	0.493601	0.922	1891	T	2.572	0.0101	+--	88.1	16.767	2	0.0002286
PTAL	rs17774023	8	10626333	intron_variant	PINX1	protein_coding	C	T	1209	0.232	1.94833	0.42821	6.94588e-06	1	258	0.21124	0.00700929	0.0224905	0.755302	2	424	0.241745	0.0121524	0.0112337	0.279348	2	1891	T	-4.18	2.919e-05	---	43.5	3.538	2	0.1705
PTAL	rs9915981	17	39663404	upstream_gene_variant	KRT13	protein_coding	A	G	1209	0.924	-3.14803	0.691929	6.9558e-06	0.98	258	0.902897	-0.0161677	0.029199	0.579781	0.996	424	0.931739	0.00369787	0.0189953	0.845649	0.998	1891	A	-3.665	0.0002473	--+	69.9	6.652	2	0.03593
PTAL	rs117935674	13	108979577	regulatory_region_variant	-	promoter_flanking_region	T	C	1209	0.018	7.98958	1.75675	7.00988e-06	0.611	NA	NA	NA	NA	NA	NA	NA	NA	NA	NA	NA	NA	1209	T	4.441	8.938e-06	+??	0	0	0	1
PTAL	rs76970950	7	157257858	upstream_gene_variant	AC006372.4	lincRNA	A	G	1209	0.032	5.97099	1.31331	7.05484e-06	0.627	258	0.046688	0.0267014	0.0509877	0.600499	0.672	424	0.0573019	0.00977207	0.0224794	0.663771	0.741	1891	A	3.949	7.838e-05	+++	56.3	4.58	2	0.1013
PTAL	rs112650858	4	72554212	intergenic_variant	-	-	A	G	1209	0.01	9.18206	2.01999	7.08414e-06	0.795	NA	NA	NA	NA	NA	NA	NA	NA	NA	NA	NA	NA	1209	A	4.439	9.03e-06	+??	0	0	0	1
PTAL	rs111382147	1	40979626	intron_variant	EXO5	protein_coding	C	G	1209	0.014	7.38575	1.62488	7.08965e-06	0.914	NA	NA	NA	NA	NA	NA	424	0.0236639	-0.0214064	0.0316934	0.499409	0.952	1633	C	3.476	0.0005095	+?-	87.6	8.08	1	0.004476
PTAL	rs74677928	1	40985465	downstream_gene_variant	EXO5	protein_coding	T	A	1209	0.014	7.38575	1.62488	7.08965e-06	0.914	NA	NA	NA	NA	NA	NA	424	0.0236285	-0.0214635	0.0317419	0.498921	0.951	1633	A	-3.475	0.0005103	-?+	87.6	8.083	1	0.004467
PTAL	rs1559680597	3	80346215	intergenic_variant	-	-	C	T	1209	0.011	11.5746	2.54642	7.08971e-06	0.483	NA	NA	NA	NA	NA	NA	NA	NA	NA	NA	NA	NA	1209	T	-4.439	9.037e-06	-??	0	0	0	1
PTAL	1:20237940_T_G	1	20237940	Not found	Not found	Not found	G	T	1209	0.01	13.163	2.89598	7.09453e-06	0.405	NA	NA	NA	NA	NA	NA	424	0.027487	0.0405138	0.0292728	0.166356	0.823	1633	T	-4.524	6.071e-06	-?-	13	1.15	1	0.2836
PTAL	rs1033348192	7	80700843	intergenic_variant	-	-	C	A	1209	0.01	12.7557	2.80649	7.1007e-06	0.441	258	0.0146667	-0.191687	0.0931808	0.0396716	0.627	424	0.0147358	-0.026516	0.0437436	0.544403	0.722	1891	A	-2.503	0.01233	-++	88.9	18.038	2	0.0001211
PTAL	rs372942973	8	92744904	intron_variant,non_coding_transcript_variant	RP11-122C21.1	lincRNA	T	TA	1209	0.017	6.63188	1.45936	7.12341e-06	0.86	NA	NA	NA	NA	NA	NA	NA	NA	NA	NA	NA	NA	1209	T	4.438	9.079e-06	+??	0	0	0	1
PTAL	rs747924176	12	101679177	intron_variant	UTP20	protein_coding	A	C	1209	0.014	8.2612	1.81858	7.1784e-06	0.754	258	0.0186434	0.0942983	0.0710157	0.184227	0.759	NA	NA	NA	NA	NA	NA	1467	A	4.584	4.555e-06	++?	0	0.429	1	0.5124
PTAL	rs192176479	1	2400532	intron_variant	PLCH2	protein_coding	T	A	1209	0.013	8.49456	1.8701	7.19037e-06	0.754	NA	NA	NA	NA	NA	NA	424	0.0123868	-0.0214173	0.0508502	0.673621	0.627	1633	A	-3.603	0.0003151	-?+	85.5	6.877	1	0.00873
PTAL	rs977234885	16	6447313	intron_variant	RBFOX1	protein_coding	A	T	1209	0.024	7.83819	1.72595	7.22037e-06	0.466	258	0.0448934	-0.00241701	0.0504655	0.9618	0.745	424	0.0187476	-0.0479558	0.0402285	0.233228	0.711	1891	A	2.965	0.003029	+--	83.7	12.302	2	0.002132
PTAL	rs888183983	3	168126785	intron_variant,non_coding_transcript_variant	EGFEM1P	unitary_pseudogene	A	G	1209	0.01	11.9275	2.62773	7.29566e-06	0.491	NA	NA	NA	NA	NA	NA	NA	NA	NA	NA	NA	NA	1209	A	4.433	9.294e-06	+??	0	0	0	1
PTAL	rs655627	11	134021859	3_prime_UTR_variant	JAM3	protein_coding	A	G	1209	0.521	-1.65691	0.36541	7.45199e-06	0.96	258	0.472207	0.0146315	0.018093	0.418697	0.945	424	0.539324	0.0120837	0.00965915	0.21093	0.984	1891	A	-2.651	0.008037	-++	86.5	14.802	2	0.0006105
PTAL	rs77974720	9	93354181	intergenic_variant	-	-	G	C	1209	0.018	8.0657	1.77952	7.51577e-06	0.56	NA	NA	NA	NA	NA	NA	NA	NA	NA	NA	NA	NA	1209	C	-4.427	9.568e-06	-??	0	0	0	1
PTAL	rs58090003	5	17406369	intron_variant,non_coding_transcript_variant	RP11-321E2.3	lincRNA	C	T	1209	0.066	3.49262	0.770665	7.53438e-06	0.855	258	0.048907	-0.0505218	0.0442156	0.253195	0.842	424	0.0766757	-0.0115885	0.0176397	0.511209	0.917	1891	T	-2.806	0.005011	-++	85.1	13.452	2	0.001199
PTAL	rs901025593	2	179051578	intergenic_variant	-	-	C	T	1209	0.011	10.2045	2.25173	7.53756e-06	0.601	NA	NA	NA	NA	NA	NA	NA	NA	NA	NA	NA	NA	1209	T	-4.426	9.595e-06	-??	0	0	0	1
PTAL	rs542092962	12	31572910	intron_variant	DENND5B	protein_coding	AG	A	1209	0.012	10.3792	2.29075	7.56904e-06	0.527	NA	NA	NA	NA	NA	NA	NA	NA	NA	NA	NA	NA	1209	A	-4.425	9.634e-06	-??	0	0	0	1
PTAL	14:90140574_G_C	14	90140574	Not found	Not found	Not found	C	G	1209	0.019	9.4035	2.0756	7.58403e-06	0.404	NA	NA	NA	NA	NA	NA	424	0.0172052	0.0570968	0.0556196	0.304629	0.57	1633	C	4.33	1.492e-05	+?+	46.9	1.883	1	0.17
PTAL	rs117517450	7	155838383	intergenic_variant	-	-	C	A	1209	0.014	7.01345	1.54966	7.74657e-06	1	258	0.0108508	0.0657044	0.152032	0.665615	0.458	424	0.0209788	-0.0305848	0.0362478	0.398799	0.832	1891	A	-3.295	0.0009844	--+	79.1	9.58	2	0.008313
PTAL	rs115909286	4	63917014	intergenic_variant	-	-	T	C	1209	0.015	10.3635	2.29016	7.76744e-06	0.447	NA	NA	NA	NA	NA	NA	NA	NA	NA	NA	NA	NA	1209	T	4.42	9.881e-06	+??	0	0	0	1
PTAL	rs1255216167	9	93478204	intergenic_variant	-	-	T	A	1209	0.022	7.14767	1.58135	7.9518e-06	0.614	NA	NA	NA	NA	NA	NA	NA	NA	NA	NA	NA	NA	1209	A	-4.415	1.011e-05	-??	0	0	0	1
PTAL	18:69952271_G_T	18	69952271	Not found	Not found	Not found	T	G	1209	0.013	11.3215	2.50611	8.03949e-06	0.437	258	0.0235407	0.00747537	0.0671549	0.911366	0.747	NA	NA	NA	NA	NA	NA	1467	T	4.052	5.069e-05	++?	67.3	3.06	1	0.08022
PTAL	6:100675631_C_CT	6	100675631	intergenic_variant	-	-	CT	C	1209	0.01	9.49801	2.1033	8.10452e-06	0.693	NA	NA	NA	NA	NA	NA	NA	NA	NA	NA	NA	NA	1209	CT	4.411	1.03e-05	+??	0	0	0	1
PTAL	10:27015436_G_A	10	27015436	Not found	Not found	Not found	A	G	1209	0.011	9.40666	2.08367	8.15202e-06	0.692	NA	NA	NA	NA	NA	NA	424	0.0131498	-0.0024318	0.0475474	0.95921	0.735	1633	A	3.768	0.0001645	+?-	80.9	5.248	1	0.02197
PTAL	rs7521848	1	108005095	intron_variant	NTNG1	protein_coding	G	A	1209	0.015	7.29139	1.6168	8.32653e-06	0.798	258	0.0333527	-0.0426971	0.0546633	0.434748	0.863	424	0.0344127	0.0219938	0.0268883	0.413376	0.941	1891	A	-3.621	0.0002939	-+-	73.6	7.573	2	0.02267
PTAL	17:27150380_A_ATTT	17	27150380	intron_variant	FAM222B	protein_coding	ATTT	A	1209	0.087	3.69757	0.820086	8.36379e-06	0.593	NA	NA	NA	NA	NA	NA	NA	NA	NA	NA	NA	NA	1209	A	-4.404	1.062e-05	-??	0	0	0	1
PTAL	rs140737100	4	70218506	intron_variant,non_coding_transcript_variant	RP11-618I10.2	processed_pseudogene	T	G	1209	0.01	9.54658	2.1176	8.38445e-06	0.769	NA	NA	NA	NA	NA	NA	NA	NA	NA	NA	NA	NA	1209	T	4.404	1.065e-05	+??	0	0	0	1
PTAL	rs1581759675	6	34152398	intergenic_variant	-	-	A	T	1209	0.01	12.8614	2.85312	8.39943e-06	0.41	NA	NA	NA	NA	NA	NA	NA	NA	NA	NA	NA	NA	1209	A	4.403	1.067e-05	+??	0	0	0	1
PTAL	rs143108376	14	65623110	intergenic_variant	-	-	G	T	1209	0.012	10.4401	2.31788	8.53879e-06	0.504	NA	NA	NA	NA	NA	NA	424	0.027875	0.0111829	0.0317354	0.724553	0.696	1633	T	-3.965	7.338e-05	-?-	73.4	3.76	1	0.0525
PTAL	rs62507089	8	40180111	intron_variant,non_coding_transcript_variant	CTA-392C11.1	lincRNA	T	C	1209	0.041	4.05782	0.901171	8.58958e-06	1	258	0.0340252	0.045881	0.0538365	0.394088	0.89	424	0.0423491	0.0185128	0.0251347	0.461399	0.891	1891	T	4.18	2.913e-05	+++	36.3	3.14	2	0.208
PTAL	rs79135152	8	50835053	intron_variant	SNTG1	protein_coding	G	A	1209	0.03	4.95865	1.10128	8.59725e-06	0.931	258	0.0122965	-0.0925227	0.0861992	0.28311	0.856	424	0.0403113	0.0101095	0.0254412	0.691097	0.944	1891	A	-3.308	0.0009386	-+-	79.4	9.709	2	0.007791
PTAL	rs4796695	17	39664115	upstream_gene_variant	KRT13	protein_coding	T	C	1209	0.924	-3.11698	0.692271	8.6008e-06	0.965	258	0.903101	-0.0122455	0.0291085	0.673986	1	424	0.931592	0.00379829	0.0189618	0.841236	1	1891	T	-3.577	0.0003471	--+	70.4	6.763	2	0.03399
PTAL	rs4796606	17	39664087	upstream_gene_variant	KRT13	protein_coding	A	G	1209	0.924	-3.11638	0.692147	8.60279e-06	0.965	258	0.0968992	0.0122455	0.0291085	0.673986	2	424	0.0683962	-0.00380411	0.0189577	0.840962	2	1891	A	-3.577	0.0003473	--+	70.4	6.765	2	0.03397
PTAL	rs117252551	14	86009047	intron_variant	FLRT2	protein_coding	G	A	1209	0.022	5.47894	1.21698	8.61957e-06	1	258	0.0274922	0.0211069	0.0640923	0.741914	0.774	424	0.0323302	0.0456789	0.0286914	0.111368	0.854	1891	A	-4.391	1.128e-05	---	25.8	2.696	2	0.2598
PTAL	rs199930040	9	69518187	intergenic_variant	-	-	T	C	1209	0.012	11.264	2.5026	8.66456e-06	0.439	NA	NA	NA	NA	NA	NA	NA	NA	NA	NA	NA	NA	1209	T	4.397	1.1e-05	+??	0	0	0	1
PTAL	rs145384508	2	24672618	intergenic_variant	-	-	A	ATTGT	1209	0.018	6.17657	1.3724	8.6777e-06	0.894	NA	NA	NA	NA	NA	NA	NA	NA	NA	NA	NA	NA	1209	A	4.396	1.101e-05	+??	0	0	0	1
PTAL	rs2831086	21	29062808	intergenic_variant	-	-	C	G	1209	0.245	1.9049	0.423262	8.67909e-06	0.965	258	0.335293	-0.00305196	0.0189257	0.871888	0.989	424	0.255505	0.00238372	0.0106479	0.822861	0.986	1891	C	3.562	0.0003687	+-+	70.2	6.719	2	0.03476
PTAL	rs118183809	19	28490006	intergenic_variant	-	-	T	C	1209	0.014	7.43823	1.65284	8.68938e-06	0.842	NA	NA	NA	NA	NA	NA	NA	NA	NA	NA	NA	NA	1209	T	4.396	1.103e-05	+??	0	0	0	1
PTAL	rs150715739	21	25062850	intergenic_variant	-	-	C	G	1209	0.03	5.16337	1.14819	8.81891e-06	0.845	258	0.0211744	-0.0650266	0.0846601	0.442434	0.542	424	0.0164458	-0.0133956	0.0424461	0.752313	0.795	1891	C	3.079	0.002074	+--	81	10.503	2	0.005239
PTAL	rs150433955	13	56147215	intergenic_variant	-	-	G	GCA	1209	0.01	8.73362	1.94257	8.8603e-06	0.88	NA	NA	NA	NA	NA	NA	NA	NA	NA	NA	NA	NA	1209	G	4.392	1.124e-05	+??	0	0	0	1
PTAL	rs1001948427	9	93469379	intergenic_variant	-	-	T	C	1209	0.026	6.9691	1.55021	8.87285e-06	0.563	258	0.0324225	0.0586223	0.0611183	0.337477	0.664	424	0.0117736	-0.0672436	0.0526949	0.201923	0.674	1891	T	3.262	0.001106	++-	82.1	11.19	2	0.003717
PTAL	15:69535221_C_CTAAAAA	15	69535221	intron_variant	GLCE	protein_coding	CTAAAAA	C	1209	0.02	6.42492	1.42936	8.89837e-06	0.827	NA	NA	NA	NA	NA	NA	NA	NA	NA	NA	NA	NA	1209	CTAAAAA	4.391	1.129e-05	+??	0	0	0	1
PTAL	rs11061911	12	309525	intron_variant	SLC6A12	protein_coding	G	C	1209	0.015	7.74059	1.72213	8.9063e-06	0.677	NA	NA	NA	NA	NA	NA	NA	NA	NA	NA	NA	NA	1209	C	-4.391	1.13e-05	-??	0	0	0	1
PTAL	rs61407738	9	140288868	intron_variant	EXD3	protein_coding	G	C	1209	0.012	10.5223	2.34133	8.93074e-06	0.517	258	0.0128857	0.0730165	0.0875605	0.404339	0.875	NA	NA	NA	NA	NA	NA	1467	C	-4.335	1.456e-05	--?	14.9	1.175	1	0.2783
PTAL	rs12603129	17	80605134	intron_variant	WDR45B	protein_coding	C	T	1209	0.09	2.96099	0.658969	8.962e-06	0.954	258	0.113694	-0.00615988	0.0278677	0.825061	0.993	424	0.089046	-0.00317657	0.0164387	0.846773	0.989	1891	T	-3.337	0.0008478	-++	75.7	8.22	2	0.01641
PTAL	rs17570718	1	39802168	missense_variant	MACF1	protein_coding	C	A	1209	0.011	8.34297	1.85747	9.0343e-06	0.897	NA	NA	NA	NA	NA	NA	NA	NA	NA	NA	NA	NA	1209	A	-4.388	1.145e-05	-??	0	0	0	1
PTAL	8:127346678_GCACACACACACACACA_GCACACACACACACA	8	127346678	Not found	Not found	Not found	GCACACACACACACA	GCACACACACACACACA	1209	0.025	6.53123	1.45444	9.07597e-06	0.666	NA	NA	NA	NA	NA	NA	NA	NA	NA	NA	NA	NA	1209	GCACACACACACACA	4.387	1.151e-05	+??	0	0	0	1
PTAL	20:38846824_TTTATTATTA_TTTA	20	38846824	Not found	Not found	Not found	TTTA	TTTATTATTA	1209	0.724	-2.55845	0.569763	9.08336e-06	0.504	NA	NA	NA	NA	NA	NA	NA	NA	NA	NA	NA	NA	1209	TTTA	-4.387	1.152e-05	-??	0	0	0	1
PTAL	rs9905099	17	80603966	intron_variant	WDR45B	protein_coding	T	C	1209	0.09	2.95796	0.658957	9.14532e-06	0.954	258	0.114279	-0.00727767	0.0278009	0.793492	0.993	424	0.0895224	-0.00308373	0.016396	0.850815	0.99	1891	T	3.321	0.0008981	+--	75.9	8.306	2	0.01571
PTAL	rs562457874	15	38297842	intron_variant,non_coding_transcript_variant	RP11-1008C21.1	lincRNA	G	A	1209	0.023	7.93436	1.76784	9.17311e-06	0.46	258	0.0167345	-0.0519843	0.10668	0.62605	0.448	NA	NA	NA	NA	NA	NA	1467	A	-3.776	0.0001594	-+?	80.8	5.203	1	0.02254
PTAL	10:44109909_G_GT	10	44109909	intron_variant	ZNF485	protein_coding	GT	G	1209	0.01	9.61637	2.14262	9.17416e-06	0.712	NA	NA	NA	NA	NA	NA	NA	NA	NA	NA	NA	NA	1209	G	-4.384	1.163e-05	-??	0	0	0	1
PTAL	rs151197747	13	68820122	intergenic_variant	-	-	G	A	1209	0.01	9.39742	2.0952	9.29551e-06	0.789	NA	NA	NA	NA	NA	NA	424	0.0124127	0.00454822	0.0456724	0.920675	0.838	1633	A	-3.821	0.000133	-?-	78.3	4.61	1	0.03179
PTAL	rs76285397	4	132786689	intergenic_variant	-	-	C	T	1209	0.039	4.73667	1.05612	9.30578e-06	0.797	258	0.0255814	0.0415482	0.0678857	0.540517	0.741	424	0.0387217	0.0168895	0.0262256	0.519571	0.794	1891	T	-4.034	5.482e-05	---	46.1	3.712	2	0.1563
PTAL	5:173236152_GA_G	5	173236152	intergenic_variant	-	-	G	GA	1209	0.017	7.88452	1.75822	9.33027e-06	0.625	NA	NA	NA	NA	NA	NA	NA	NA	NA	NA	NA	NA	1209	G	4.381	1.182e-05	+??	0	0	0	1
PTAL	rs8012740	14	48573063	intergenic_variant	-	-	G	A	1209	0.15	2.40763	0.537046	9.38377e-06	0.884	258	0.171674	0.0201021	0.0256763	0.433683	0.867	424	0.136485	-0.0232445	0.0142182	0.102083	0.924	1891	A	-3.018	0.002546	--+	85	13.355	2	0.001259
PTAL	rs8102420	19	56496916	intron_variant	NLRP8	protein_coding	G	A	1209	0.06	3.5006	0.781055	9.43489e-06	0.975	258	0.0648702	-0.0401883	0.0361678	0.266498	0.929	424	0.051934	0.000823512	0.0214942	0.969438	0.974	1891	A	-3.109	0.001879	-+-	81.4	10.743	2	0.004646
PTAL	rs898014111	13	21105510	intergenic_variant	-	-	T	C	1209	0.012	10.8397	2.41895	9.46549e-06	0.444	258	0.0222461	-0.0366896	0.0723185	0.611921	0.774	NA	NA	NA	NA	NA	NA	1467	T	3.761	0.0001689	+-?	81	5.274	1	0.02165
PTAL	rs1374834004	14	58886159	intron_variant,non_coding_transcript_variant	TIMM9	processed_transcript	A	T	1209	0.012	9.62963	2.149	9.47292e-06	0.622	NA	NA	NA	NA	NA	NA	NA	NA	NA	NA	NA	NA	1209	A	4.378	1.2e-05	+??	0	0	0	1
PTAL	rs117234198	13	51176915	intron_variant,non_coding_transcript_variant	DLEU1	processed_transcript	G	A	1209	0.011	8.0967	1.80704	9.48716e-06	0.936	NA	NA	NA	NA	NA	NA	424	0.0272842	0.00800932	0.0293858	0.785194	0.973	1633	A	-3.905	9.417e-05	-?-	74.9	3.985	1	0.04591
PTAL	rs74340441	6	135144555	regulatory_region_variant	-	CTCF_binding_site	T	C	1209	0.012	9.18679	2.051	9.5495e-06	0.618	NA	NA	NA	NA	NA	NA	NA	NA	NA	NA	NA	NA	1209	T	4.376	1.209e-05	+??	0	0	0	1
PTAL	rs80237247	17	27404172	intron_variant	MYO18A	protein_coding	T	C	1209	0.036	4.48829	1.0021	9.56207e-06	0.92	258	0.0235407	0.0357379	0.0610619	0.558363	0.858	424	0.0720106	-0.00243199	0.0188745	0.897476	0.949	1891	T	3.654	0.0002582	++-	67.5	6.154	2	0.0461
PTAL	rs116056923	4	30092472	intergenic_variant	-	-	G	C	1209	0.023	5.64446	1.26042	9.58989e-06	0.929	258	0.0209806	0.0112769	0.0618007	0.855212	0.87	424	0.0158998	0.0138595	0.041568	0.738818	0.86	1891	C	-3.723	0.0001966	---	63.1	5.422	2	0.06648
PTAL	rs560525164	2	227792915	intron_variant	RHBDD1	protein_coding	GTTC	G	1209	0.021	5.87254	1.31186	9.66487e-06	0.956	NA	NA	NA	NA	NA	NA	NA	NA	NA	NA	NA	NA	1209	G	-4.373	1.224e-05	-??	0	0	0	1
PTAL	1:93242360_CTT_CT	1	93242360	Not found	Not found	Not found	CT	CTT	1209	0.103	3.62921	0.811233	9.7862e-06	0.543	NA	NA	NA	NA	NA	NA	NA	NA	NA	NA	NA	NA	1209	CT	4.371	1.239e-05	+??	0	0	0	1
PTAL	17:65974424_A_ATT	17	65974424	intron_variant	BPTF	protein_coding	ATT	A	1209	0.027	7.39869	1.65383	9.78733e-06	0.469	NA	NA	NA	NA	NA	NA	NA	NA	NA	NA	NA	NA	1209	A	-4.371	1.239e-05	-??	0	0	0	1
PTAL	rs77586089	5	157562266	regulatory_region_variant	-	promoter_flanking_region	G	A	1209	0.01	11.8427	2.64742	9.80478e-06	0.459	NA	NA	NA	NA	NA	NA	NA	NA	NA	NA	NA	NA	1209	A	-4.37	1.241e-05	-??	0	0	0	1
PTAL	rs79234793	5	17426542	intron_variant,non_coding_transcript_variant	RP11-321E2.3	lincRNA	T	C	1209	0.068	3.22521	0.72104	9.81671e-06	0.967	258	0.0694748	-0.0638063	0.0372368	0.0866155	0.891	424	0.0763892	-0.0117216	0.0176609	0.50688	0.919	1891	T	2.547	0.01085	+--	87.5	15.984	2	0.0003382
PTAL	13:102240647_T_TTGTGTGTGTG	13	102240647	Not found	Not found	Not found	TTGTGTGTGTG	T	1209	0.233	2.73739	0.612181	9.88111e-06	0.479	NA	NA	NA	NA	NA	NA	NA	NA	NA	NA	NA	NA	1209	T	-4.369	1.25e-05	-??	0	0	0	1
PTAL	rs549469353	3	109307779	intergenic_variant	-	-	G	A	1209	0.017	9.6179	2.15126	9.91282e-06	0.417	258	0.0287074	-0.0381621	0.0804985	0.635448	0.407	424	0.0330413	0.0006225	0.0299474	0.983416	0.799	1891	A	-3.327	0.000877	-+-	75.7	8.233	2	0.0163
PTAL	rs76338224	19	49346249	intron_variant	PLEKHA4	protein_coding	A	G	1209	0.019	7.50172	1.67836	9.96316e-06	0.581	258	0.0244322	0.0330412	0.0726632	0.649313	0.753	NA	NA	NA	NA	NA	NA	1467	A	4.155	3.253e-05	++?	50.3	2.012	1	0.156
PTAL	rs76047726	1	166427508	intergenic_variant	-	-	A	C	1209	0.022	6.63022	1.48453	1.01189e-05	0.711	258	0.0273527	0.0034288	0.0637312	0.957094	0.731	424	0.0380177	-0.00470521	0.0259588	0.856166	0.816	1891	A	3.423	0.0006189	++-	72.8	7.358	2	0.02525
PTAL	rs186504089	7	19247211	intergenic_variant	-	-	T	A	1209	0.013	8.04011	1.80034	1.01338e-05	0.807	258	0.0328256	-0.0181193	0.0528052	0.731497	0.945	424	0.0214634	0.084916	0.0336886	0.011715	0.94	1891	A	-4.554	5.254e-06	-+-	57.9	4.754	2	0.09285
PTAL	rs243653	21	29111258	intron_variant,non_coding_transcript_variant	LINC00113	lincRNA	C	T	1209	0.732	-1.93793	0.43413	1.02214e-05	0.877	258	0.637483	-0.0226558	0.0185182	0.221165	0.941	424	0.73071	-0.00408248	0.0105167	0.697875	0.959	1891	C	4.123	3.742e-05	+++	45.5	3.671	2	0.1595
PTAL	rs73537022	13	79139823	intron_variant,non_coding_transcript_variant	RNF219-AS1	antisense	A	G	1209	0.215	1.97464	0.442642	1.03555e-05	0.982	258	0.22039	-0.0206088	0.0212965	0.33319	0.981	424	0.151458	0.0307542	0.012805	0.0163175	0.974	1891	A	4.264	2.01e-05	+-+	73.4	7.511	2	0.02339
PTAL	rs112164596	7	26382627	intron_variant	SNX10	protein_coding	A	G	1209	0.11	2.57717	0.577923	1.04324e-05	0.994	258	0.129992	-0.0480302	0.028117	0.0875942	0.996	424	0.0893396	-0.00218338	0.0159435	0.891074	0.994	1891	A	2.788	0.005302	+--	85.9	14.147	2	0.0008473
PTAL	rs117080081	7	155812964	intergenic_variant	-	-	A	G	1209	0.012	7.87189	1.76568	1.0483e-05	0.886	NA	NA	NA	NA	NA	NA	424	0.0103267	-0.0342435	0.0568536	0.546968	0.718	1633	A	3.441	0.0005786	+?-	86.7	7.493	1	0.006194
PTAL	rs10073076	5	17417739	intron_variant,non_coding_transcript_variant	RP11-321E2.3	lincRNA	C	T	1209	0.925	-3.06575	0.688039	1.05999e-05	0.974	258	0.924184	0.0599546	0.0364653	0.100144	0.866	424	0.922637	0.0135737	0.0176485	0.441825	0.909	1891	T	2.51	0.01207	+--	87.5	15.947	2	0.0003444
PTAL	rs1163344789	10	23620180	intron_variant	C10orf67	protein_coding	G	A	1209	0.011	10.2715	2.30628	1.06974e-05	0.599	NA	NA	NA	NA	NA	NA	NA	NA	NA	NA	NA	NA	1209	A	-4.352	1.351e-05	-??	0	0	0	1
PTAL	rs143201263	8	51017198	intron_variant	SNTG1	protein_coding	A	C	1209	0.04	4.24256	0.952633	1.07076e-05	0.95	258	0.0226415	-0.0106055	0.0633125	0.866968	0.908	424	0.0401321	0.00875234	0.0256396	0.732832	0.911	1891	A	3.579	0.000345	+-+	68.1	6.27	2	0.04349
PTAL	rs56040809	8	1776312	intron_variant	ARHGEF10	protein_coding	T	C	1209	0.037	4.55737	1.02366	1.0777e-05	0.896	258	0.0245891	0.0081585	0.0780644	0.916765	0.665	424	0.027638	-0.0298072	0.0335252	0.373951	0.654	1891	T	3.096	0.00196	++-	80.3	10.136	2	0.006296
PTAL	rs147985715	8	10648739	intron_variant	PINX1	protein_coding	A	G	1209	0.016	7.66703	1.72266	1.08421e-05	0.723	NA	NA	NA	NA	NA	NA	424	0.0109127	0.0664049	0.0535199	0.214698	0.717	1633	A	4.373	1.223e-05	+?+	24.3	1.321	1	0.2504
PTAL	rs7220888	17	80570785	downstream_gene_variant	WDR45B	protein_coding	T	C	1209	0.093	2.9473	0.662299	1.08707e-05	0.94	258	0.123936	0.0126262	0.0278122	0.649842	0.981	424	0.0794045	-0.00889195	0.0177553	0.616509	0.977	1891	T	3.408	0.0006555	++-	74.2	7.752	2	0.02074
PTAL	rs73068436	7	26380236	intron_variant	SNX10	protein_coding	T	C	1209	0.11	2.5736	0.578404	1.0901e-05	0.993	258	0.129828	-0.0469578	0.0281067	0.0947811	0.997	424	0.0893267	-0.00214827	0.0159378	0.892777	0.996	1891	T	2.795	0.005183	+--	85.6	13.897	2	0.0009603
PTAL	rs12050428	14	65763751	intron_variant,non_coding_transcript_variant	CTD-2509G16.5	lincRNA	A	G	1209	0.027	5.11951	1.15105	1.09882e-05	0.947	258	0.0215039	-0.00270347	0.0664022	0.967524	0.893	424	0.0192689	-0.0507242	0.0349354	0.146518	0.93	1891	A	2.773	0.005553	+--	85	13.302	2	0.001293
PTAL	rs28625298	17	39667840	downstream_gene_variant	KRT15	protein_coding	G	A	1209	0.123	2.58178	0.580567	1.10223e-05	0.876	258	0.138893	0.00100584	0.0271473	0.970444	0.877	424	0.126461	-0.0129758	0.0147853	0.380154	0.888	1891	A	-3.073	0.00212	--+	80.4	10.208	2	0.006072
PTAL	rs11868816	17	39662376	upstream_gene_variant	KRT13	protein_coding	A	G	1209	0.072	3.1806	0.715503	1.11071e-05	0.964	258	0.0955233	0.0128464	0.0295227	0.663464	0.988	424	0.068145	-0.00376091	0.0190281	0.843319	0.991	1891	A	3.54	0.0003997	++-	69.5	6.561	2	0.03761
PTAL	rs115129008	4	132787285	intergenic_variant	-	-	A	G	1209	0.03	5.28853	1.18973	1.11134e-05	0.781	258	0.0305213	0.000454731	0.0603916	0.993992	0.755	424	0.0210684	0.0512924	0.0368544	0.163996	0.733	1891	A	4.134	3.563e-05	+++	46.1	3.708	2	0.1566
PTAL	rs542779387	19	28627872	intergenic_variant	-	-	G	T	1209	0.01	8.99816	2.02431	1.11181e-05	0.704	NA	NA	NA	NA	NA	NA	NA	NA	NA	NA	NA	NA	1209	T	-4.343	1.403e-05	-??	0	0	0	1
PTAL	rs149784910	8	10652207	intron_variant	PINX1	protein_coding	A	G	1209	0.016	7.65636	1.72267	1.11463e-05	0.723	NA	NA	NA	NA	NA	NA	424	0.0109127	0.0664249	0.0535187	0.21455	0.718	1633	A	4.369	1.251e-05	+?+	23.9	1.313	1	0.2518
PTAL	rs75308153	11	123452436	intron_variant	GRAMD1B	protein_coding	T	C	1209	0.031	4.64024	1.04419	1.11764e-05	0.972	258	0.0223275	-0.0323083	0.072135	0.654235	0.674	424	0.0104057	0.0253524	0.0490945	0.605575	0.942	1891	T	3.551	0.000384	+-+	70.2	6.713	2	0.03485
PTAL	rs182143400	4	30099527	intergenic_variant	-	-	T	G	1209	0.021	5.72442	1.28827	1.11945e-05	0.98	258	0.0209903	0.012448	0.0617731	0.840299	0.871	424	0.0158844	0.0165281	0.0414978	0.690417	0.861	1891	T	3.735	0.000188	+++	60.8	5.104	2	0.07793
PTAL	rs116794092	4	30101666	intergenic_variant	-	-	T	C	1209	0.021	5.77224	1.29905	1.11977e-05	0.981	258	0.020719	0.0105262	0.0623105	0.86585	0.862	424	0.0157535	0.0146035	0.0417897	0.726749	0.855	1891	T	3.699	0.0002161	+++	62.4	5.316	2	0.07007
PTAL	rs17311897	7	122714154	intron_variant,non_coding_transcript_variant	RP11-61D3.1	lincRNA	T	A	1209	0.215	2.02303	0.455385	1.12462e-05	0.952	258	0.20163	0.0270924	0.0230675	0.240202	0.985	424	0.255067	-0.0104067	0.010707	0.331075	0.982	1891	A	-3.445	0.0005711	--+	78.5	9.298	2	0.009573
PTAL	17:72470098_AGT_A	17	72470098	intron_variant	CD300A	protein_coding	A	AGT	1209	0.048	5.44008	1.2247	1.12711e-05	0.492	NA	NA	NA	NA	NA	NA	NA	NA	NA	NA	NA	NA	1209	A	4.34	1.422e-05	+??	0	0	0	1
PTAL	rs558219262	8	136955694	intergenic_variant	-	-	A	C	1209	0.01	9.76239	2.19793	1.12877e-05	0.658	NA	NA	NA	NA	NA	NA	NA	NA	NA	NA	NA	NA	1209	A	4.34	1.424e-05	+??	0	0	0	1
PTAL	rs111410316	5	17422159	intron_variant,non_coding_transcript_variant	RP11-321E2.3	lincRNA	A	G	1209	0.071	3.15283	0.71027	1.14245e-05	0.956	258	0.0743934	-0.0601819	0.0363688	0.0979714	0.886	424	0.0764304	-0.0119642	0.0176539	0.497956	0.915	1891	A	2.536	0.0112	+--	87.2	15.577	2	0.0004144
PTAL	6:28768113_CAA_CAAA	6	28768113	Not found	Not found	Not found	CAAA	CAA	1209	0.109	3.21437	0.724147	1.14288e-05	0.646	NA	NA	NA	NA	NA	NA	NA	NA	NA	NA	NA	NA	1209	CAA	-4.337	1.442e-05	-??	0	0	0	1
PTAL	rs13425346	2	56716343	intergenic_variant	-	-	A	C	1209	0.01	10.6321	2.39582	1.14826e-05	0.606	NA	NA	NA	NA	NA	NA	424	0.0128809	-0.0898562	0.0642977	0.162262	0.513	1633	A	3.02	0.002529	+?-	91.4	11.634	1	0.0006475
PTAL	rs16947100	15	93143347	intron_variant,non_coding_transcript_variant	RP11-386M24.3	lincRNA	A	G	1209	0.067	3.26485	0.736042	1.15899e-05	0.948	258	0.0743721	-0.00945014	0.0311319	0.761469	0.99	424	0.0519469	0.0120983	0.021655	0.576379	0.975	1891	A	3.618	0.000297	+-+	67.2	6.102	2	0.04732
