# Supplementary material for: Normal hearing function genetics: have you heard all about it? An integrated approach of genome-wide association studies and transcriptome-wide association studies in three Italian cohorts
Source: Front Genet. 2025 May 19;16:1522338. doi: 10.3389/fgene.2025.1522338 (PMC12127661; doi:10.3389/fgene.2025.1522338)
Supplement: Supplementary file 4 [file Table6.xlsx]

## Sheet: Sheet1
Table S6. Complete GWAS results for 2 kHz trait at p-value<1x(10-5) in the Discovery cohort (Moli-sani), replication results in CAR, VBI cohorts and GWAS Meta-analyses results. Trait: hearing trait considered. rs: code of the identified SNP. chr: chromosome. ps: position of the variant (build hg19). Consequence: variant function obtained with VEP. Nearest gene: name of the nearest gene identified…
									Discovery cohort						Replication cohorts												Combined sample
									Moli-sani						CAR						VBI						Moli-sani - CAR - VBI
Trait	rs	chr	ps	Consequence	Nearest Gene	BIOTYPE	Effect allele	Other allele	N	Effect allele freq	beta	StdErr	p-value	Info Score	N	Effect allele freq	beta	StdErr	p-value	Info Score	N	Effect allele freq	beta	StdErr	p_value	Info Score	N	Effect allele	Zscore	p-value_meta	Direction	HetISq	HetChiSq	HetDf	HetPVal
2kHz	rs144360091	6	35574660	intron_variant	FKBP5	protein_coding	T	C	1209	0.013	14.489	2.73003	1.7888e-07	0.846	257	0.0115097	-0.189633	0.155884	0.223794	0.929	425	0.0133671	0.0524775	0.0611146	0.390521	0.893	1891	T	4.095	4.224e-05	+-+	83.6	12.209	2	0.002233
2kHz	rs141368582	10	132736253	intergenic_variant	-	-	T	C	1209	0.016	12.4493	2.35613	2.01732e-07	0.908	257	0.0374047	-0.178315	0.0864188	0.0390765	0.908	425	0.0181306	-0.0273607	0.0568102	0.630079	0.823	1891	T	3.13	0.001751	+--	90.6	21.227	2	2.459e-05
2kHz	rs11462483	11	60767798	intron_variant	CD6	protein_coding	TA	T	1209	0.77	-3.57023	0.67652	2.0849e-07	0.885	NA	NA	NA	NA	NA	NA	NA	NA	NA	NA	NA	NA	1209	T	5.145	2.678e-07	+??	0	0	0	1
2kHz	rs1392240269	2	3441129	intron_variant	TRAPPC12	protein_coding	C	A	1209	0.265	-3.48156	0.679899	4.59656e-07	0.877	NA	NA	NA	NA	NA	NA	NA	NA	NA	NA	NA	NA	1209	C	4.997	5.824e-07	+??	0	0	0	1
2kHz	rs556443619	18	21348140	intron_variant	LAMA3	protein_coding	C	A	1209	0.01	16.1388	3.158	4.8375e-07	0.814	NA	NA	NA	NA	NA	NA	NA	NA	NA	NA	NA	NA	1209	A	-4.987	6.124e-07	-??	0	0	0	1
2kHz	rs112398735	18	21358020	intron_variant	LAMA3	protein_coding	A	G	1209	0.012	14.7711	2.90138	5.32658e-07	0.812	NA	NA	NA	NA	NA	NA	NA	NA	NA	NA	NA	NA	1209	A	4.969	6.732e-07	+??	0	0	0	1
2kHz	5:27850240_AT_A	5	27850240	intergenic_variant	-	-	A	AT	1209	0.172	3.76174	0.7446	6.46132e-07	0.931	NA	NA	NA	NA	NA	NA	NA	NA	NA	NA	NA	NA	1209	A	4.932	8.138e-07	+??	0	0	0	1
2kHz	rs181903213	18	54738520	intron_variant,non_coding_transcript_variant	LINC-ROR	lincRNA	T	G	1209	0.01	15.6463	3.10103	6.67236e-07	0.796	257	0.0123794	0.160014	0.170837	0.348939	0.752	425	0.0132047	-0.105981	0.0644308	0.0999936	0.705	1891	T	3.504	0.0004581	++-	87.2	15.568	2	0.0004164
2kHz	rs186711624	4	119894000	intron_variant	SYNPO2	protein_coding	T	G	1209	0.013	13.1115	2.6019	6.88284e-07	0.882	257	0.0241167	0.0216115	0.110309	0.844675	0.936	425	0.0203059	0.0922524	0.0481629	0.0554383	0.963	1891	T	4.914	8.916e-07	+++	46.9	3.763	2	0.1523
2kHz	rs535368991	7	72005435	intergenic_variant	-	-	A	AT	1209	0.016	12.9974	2.59728	8.17134e-07	0.726	NA	NA	NA	NA	NA	NA	NA	NA	NA	NA	NA	NA	1209	A	4.887	1.025e-06	+??	0	0	0	1
2kHz	rs9384218	6	154757876	upstream_gene_variant	CNKSR3	protein_coding	T	C	1209	0.017	10.68	2.15223	1.00252e-06	0.922	257	0.0141342	0.071148	0.150132	0.635569	0.904	425	0.0108894	-0.0405815	0.0657011	0.536794	0.961	1891	T	3.758	0.0001716	++-	80	9.981	2	0.006803
2kHz	rs77290514	13	111494224	intergenic_variant	-	-	T	TC	1209	0.036	7.20956	1.47274	1.38554e-06	0.94	NA	NA	NA	NA	NA	NA	NA	NA	NA	NA	NA	NA	1209	T	4.784	1.722e-06	+??	0	0	0	1
2kHz	rs111828935	13	79095370	intron_variant,non_coding_transcript_variant	RNF219-AS1	antisense	G	C	1209	0.061	5.95982	1.2212	1.48929e-06	0.898	257	0.0595759	0.0960801	0.0706742	0.173995	0.91	425	0.0421035	-0.0111113	0.0342226	0.745426	0.869	1891	C	-4.161	3.172e-05	--+	72.9	7.388	2	0.02487
2kHz	rs62145099	2	71208468	intron_variant	ANKRD53	protein_coding	C	T	1209	0.012	14.8621	3.05808	1.64173e-06	0.709	NA	NA	NA	NA	NA	NA	NA	NA	NA	NA	NA	NA	1209	T	-4.75	2.035e-06	-??	0	0	0	1
2kHz	rs188672823	14	73033339	downstream_gene_variant	RGS6	protein_coding	T	A	1209	0.015	16.4151	3.37946	1.66243e-06	0.447	257	0.0248677	-0.135538	0.120673	0.261357	0.547	425	0.0165176	0.0636487	0.0617939	0.303002	0.662	1891	A	-3.87	0.0001087	-+-	79.8	9.882	2	0.007148
2kHz	rs114462399	5	6675999	downstream_gene_variant	CTD-2044J15.2	lincRNA	G	A	1209	0.025	9.10421	1.87542	1.68507e-06	0.89	257	0.013249	0.0739868	0.16179	0.647454	0.781	425	0.0196882	0.0287802	0.0529066	0.586455	0.89	1891	A	-4.22	2.439e-05	---	61.6	5.207	2	0.07403
2kHz	rs9634597	13	111492003	intergenic_variant	-	-	C	T	1209	0.036	7.1849	1.48019	1.68863e-06	0.941	257	0.0270837	0.276759	0.100438	0.00585997	0.964	425	0.0469729	0.0184889	0.0324203	0.568481	0.991	1891	T	-5.08	3.78e-07	---	56.7	4.623	2	0.0991
2kHz	7:120800160_G_GT	7	120800160	intron_variant	CPED1	protein_coding	GT	G	1209	0.987	-15.5556	3.2056	1.70016e-06	0.563	NA	NA	NA	NA	NA	NA	NA	NA	NA	NA	NA	NA	1209	G	4.743	2.106e-06	+??	0	0	0	1
2kHz	rs56722894	6	154749878	intron_variant	CNKSR3	protein_coding	T	C	1209	0.017	10.3766	2.14453	1.81713e-06	0.951	257	0.0140156	0.0727011	0.149578	0.626937	0.919	425	0.0107176	-0.0398226	0.0656901	0.544369	0.99	1891	T	3.674	0.0002391	++-	78.9	9.479	2	0.008745
2kHz	rs200309469	6	156993617	intergenic_variant	-	-	C	A	1209	0.014	16.5691	3.42585	1.83597e-06	0.466	257	0.0274864	-0.0231476	0.102752	0.821763	0.909	NA	NA	NA	NA	NA	NA	1466	A	-4.199	2.681e-05	-+?	79	4.77	1	0.02896
2kHz	rs11756277	6	154750511	intron_variant	CNKSR3	protein_coding	C	T	1209	0.017	10.377	2.14607	1.84622e-06	0.94	257	0.0140837	0.072539	0.149649	0.627871	0.915	425	0.0120459	-0.0371766	0.0645216	0.564487	0.913	1891	T	-3.685	0.0002288	--+	78.6	9.329	2	0.009423
2kHz	rs2663920	15	81396404	intron_variant	C15orf26	protein_coding	G	A	1209	0.801	-3.34049	0.690966	1.8533e-06	0.968	257	0.804673	-0.0292511	0.041233	0.478069	0.981	425	0.753659	0.0102757	0.014927	0.491205	0.995	1891	A	3.714	0.0002041	++-	79	9.517	2	0.008577
2kHz	rs2663924	15	81392903	intron_variant	C15orf26	protein_coding	G	T	1209	0.801	-3.33924	0.691395	1.89619e-06	0.97	257	0.804335	-0.0255131	0.0412446	0.536194	0.986	425	0.755129	0.00963376	0.0149306	0.518773	0.997	1891	T	3.697	0.000218	++-	78.8	9.42	2	0.009006
2kHz	rs73790967	6	154750133	intron_variant	CNKSR3	protein_coding	T	C	1209	0.016	10.4192	2.15856	1.92136e-06	0.945	257	0.0140175	0.0726185	0.149579	0.627331	0.919	425	0.0107165	-0.0398721	0.0656901	0.543868	0.989	1891	T	3.664	0.0002481	++-	78.8	9.443	2	0.008901
2kHz	rs76036292	1	208369287	intron_variant	PLXNA2	protein_coding	T	C	1209	0.016	11.4955	2.3822	1.93396e-06	0.832	257	0.0302743	-0.0560643	0.0971308	0.563802	0.961	425	0.0152247	0.0320269	0.0599241	0.593025	0.886	1891	T	3.812	0.0001376	+-+	76	8.337	2	0.01548
2kHz	rs552416900	7	54391157	intergenic_variant	-	-	T	C	1209	0.031	9.72634	2.01598	1.94259e-06	0.635	NA	NA	NA	NA	NA	NA	425	0.0404024	6.42833e-05	0.039981	0.998717	0.567	1634	T	4.058	4.955e-05	+?+	82.7	5.779	1	0.01622
2kHz	rs75670623	3	175260118	intron_variant	NAALADL2	protein_coding	G	A	1209	0.01	13.5493	2.81965	2.12901e-06	1	257	0.0194377	-0.17762	0.118479	0.133828	0.985	425	0.0129976	-0.0217012	0.0595333	0.715468	0.99	1891	A	-3.031	0.002437	-++	86.9	15.265	2	0.0004845
2kHz	rs58202865	3	175261122	intron_variant	NAALADL2	protein_coding	G	A	1209	0.01	13.5457	2.82193	2.18157e-06	0.996	257	0.0194358	-0.177456	0.118478	0.134185	0.985	425	0.0129988	-0.0216796	0.0595279	0.715715	0.99	1891	A	-3.028	0.002464	-++	86.9	15.234	2	0.000492
2kHz	rs9555733	13	111491188	intergenic_variant	-	-	G	A	1209	0.035	7.16132	1.49524	2.29519e-06	0.937	257	0.0263619	0.28358	0.102118	0.00548641	0.954	425	0.0470447	0.0185594	0.0323657	0.566355	0.991	1891	A	-5.04	4.655e-07	---	56.2	4.568	2	0.1019
2kHz	rs8138645	22	28590275	intron_variant	TTC28	protein_coding	A	G	1209	0.26	3.0964	0.646667	2.30764e-06	0.941	257	0.186179	-0.0232497	0.0410246	0.570901	0.936	425	0.306802	0.00690055	0.0147951	0.640923	0.969	1891	A	3.756	0.0001728	+-+	76.1	8.353	2	0.01535
2kHz	rs10897131	11	60764664	intron_variant	CD6	protein_coding	A	G	1209	0.808	-3.34585	0.69879	2.30971e-06	0.981	257	0.818033	-0.0869224	0.0399231	0.0294621	0.99	425	0.804841	-0.0107422	0.0172854	0.534295	0.992	1891	A	-4.841	1.294e-06	---	44.6	3.612	2	0.1643
2kHz	rs113602890	2	79331422	intergenic_variant	-	-	T	C	1209	0.013	15.317	3.19906	2.31088e-06	0.582	257	0.0212179	0.00280877	0.117849	0.980985	0.889	NA	NA	NA	NA	NA	NA	1466	T	4.261	2.031e-05	++?	73.4	3.758	1	0.05256
2kHz	rs11322010	15	81390283	intron_variant	C15orf26	protein_coding	C	CAA	1209	0.794	-3.24723	0.682417	2.6556e-06	0.969	NA	NA	NA	NA	NA	NA	NA	NA	NA	NA	NA	NA	1209	CAA	4.653	3.264e-06	+??	0	0	0	1
2kHz	rs60875763	3	175269372	intron_variant	NAALADL2	protein_coding	G	A	1209	0.01	13.4857	2.83465	2.66777e-06	0.966	257	0.0195856	-0.178469	0.118033	0.130527	0.983	425	0.0130082	-0.0216177	0.0594958	0.716344	0.979	1891	A	-2.99	0.002786	-++	86.8	15.122	2	0.0005205
2kHz	rs1509559	15	81391411	intron_variant	C15orf26	protein_coding	A	G	1209	0.785	-3.12698	0.657731	2.70897e-06	1	257	0.798681	-0.0310104	0.0403788	0.442494	0.984	425	0.749601	0.0126305	0.0148047	0.393581	0.994	1891	A	-3.596	0.0003228	--+	80	10.001	2	0.006733
2kHz	rs146795933	3	175269897	intron_variant	NAALADL2	protein_coding	CTATGTACATAT	C	1209	0.01	13.4786	2.83531	2.71337e-06	0.965	NA	NA	NA	NA	NA	NA	NA	NA	NA	NA	NA	NA	1209	CTATGTACATAT	4.649	3.334e-06	+??	0	0	0	1
2kHz	rs1509558	15	81391244	intron_variant	C15orf26	protein_coding	T	C	1209	0.801	-3.28179	0.690777	2.75156e-06	0.976	254	0.204724	0.0166739	0.0387109	0.666665	2	425	0.244706	-0.00973106	0.0149255	0.514418	2	1888	T	-3.567	0.0003615	--+	78.9	9.477	2	0.008752
2kHz	rs117103850	17	53001620	intron_variant	TOM1L1	protein_coding	C	T	1209	0.012	13.5603	2.85717	2.81443e-06	0.777	257	0.0134066	-0.0544418	0.143527	0.704455	0.968	NA	NA	NA	NA	NA	NA	1466	T	-4.056	4.983e-05	-+?	80.9	5.235	1	0.02214
2kHz	rs139484033	15	76644313	intron_variant	SCAPER	protein_coding	G	C	1209	0.01	16.6297	3.50493	2.83287e-06	0.615	NA	NA	NA	NA	NA	NA	NA	NA	NA	NA	NA	NA	1209	C	-4.64	3.478e-06	-??	0	0	0	1
2kHz	rs111520033	13	79078611	intron_variant,non_coding_transcript_variant	RNF219-AS1	antisense	T	C	1209	0.064	5.72387	1.20952	3.00056e-06	0.874	257	0.0433307	0.060839	0.0856739	0.477628	0.902	425	0.0433659	-0.0198056	0.0337828	0.5577	0.871	1891	T	3.685	0.0002288	++-	77	8.694	2	0.01294
2kHz	rs4387986	3	175275070	intron_variant	NAALADL2	protein_coding	G	T	1209	0.014	12.0012	2.53604	3.00231e-06	0.905	257	0.0195934	-0.18799	0.118344	0.112173	0.973	425	0.0142565	-0.0294564	0.0570012	0.605318	0.984	1891	T	-2.87	0.0041	-++	87.5	15.975	2	0.0003397
2kHz	rs16852512	3	106166891	intergenic_variant	-	-	G	C	1209	0.487	2.73572	0.579442	3.15954e-06	0.948	257	0.419646	0.015728	0.0336611	0.640324	0.953	425	0.546739	0.0208958	0.0135898	0.124145	0.967	1891	G	-4.594	4.352e-06	---	28.7	2.807	2	0.2458
2kHz	rs1509560	15	81391713	intron_variant	C15orf26	protein_coding	G	T	1209	0.784	-3.10999	0.658896	3.17891e-06	0.998	257	0.79879	-0.0312447	0.0404121	0.439432	0.983	425	0.749542	0.0126234	0.0148048	0.393849	0.994	1891	T	3.572	0.0003537	++-	79.8	9.878	2	0.007161
2kHz	rs3016178	11	60766555	intron_variant	CD6	protein_coding	A	G	1209	0.192	3.30714	0.701034	3.2159e-06	0.98	257	0.180187	0.0928352	0.0399106	0.0200144	0.99	425	0.192615	0.0120348	0.0173293	0.487383	0.994	1891	A	4.876	1.08e-06	+++	41.3	3.407	2	0.1821
2kHz	rs147779484	18	54418526	intron_variant	WDR7	protein_coding	A	G	1209	0.011	12.4901	2.65095	3.30668e-06	0.982	257	0.0120934	-0.20713	0.199808	0.299903	0.552	NA	NA	NA	NA	NA	NA	1466	A	3.751	0.0001759	+-?	87.9	8.243	1	0.00409
2kHz	rs147400380	4	68011606	intergenic_variant	-	-	C	A	1209	0.01	15.0021	3.18642	3.3599e-06	0.774	NA	NA	NA	NA	NA	NA	NA	NA	NA	NA	NA	NA	1209	A	-4.606	4.113e-06	-??	0	0	0	1
2kHz	rs148023515	3	183362176	intron_variant	KLHL24	protein_coding	T	C	1209	0.014	12.659	2.69078	3.41582e-06	0.764	NA	NA	NA	NA	NA	NA	NA	NA	NA	NA	NA	NA	1209	T	4.602	4.18e-06	+??	0	0	0	1
2kHz	rs6443311	3	175259127	intron_variant	NAALADL2	protein_coding	C	A	1209	0.011	13.153	2.80004	3.531e-06	0.939	257	0.0183677	-0.129917	0.121879	0.286446	0.982	425	0.0130318	-0.0215258	0.0595369	0.717686	0.974	1891	A	-3.11	0.00187	-++	84.3	12.712	2	0.001736
2kHz	2:161554012_G_A	2	161554012	Not found	Not found	Not found	A	G	1209	0.077	6.75836	1.43935	3.56449e-06	0.521	257	0.0907062	0.126587	0.0737548	0.0861029	0.539	425	0.152613	0.0392104	0.0209179	0.0608628	0.695	1891	A	5.194	2.055e-07	+++	0	0.579	2	0.7487
2kHz	rs4616591	3	36366608	intergenic_variant	-	-	G	A	1209	0.684	2.98491	0.635985	3.5985e-06	0.878	257	0.605342	0.0237619	0.0319943	0.457668	0.951	425	0.619513	-0.00359506	0.0139433	0.796535	0.98	1891	G	-3.823	0.0001319	--+	71.8	7.086	2	0.02893
2kHz	rs9557703	13	102226219	intron_variant	ITGBL1	protein_coding	T	C	1209	0.34	-2.79561	0.59612	3.66057e-06	1	257	0.262247	-0.047771	0.0366685	0.19265	0.994	425	0.318804	-0.0199393	0.0143524	0.164754	0.995	1891	T	-4.807	1.529e-06	---	0	1.566	2	0.4571
2kHz	rs199501493	13	79322624	intergenic_variant	-	-	TA	T	1209	0.035	7.97993	1.70692	3.9177e-06	0.791	NA	NA	NA	NA	NA	NA	NA	NA	NA	NA	NA	NA	1209	T	-4.574	4.783e-06	-??	0	0	0	1
2kHz	rs1925990	13	102237451	intron_variant	ITGBL1	protein_coding	C	T	1209	0.328	-2.90309	0.621415	3.97779e-06	0.97	257	0.26113	-0.0433606	0.0369104	0.240094	0.995	425	0.301184	-0.0195062	0.0143817	0.174997	0.997	1891	C	4.731	2.235e-06	+++	0	1.731	2	0.4208
2kHz	rs569118047	17	64831143	upstream_gene_variant	CACNG5	protein_coding	T	G	1209	0.013	17.326	3.70967	4.00069e-06	0.418	257	0.0184241	-0.140858	0.132181	0.286583	0.697	425	0.0192353	-0.0445548	0.0573386	0.437132	0.725	1891	T	2.893	0.003819	+--	86	14.254	2	0.0008029
2kHz	rs138790002	4	132651973	intergenic_variant	-	-	A	G	1209	0.035	8.65113	1.85325	4.04589e-06	0.676	257	0.0239903	0.215065	0.139368	0.122795	0.704	425	0.0362471	0.0156807	0.0417486	0.707216	0.647	1891	A	4.399	1.087e-05	+++	50.4	4.032	2	0.1332
2kHz	rs13175885	5	27841883	intergenic_variant	-	-	A	G	1209	0.164	3.47548	0.744901	4.09069e-06	0.967	257	0.233763	-0.0185123	0.0369338	0.61621	0.978	425	0.155781	-0.0295224	0.0174902	0.0914229	0.989	1891	A	2.665	0.007692	+--	88.1	16.838	2	0.0002207
2kHz	rs11222173	11	130433019	intergenic_variant	-	-	A	T	1209	0.018	11.1707	2.39436	4.09576e-06	0.763	257	0.0267938	0.0258835	0.10821	0.810952	0.672	425	0.0321941	0.0114075	0.0446865	0.798508	0.677	1891	A	3.859	0.0001137	+++	67	6.067	2	0.04815
2kHz	rs78946930	8	19184941	intron_variant	SH2D4A	protein_coding	C	T	1209	0.012	12.8616	2.75723	4.11002e-06	0.873	NA	NA	NA	NA	NA	NA	425	0.01284	0.0430059	0.0622198	0.489444	0.865	1634	T	-4.279	1.881e-05	-?-	66.7	3.004	1	0.08306
2kHz	6:18285101_TCA_TCACACACACA	6	18285101	Not found	Not found	Not found	TCACACACACA	TCA	1209	0.059	7.49705	1.60777	4.14142e-06	0.553	NA	NA	NA	NA	NA	NA	NA	NA	NA	NA	NA	NA	1209	TCA	-4.563	5.051e-06	-??	0	0	0	1
2kHz	10:49427277_C_CTT	10	49427277	intron_variant	FRMPD2	protein_coding	CTT	C	1209	0.045	6.77013	1.45222	4.16264e-06	0.848	NA	NA	NA	NA	NA	NA	NA	NA	NA	NA	NA	NA	1209	CTT	4.562	5.077e-06	+??	0	0	0	1
2kHz	rs9557709	13	102243263	intron_variant	ITGBL1	protein_coding	T	G	1209	0.332	-2.95394	0.633814	4.18835e-06	0.93	257	0.270078	-0.0477311	0.0369922	0.196946	0.945	425	0.303073	-0.0231023	0.0147571	0.117465	0.959	1891	T	-4.864	1.149e-06	---	0	1.251	2	0.5349
2kHz	rs9559891	13	111488501	intergenic_variant	-	-	G	A	1209	0.05	6.51349	1.39826	4.23305e-06	0.785	257	0.0311342	0.287875	0.096463	0.00284225	0.892	425	0.0510353	0.0108095	0.0322542	0.737523	0.907	1891	A	-4.904	9.405e-07	---	65.2	5.749	2	0.05645
2kHz	rs8001356	13	102234306	intron_variant	ITGBL1	protein_coding	T	C	1209	0.329	-2.87758	0.618349	4.32471e-06	0.98	257	0.260755	-0.0439802	0.0368488	0.232662	0.999	425	0.300828	-0.0195407	0.0143453	0.173144	0.998	1891	T	-4.727	2.28e-06	---	0	1.673	2	0.4332
2kHz	rs17686036	13	102240191	intron_variant	ITGBL1	protein_coding	T	A	1209	0.328	-2.90323	0.624738	4.45666e-06	0.958	257	0.266232	-0.0464329	0.0366335	0.204978	0.974	425	0.300414	-0.0192851	0.0144589	0.182273	0.989	1891	T	4.736	2.183e-06	+++	0	1.638	2	0.4408
2kHz	rs13158747	5	27845598	regulatory_region_variant	-	open_chromatin_region	T	A	1209	0.164	3.47372	0.748268	4.55575e-06	0.955	257	0.234632	-0.0214784	0.037196	0.563643	0.96	425	0.154612	-0.0319211	0.0176214	0.0700637	0.978	1891	A	-2.561	0.01044	-++	88.7	17.695	2	0.0001437
2kHz	rs71183718	8	1764537	upstream_gene_variant	MIR596	miRNA	A	G	1209	0.075	6.72872	1.45205	4.73483e-06	0.515	257	0.102451	-0.0272505	0.0746541	0.715094	0.482	425	0.0828482	0.019629	0.0321037	0.540918	0.552	1891	A	3.781	0.000156	+-+	70.5	6.774	2	0.03381
2kHz	rs11157265	14	42628655	intergenic_variant	-	-	T	C	1209	0.093	6.23988	1.34688	4.7589e-06	0.489	257	0.0974416	-0.0030257	0.0725924	0.966753	0.6	425	0.100466	0.0370248	0.0266346	0.164498	0.642	1891	T	4.269	1.964e-05	+-+	53.1	4.267	2	0.1184
2kHz	rs7091996	10	106775959	intron_variant	SORCS3	protein_coding	A	G	1209	0.01	13.574	2.93137	4.80847e-06	0.916	257	0.0177451	0.124222	0.12257	0.310831	0.993	NA	NA	NA	NA	NA	NA	1466	A	4.54	5.633e-06	++?	0	0.955	1	0.3285
2kHz	rs17773795	6	125084087	intron_variant	NKAIN2	protein_coding	C	A	1209	0.181	3.4266	0.741322	4.99551e-06	0.918	257	0.195562	-0.00379722	0.0414669	0.927038	0.966	425	0.137899	-0.0072608	0.020003	0.716616	0.964	1891	A	-3.411	0.0006464	-++	77.7	8.968	2	0.01129
2kHz	rs1436269	13	102240685	intron_variant	ITGBL1	protein_coding	G	A	1209	0.328	-2.88567	0.62439	5.01183e-06	0.96	257	0.266255	-0.0460854	0.0366614	0.208733	0.974	425	0.300793	-0.0192471	0.0144722	0.183539	0.988	1891	G	4.711	2.47e-06	+++	0	1.618	2	0.4453
2kHz	1:30200245_A_G	1	30200245	Not found	Not found	Not found	G	A	1209	0.422	3.42584	0.741515	5.04677e-06	0.557	257	0.365282	0.0509089	0.0411496	0.216026	0.578	425	0.468598	0.00306344	0.0151828	0.840096	0.703	1891	G	-4.167	3.083e-05	---	57	4.651	2	0.09773
2kHz	rs3132142	5	172657953	downstream_gene_variant	NKX2-5	protein_coding	T	C	1209	0.012	14.2918	3.09455	5.08614e-06	0.678	257	0.0188969	-0.0550979	0.150615	0.7145	0.657	425	0.0171341	0.0106677	0.0572142	0.85209	0.777	1891	T	3.568	0.0003601	+-+	74.6	7.871	2	0.01954
2kHz	rs141672476	8	127601701	intron_variant,non_coding_transcript_variant	RP11-89K10.1	antisense	C	CTTTG	1209	0.018	11.7818	2.55282	5.15976e-06	0.637	NA	NA	NA	NA	NA	NA	NA	NA	NA	NA	NA	NA	1209	CTTTG	-4.517	6.27e-06	-??	0	0	0	1
2kHz	rs35105934	2	221227299	intron_variant,non_coding_transcript_variant	AC114765.1	lincRNA	T	TAA	1209	0.273	3.15575	0.684179	5.22551e-06	0.83	NA	NA	NA	NA	NA	NA	NA	NA	NA	NA	NA	NA	1209	T	4.514	6.348e-06	+??	0	0	0	1
2kHz	rs61241590	10	106851051	intron_variant	SORCS3	protein_coding	C	T	1209	0.025	9.94791	2.15783	5.28142e-06	0.682	257	0.0226459	-0.060287	0.120769	0.617644	0.744	425	0.0235847	0.042984	0.0522059	0.410306	0.67	1891	T	-3.814	0.0001366	-+-	70.3	6.739	2	0.03441
2kHz	rs1040482733	22	29094250	intron_variant	CHEK2	protein_coding	G	T	1209	0.027	10.9276	2.37065	5.2956e-06	0.558	257	0.0191887	-0.121061	0.141765	0.393133	0.612	NA	NA	NA	NA	NA	NA	1466	T	-3.74	0.0001843	-+?	85.9	7.1	1	0.00771
2kHz	rs79106517	15	93722843	regulatory_region_variant	-	promoter_flanking_region	T	G	1209	0.01	20.2791	4.40639	5.47661e-06	0.406	NA	NA	NA	NA	NA	NA	425	0.0159765	-0.0976816	0.0582474	0.0935404	0.826	1634	T	3.02	0.002532	+?-	92.9	13.987	1	0.0001841
2kHz	rs11785189	8	15723927	intergenic_variant	-	-	G	A	1209	0.07	4.98043	1.08252	5.51239e-06	0.973	257	0.081216	0.0806041	0.0583233	0.166965	0.974	425	0.0581424	-0.00533808	0.0294937	0.856375	0.961	1891	A	-4.024	5.71e-05	--+	66.8	6.026	2	0.04914
2kHz	rs897778024	2	165100417	intron_variant,non_coding_transcript_variant	AC092684.1	lincRNA	A	G	1209	0.01	18.9344	4.11585	5.52293e-06	0.476	257	0.0285681	-0.159547	0.130643	0.221992	0.585	425	0.0149388	0.0509854	0.0851246	0.549207	0.439	1891	A	3.434	0.0005943	+-+	80.6	10.333	2	0.005706
2kHz	14:29559230_TTAAATAAA_TTAAATAAATAAA	14	29559230	Not found	Not found	Not found	TTAAATAAATAAA	TTAAATAAA	1209	0.143	5.16694	1.12393	5.60309e-06	0.486	NA	NA	NA	NA	NA	NA	NA	NA	NA	NA	NA	NA	1209	TTAAATAAA	-4.5	6.799e-06	-??	0	0	0	1
2kHz	rs138276217	6	35540370	downstream_gene_variant	FKBP5	protein_coding	A	G	1209	0.021	10.0359	2.18358	5.6319e-06	0.806	257	0.0195	-0.234102	0.125714	0.0625769	0.828	425	0.0336165	0.0311025	0.0395412	0.431525	0.901	1891	A	3.284	0.001025	+-+	85.2	13.544	2	0.001146
2kHz	rs80124057	13	79129139	intron_variant,non_coding_transcript_variant	RNF219-AS1	antisense	A	G	1209	0.061	5.59774	1.21861	5.69732e-06	0.901	257	0.0444494	0.0674456	0.0842868	0.4236	0.911	425	0.03856	7.6226e-05	0.0382738	0.998411	0.867	1891	A	3.891	9.974e-05	+++	65	5.716	2	0.05737
2kHz	rs17685968	13	102236562	intron_variant	ITGBL1	protein_coding	A	G	1209	0.328	-2.85516	0.621988	5.78011e-06	0.973	257	0.2607	-0.0443158	0.0368235	0.228797	2	425	0.301176	-0.0195295	0.0143387	0.173194	2	1891	A	-4.682	2.838e-06	---	0	1.571	2	0.456
2kHz	rs556683911	4	154905120	intergenic_variant	-	-	A	G	1209	0.011	17.3345	3.78214	5.9708e-06	0.531	257	0.0243521	-0.160343	0.115398	0.164686	0.776	NA	NA	NA	NA	NA	NA	1466	A	3.493	0.0004783	+-?	89.9	9.862	1	0.001687
2kHz	rs661492	7	103398041	intron_variant	RELN	protein_coding	C	T	1209	0.203	4.10078	0.894742	5.97269e-06	0.604	257	0.188064	-0.086	0.0454664	0.0585566	0.746	425	0.216522	-0.0261559	0.0178535	0.142912	0.774	1891	T	-2.196	0.02813	-++	90.5	21.033	2	2.709e-05
2kHz	rs80286467	6	154740099	intron_variant	CNKSR3	protein_coding	C	A	1209	0.019	9.43422	2.05961	6.0442e-06	0.929	257	0.0131284	0.0747209	0.150989	0.620687	0.929	425	0.0134235	-0.0534368	0.0594742	0.368925	0.97	1891	A	-3.342	0.0008321	--+	80	9.991	2	0.00677
2kHz	rs9471627	6	41658112	intron_variant	TFEB	protein_coding	C	G	1209	0.49	-2.55044	0.557747	6.26346e-06	0.987	257	0.474123	-0.00422219	0.0361471	0.907014	0.994	425	0.480558	0.0222319	0.0133787	0.0965652	0.995	1891	C	-2.835	0.004587	--+	86.5	14.779	2	0.0006176
2kHz	rs71525073	8	87833285	downstream_gene_variant	RP11-386D6.2	lincRNA	C	A	1209	0.054	5.80126	1.26977	6.37837e-06	0.93	257	0.0357082	0.15076	0.0906949	0.0964564	0.941	425	0.0359424	-0.0636201	0.0359471	0.0767564	0.942	1891	A	-3.35	0.0008077	--+	86.4	14.677	2	0.0006499
2kHz	rs141780892	22	39155924	upstream_gene_variant	SUN2	protein_coding	A	G	1209	0.012	12.3364	2.70347	6.54235e-06	0.882	NA	NA	NA	NA	NA	NA	NA	NA	NA	NA	NA	NA	1209	A	4.467	7.917e-06	+??	0	0	0	1
2kHz	rs7003446	8	123784292	downstream_gene_variant	AC016405.1	processed_pseudogene	A	G	1209	0.044	6.60294	1.4474	6.57869e-06	0.891	257	0.0374572	-0.0123796	0.0984808	0.899965	0.74	425	0.0340376	0.00685712	0.0414311	0.868545	0.791	1891	A	3.603	0.0003142	+-+	71.5	7.007	2	0.03009
2kHz	rs142751560	8	1764641	upstream_gene_variant	MIR596	miRNA	C	T	1209	0.163	4.10944	0.901287	6.65113e-06	0.7	257	0.163428	0.00173038	0.0570689	0.975811	0.594	425	0.157811	0.0073511	0.0209993	0.726291	0.691	1891	T	-3.746	0.0001793	---	66.7	6.014	2	0.04943
2kHz	rs17682973	18	54419722	intron_variant	WDR7	protein_coding	G	A	1209	0.012	11.537	2.53076	6.67556e-06	1	257	0.0212724	-0.0852886	0.129835	0.511244	0.725	425	0.0196753	-0.0601823	0.056674	0.288279	0.775	1891	A	-2.823	0.004756	-++	85.2	13.509	2	0.001166
2kHz	rs72507656	8	1764606	upstream_gene_variant	MIR596	miRNA	A	G	1209	0.11	5.28045	1.15867	6.71685e-06	0.603	257	0.114523	-0.00158581	0.0714293	0.982287	0.513	425	0.105662	0.013504	0.0283223	0.633507	0.584	1891	A	3.786	0.0001534	+-+	65.6	5.806	2	0.05486
2kHz	rs1015149	6	41658889	synonymous_variant	TFEB	protein_coding	T	C	1209	0.493	-2.53571	0.556512	6.74474e-06	0.987	257	0.47979	0.0213379	0.0352739	0.545233	0.99	425	0.495154	0.0203349	0.0134945	0.131835	0.992	1891	T	-2.63	0.008549	-++	87.2	15.623	2	0.0004051
2kHz	1:44996203_CAAAA_CAAA	1	44996203	Not found	Not found	Not found	CAAA	CAAAA	1209	0.386	3.63927	0.798797	6.75999e-06	0.537	NA	NA	NA	NA	NA	NA	NA	NA	NA	NA	NA	NA	1209	CAAA	4.461	8.176e-06	+??	0	0	0	1
2kHz	rs75604635	14	73025169	intron_variant	RGS6	protein_coding	A	T	1209	0.018	13.6515	2.99693	6.78413e-06	0.487	257	0.0244728	-0.120076	0.119624	0.315486	0.571	425	0.0211153	0.085454	0.053349	0.109202	0.681	1891	A	3.955	7.643e-05	+-+	74.4	7.818	2	0.02006
2kHz	rs655627	11	134021859	3_prime_UTR_variant	JAM3	protein_coding	A	G	1209	0.521	-2.55619	0.561537	6.87791e-06	0.96	257	0.473957	0.0294522	0.0322287	0.360795	0.945	425	0.538055	0.00302695	0.0137406	0.825644	0.984	1891	A	-3.122	0.001794	-++	81.8	10.998	2	0.00409
2kHz	rs9557700	13	102206340	intron_variant	ITGBL1	protein_coding	A	G	1209	0.327	-2.7865	0.613099	7.10525e-06	0.998	257	0.26237	-0.0446696	0.0366487	0.222898	0.992	425	0.299305	-0.0193193	0.0143622	0.178577	0.994	1891	A	-4.645	3.397e-06	---	0	1.52	2	0.4678
2kHz	rs532851509	6	75724827	intergenic_variant	-	-	C	G	1209	0.01	14.0745	3.09909	7.21662e-06	0.862	NA	NA	NA	NA	NA	NA	NA	NA	NA	NA	NA	NA	1209	C	4.447	8.718e-06	+??	0	0	0	1
2kHz	rs369925055	4	103330280	intron_variant,non_coding_transcript_variant	SLC39A8	processed_transcript	G	A	1209	0.079	6.16657	1.35797	7.23216e-06	0.602	257	0.0679086	-0.00714265	0.0796333	0.92853	0.571	425	0.158885	-0.00985381	0.0195966	0.615082	0.825	1891	A	-3.284	0.001024	-++	78.4	9.247	2	0.009817
2kHz	rs544455041	11	134008312	intron_variant	JAM3	protein_coding	G	A	1209	0.157	-4.06634	0.895696	7.27009e-06	0.726	257	0.165893	0.0245009	0.0480286	0.609959	0.771	425	0.170294	0.0253882	0.0187835	0.176495	0.819	1891	A	2.725	0.006421	+--	86.1	14.418	2	0.0007397
2kHz	rs4702384	5	6682187	downstream_gene_variant	CTD-2044J15.1	lincRNA	T	G	1209	0.02	9.17724	2.02237	7.33643e-06	0.951	257	0.011893	0.0537547	0.163388	0.742155	0.867	425	0.0162753	0.0321608	0.0543851	0.554284	0.943	1891	T	3.954	7.672e-05	+++	56.2	4.563	2	0.1021
2kHz	rs885304	13	102204834	intron_variant	ITGBL1	protein_coding	T	C	1209	0.33	-2.78088	0.613687	7.55253e-06	0.993	257	0.262545	-0.0437182	0.0366716	0.233201	0.985	425	0.299165	-0.0194021	0.0143732	0.177056	0.992	1891	T	-4.627	3.704e-06	---	0	1.519	2	0.4678
2kHz	rs766164562	11	103989757	intron_variant	PDGFD	protein_coding	T	C	1209	0.212	-4.12162	0.909824	7.59671e-06	0.565	257	0.219634	-0.0928447	0.0491939	0.0591169	0.595	425	0.172772	-0.00292474	0.0225439	0.896776	0.594	1891	T	-4.304	1.676e-05	---	57.7	4.73	2	0.09395
2kHz	rs9829857	3	175274873	intron_variant	NAALADL2	protein_coding	G	A	1209	0.011	12.7899	2.82408	7.64035e-06	0.931	257	0.0177957	-0.152424	0.122723	0.214232	0.989	425	0.0130024	-0.0215997	0.0595118	0.716644	0.987	1891	A	-2.916	0.003546	-++	84.4	12.838	2	0.001631
2kHz	rs542407383	9	81742290	intergenic_variant	-	-	AC	A	1209	0.011	12.4115	2.74092	7.66289e-06	0.949	NA	NA	NA	NA	NA	NA	NA	NA	NA	NA	NA	NA	1209	A	-4.434	9.248e-06	-??	0	0	0	1
2kHz	rs8076338	17	12672212	3_prime_UTR_variant	MYOCD	protein_coding	T	A	1209	0.889	5.09287	1.12531	7.74819e-06	0.616	257	0.880012	0.0483112	0.0616383	0.433166	0.716	425	0.888162	-0.0092234	0.024822	0.710204	0.696	1891	A	-3.656	0.0002558	--+	71.5	7.024	2	0.02984
2kHz	rs68038187	13	102183966	intron_variant	ITGBL1	protein_coding	G	GA	1209	0.301	-2.90478	0.642199	7.83845e-06	0.955	NA	NA	NA	NA	NA	NA	NA	NA	NA	NA	NA	NA	1209	G	-4.429	9.456e-06	-??	0	0	0	1
2kHz	rs533328420	11	134008317	intron_variant	JAM3	protein_coding	G	A	1209	0.164	-4.07605	0.901518	7.90469e-06	0.706	257	0.188344	0.0138379	0.0451425	0.759195	0.787	425	0.149848	0.0235495	0.0205666	0.252194	0.805	1891	A	2.884	0.003923	+--	84.2	12.688	2	0.001757
2kHz	5:139311806_AGTGT_A	5	139311806	intron_variant	NRG2	protein_coding	A	AGTGT	1209	0.193	4.70002	1.04	7.97804e-06	0.468	NA	NA	NA	NA	NA	NA	NA	NA	NA	NA	NA	NA	1209	A	4.426	9.622e-06	+??	0	0	0	1
2kHz	rs2450970	6	160758986	regulatory_region_variant	-	enhancer	C	T	1209	0.198	-3.25933	0.721361	8.01242e-06	0.977	257	0.200798	-0.0629244	0.0405033	0.120289	0.989	425	0.203061	-0.00430883	0.0179569	0.810366	0.995	1891	T	4.224	2.396e-05	+++	52.4	4.203	2	0.1223
2kHz	rs1289226237	2	33487669	intron_variant	LTBP1	protein_coding	T	C	1209	0.045	7.94012	1.75738	8.01837e-06	0.547	NA	NA	NA	NA	NA	NA	NA	NA	NA	NA	NA	NA	1209	T	4.424	9.669e-06	+??	0	0	0	1
2kHz	rs151220967	2	76854869	intergenic_variant	-	-	A	G	1209	0.013	13.0735	2.89396	8.04082e-06	0.708	NA	NA	NA	NA	NA	NA	NA	NA	NA	NA	NA	NA	1209	A	4.424	9.696e-06	+??	0	0	0	1
2kHz	rs2450971	6	160758578	regulatory_region_variant	-	enhancer	A	G	1209	0.198	-3.25796	0.721227	8.05072e-06	0.977	257	0.200839	-0.0628809	0.0405001	0.120516	0.989	425	0.202148	-0.00359309	0.0179994	0.841776	0.992	1891	A	-4.204	2.622e-05	---	54	4.344	2	0.1139
2kHz	rs76213028	3	175256804	intron_variant	NAALADL2	protein_coding	C	T	1209	0.011	12.2907	2.72329	8.19919e-06	0.939	257	0.0200992	-0.174402	0.116007	0.132743	0.973	425	0.0319306	0.0270909	0.038656	0.483415	0.994	1891	T	-3.312	0.0009264	-+-	82.3	11.316	2	0.00349
2kHz	rs73204350	3	194748813	regulatory_region_variant	-	promoter_flanking_region	A	G	1209	0.045	7.81934	1.73276	8.21867e-06	0.579	257	0.0648891	-0.0416143	0.0817563	0.61075	0.639	425	0.0421059	0.0882768	0.0445032	0.0473001	0.579	1891	A	4.286	1.817e-05	+-+	62.6	5.351	2	0.06888
2kHz	rs13149641	4	40306358	intergenic_variant	-	-	G	T	1209	0.013	16.95	3.7565	8.23626e-06	0.4	257	0.0219222	0.171109	0.123892	0.167244	0.749	425	0.0125047	0.141187	0.0639656	0.0272974	0.615	1891	T	-5.089	3.605e-07	---	0	0.409	2	0.8149
2kHz	rs1350485332	8	1764652	upstream_gene_variant	MIR596	miRNA	T	G	1209	0.08	6.25557	1.38663	8.26682e-06	0.561	NA	NA	NA	NA	NA	NA	NA	NA	NA	NA	NA	NA	1209	T	4.418	9.964e-06	+??	0	0	0	1
2kHz	rs11397945	7	136774574	intron_variant,non_coding_transcript_variant	hsa-mir-490	antisense	TC	T	1209	0.018	10.1084	2.24086	8.28217e-06	0.88	NA	NA	NA	NA	NA	NA	NA	NA	NA	NA	NA	NA	1209	T	-4.418	9.982e-06	-??	0	0	0	1
2kHz	rs7717247	5	27839258	intergenic_variant	-	-	C	A	1209	0.167	3.34853	0.742532	8.33207e-06	0.968	257	0.237354	-0.0170594	0.0358191	0.633885	2	425	0.157647	-0.029239	0.0173148	0.0912819	2	1891	A	-2.555	0.01062	-++	87.5	16.054	2	0.0003266
2kHz	rs531827461	3	19393870	intron_variant	KCNH8	protein_coding	A	C	1209	0.01	15.8137	3.50773	8.3835e-06	0.67	NA	NA	NA	NA	NA	NA	NA	NA	NA	NA	NA	NA	1209	A	4.415	1.01e-05	+??	0	0	0	1
2kHz	rs9554806	13	102220865	intron_variant	ITGBL1	protein_coding	A	G	1209	0.326	-2.76515	0.613356	8.38415e-06	0.996	257	0.258786	-0.0436577	0.0371479	0.239899	0.992	425	0.298479	-0.0202022	0.0143455	0.159056	0.994	1891	A	-4.631	3.638e-06	---	0	1.41	2	0.4942
2kHz	rs10503560	8	15767978	intergenic_variant	-	-	G	T	1209	0.086	4.55403	1.0104	8.42496e-06	0.984	257	0.0913833	0.105259	0.0528519	0.0464177	0.995	425	0.0623529	-0.00207028	0.0274443	0.939868	2	1891	T	-4.228	2.36e-05	--+	64.2	5.581	2	0.0614
2kHz	rs562762284	11	134008316	intron_variant	JAM3	protein_coding	A	G	1209	0.165	-4.0637	0.902197	8.53613e-06	0.703	257	0.185021	0.000749715	0.0461344	0.987034	0.782	425	0.149936	0.0190313	0.0206384	0.356462	0.801	1891	A	-3.084	0.002043	-++	81.5	10.798	2	0.004521
2kHz	rs115123524	7	136744210	intron_variant,non_coding_transcript_variant	hsa-mir-490	antisense	C	T	1209	0.014	11.1921	2.48684	8.67913e-06	0.884	257	0.0217374	0.165049	0.116076	0.155054	0.945	425	0.0161153	-0.0151226	0.0540721	0.779727	0.988	1891	T	-3.916	9.007e-05	--+	67.7	6.193	2	0.04521
2kHz	rs60617990	7	136745094	intron_variant,non_coding_transcript_variant	hsa-mir-490	antisense	C	T	1209	0.014	11.1902	2.48681	8.70736e-06	0.884	257	0.0217335	0.165043	0.116075	0.155065	0.945	425	0.0161082	-0.015182	0.0540713	0.778881	0.988	1891	T	-3.915	9.048e-05	--+	67.7	6.196	2	0.04514
2kHz	rs77064770	15	76445979	intron_variant	C15orf27	protein_coding	A	G	1209	0.012	12.9344	2.87469	8.72341e-06	0.764	NA	NA	NA	NA	NA	NA	NA	NA	NA	NA	NA	NA	1209	A	4.407	1.05e-05	+??	0	0	0	1
2kHz	rs77974648	3	175256601	intron_variant	NAALADL2	protein_coding	C	T	1209	0.011	12.2382	2.72008	8.73088e-06	0.938	257	0.0182802	-0.140898	0.121807	0.247383	0.967	425	0.0318776	0.0271258	0.038712	0.483485	0.994	1891	T	-3.429	0.0006058	-+-	78.9	9.487	2	0.00871
2kHz	rs201092221	9	67304804	regulatory_region_variant	-	promoter_flanking_region	C	T	1209	0.011	16.5083	3.67259	8.89618e-06	0.554	NA	NA	NA	NA	NA	NA	425	0.0212953	0.0509496	0.0569873	0.371294	0.704	1634	T	-4.243	2.208e-05	-?-	54.1	2.179	1	0.1399
2kHz	rs45631614	10	123340327	intron_variant	FGFR2	protein_coding	C	G	1209	0.023	9.38675	2.08943	8.99737e-06	0.795	257	0.0328463	-0.087068	0.12354	0.480949	0.506	NA	NA	NA	NA	NA	NA	1466	C	3.701	0.0002151	+-?	83.8	6.162	1	0.01306
2kHz	rs78119738	15	81360250	intron_variant	C15orf26	protein_coding	T	G	1209	0.784	-3.17053	0.705755	9.00129e-06	0.88	257	0.789043	-0.0203579	0.0421353	0.628986	0.929	425	0.737006	0.013062	0.0148371	0.378665	0.964	1891	T	-3.279	0.001042	--+	79.2	9.616	2	0.008163
2kHz	rs74591000	8	19201509	intron_variant	SH2D4A	protein_coding	G	C	1209	0.013	11.2834	2.51179	9.01025e-06	0.936	NA	NA	NA	NA	NA	NA	NA	NA	NA	NA	NA	NA	1209	C	-4.4	1.084e-05	-??	0	0	0	1
2kHz	rs1050922	11	60785352	synonymous_variant	CD6	protein_coding	G	A	1209	0.809	-3.08802	0.688742	9.36425e-06	1	257	0.796926	-0.0246138	0.0373689	0.510108	0.984	425	0.767601	-0.0109487	0.0153289	0.475071	0.989	1891	A	4.093	4.263e-05	+++	42.5	3.478	2	0.1757
2kHz	rs143172006	14	44953502	upstream_gene_variant	RP11-99L13.1	lincRNA	C	T	1209	0.018	10.3843	2.31791	9.51321e-06	0.776	257	0.0377471	0.0588189	0.0868828	0.498412	0.96	425	0.0160318	-0.0681848	0.0544617	0.210578	0.952	1891	T	-3.165	0.001553	--+	82.2	11.265	2	0.003579
2kHz	rs74119856	13	102210642	intron_variant	ITGBL1	protein_coding	G	A	1209	0.327	-2.74527	0.612816	9.52429e-06	0.996	257	0.258514	-0.0447498	0.0373851	0.231307	0.991	425	0.301695	-0.0185682	0.0143317	0.195114	0.99	1891	G	4.564	5.021e-06	+++	0	1.535	2	0.4643
2kHz	rs117065704	8	76135969	non_coding_transcript_exon_variant	CASC9	lincRNA	C	T	1209	0.029	7.97998	1.78174	9.56742e-06	0.842	257	0.0255195	-0.0139151	0.108112	0.897587	0.92	425	0.0379094	-0.00815037	0.0368665	0.825031	0.95	1891	T	-3.355	0.0007925	-++	75.2	8.051	2	0.01786
2kHz	8:138147871_A_ATGTG	8	138147871	intergenic_variant	-	-	ATGTG	A	1209	0.175	-3.66975	0.819819	9.67373e-06	0.8	NA	NA	NA	NA	NA	NA	NA	NA	NA	NA	NA	NA	1209	A	4.384	1.163e-05	+??	0	0	0	1
2kHz	11:60784934_A_G	11	60784934	intron_variant	CD6	protein_coding	G	A	1209	0.809	-3.08552	0.689311	9.67565e-06	0.995	NA	NA	NA	NA	NA	NA	NA	NA	NA	NA	NA	NA	1209	A	4.384	1.163e-05	+??	0	0	0	1
2kHz	rs2074232	11	60785038	intron_variant	CD6	protein_coding	G	A	1209	0.809	-3.08311	0.689195	9.79541e-06	0.996	257	0.796839	-0.0244788	0.0373737	0.512485	0.984	425	0.767553	-0.0109297	0.0153295	0.475857	0.988	1891	A	4.083	4.444e-05	+++	42.3	3.466	2	0.1768
2kHz	rs576718846	3	156900646	intron_variant,non_coding_transcript_variant	RP11-550I24.2	retained_intron	C	CAT	1209	0.013	14.3737	3.21359	9.82622e-06	0.586	NA	NA	NA	NA	NA	NA	NA	NA	NA	NA	NA	NA	1209	CAT	-4.381	1.181e-05	-??	0	0	0	1
2kHz	2:21521244_A_AGTGTGTGTGTGT	2	21521244	Not found	Not found	Not found	AGTGTGTGTGTGT	A	1209	0.033	8.89801	1.99	9.88878e-06	0.618	NA	NA	NA	NA	NA	NA	NA	NA	NA	NA	NA	NA	1209	A	-4.38	1.188e-05	-??	0	0	0	1
