# Supplementary material for: Normal hearing function genetics: have you heard all about it? An integrated approach of genome-wide association studies and transcriptome-wide association studies in three Italian cohorts
Source: Front Genet. 2025 May 19;16:1522338. doi: 10.3389/fgene.2025.1522338 (PMC12127661; doi:10.3389/fgene.2025.1522338)
Supplement: Supplementary file 5 [file Table11.xlsx]

## Sheet: Sheet1
Table S11. Complete GWAS results for PTAH trait at p-value<1x(10-5) in the Discovery cohort (Moli-sani), replication results in CAR, VBI cohorts and GWAS Meta-analyses results. Trait: hearing trait considered. rs: code of the identified SNP. chr: chromosome. ps: position of the variant (build hg19). Consequence: variant function obtained with VEP. Nearest gene: name of the nearest gene identified…
									Discovery cohort						Replication cohorts												Combined sample
									Moli-sani						CAR						VBI						Moli-sani - CAR - VBI
Trait	rs	chr	ps	Consequence	Nearest Gene	BIOTYPE	Effect allele	Other allele	N	Effect allele freq	beta	StdErr	p-value	Info Score	N	Effect allele freq	beta	StdErr	p-value	Info Score	N	Effect allele freq	beta	StdErr	p_value	Info Score	N	Effect allele	Zscore	p-value_meta	Direction	HetISq	HetChiSq	HetDf	HetPVal
PTAH	rs140129805	15	91591063	regulatory_region_variant	-	promoter_flanking_region	T	C	1209	0.01	15.6494	2.64581	6.87373e-09	0.681	255	0.0140196	0.103626	0.117409	0.377451	0.667	420	0.0332952	0.0100889	0.0361856	0.780391	0.901	1884	T	5.067	4.037e-07	+++	76	8.319	2	0.01562
PTAH	rs147098248	22	18275323	upstream_gene_variant	MICAL3	retained_intron	G	C	1209	0.011	15.9234	2.99161	1.65239e-07	0.474	255	0.0146824	0.0231008	0.122273	0.850149	0.639	420	0.0195655	-0.0322765	0.0485022	0.505754	0.836	1884	C	-3.923	8.736e-05	--+	83.5	12.133	2	0.00232
PTAH	rs146996667	11	131938550	intron_variant	NTM	protein_coding	G	A	1209	0.013	11.8722	2.2594	2.34111e-07	0.75	NA	NA	NA	NA	NA	NA	NA	NA	NA	NA	NA	NA	1209	A	-5.137	2.796e-07	-??	0	0	0	1
PTAH	rs149795563	9	105938270	intron_variant,non_coding_transcript_variant	RP11-341A22.2	lincRNA	A	G	1209	0.026	8.26218	1.60767	4.19074e-07	0.738	255	0.0488667	0.0939919	0.0526477	0.074213	0.855	420	0.0422762	-0.0202042	0.0312254	0.517604	0.888	1884	A	4.38	1.186e-05	++-	79.4	9.691	2	0.007863
PTAH	rs6577824	8	135800970	downstream_gene_variant	AC083843.1	lincRNA	T	G	1209	0.968	7.98758	1.55743	4.41708e-07	0.632	255	0.971139	-0.0736855	0.0799186	0.356525	0.653	420	0.971375	0.00186622	0.0405901	0.963329	0.716	1884	T	3.702	0.0002141	+-+	83.8	12.324	2	0.002108
PTAH	rs2975803	8	135838001	intergenic_variant	-	-	C	T	1209	0.927	5.62146	1.10256	5.13216e-07	0.558	255	0.935631	-0.0763324	0.057252	0.182443	0.663	420	0.924101	0.0272999	0.0255206	0.284747	0.743	1884	T	-4.009	6.109e-05	-+-	83	11.732	2	0.002835
PTAH	rs116454256	1	67080967	intron_variant	SGIP1	protein_coding	A	G	1209	0.027	6.80574	1.36543	9.00612e-07	0.992	255	0.029298	-0.0521362	0.0724532	0.471781	0.82	420	0.028969	-0.0390659	0.0397722	0.325981	0.897	1884	A	3.183	0.001455	+--	86.8	15.158	2	0.000511
PTAH	rs553842272	12	28464662	intron_variant	CCDC91	protein_coding	T	A	1209	0.01	17.0604	3.42752	9.31123e-07	0.404	255	0.0385176	-0.168035	0.0644124	0.00908761	0.864	420	0.0193917	0.0560523	0.0550556	0.308629	0.717	1884	A	-3.423	0.0006192	-+-	89.9	19.871	2	4.842e-05
PTAH	rs76442551	1	67134801	intron_variant	SGIP1	protein_coding	C	T	1209	0.026	6.79233	1.36494	9.36469e-07	1	255	0.0292843	-0.0522243	0.0725015	0.471328	0.821	420	0.0170369	-0.0466125	0.0528936	0.378182	0.864	1884	T	-3.225	0.001262	-++	86.3	14.636	2	0.0006636
PTAH	rs143151817	5	149241717	intron_variant	PDE6A	protein_coding	G	A	1209	0.015	10.4623	2.1066	9.82585e-07	0.671	255	0.0124235	0.0163778	0.122119	0.893312	0.636	420	0.013281	0.0982242	0.0684059	0.15103	0.8	1884	A	-4.62	3.837e-06	---	54.2	4.369	2	0.1125
PTAH	1:92643427_C_A	1	92643427	Not found	Not found	Not found	A	C	1209	0.011	13.3193	2.6856	1.01607e-06	0.561	NA	NA	NA	NA	NA	NA	NA	NA	NA	NA	NA	NA	1209	A	4.857	1.192e-06	+??	0	0	0	1
PTAH	14:41358478_G_GGGAA	14	41358478	intergenic_variant	-	-	GGGAA	G	1209	0.262	-3.22155	0.651917	1.10804e-06	0.586	NA	NA	NA	NA	NA	NA	NA	NA	NA	NA	NA	NA	1209	GGGAA	4.84	1.298e-06	+??	0	0	0	1
PTAH	rs72834190	17	48579477	downstream_gene_variant	RP11-94C24.6	lincRNA	A	G	1209	0.022	7.2049	1.46447	1.23165e-06	1	255	0.0296569	-0.0607751	0.0717042	0.396672	0.811	420	0.0342143	-0.054512	0.0348782	0.11807	0.923	1884	A	2.814	0.004886	+--	89.2	18.441	2	9.901e-05
PTAH	rs4890493	18	42525451	intron_variant	SETBP1	protein_coding	G	A	1209	0.689	-2.39078	0.491046	1.57405e-06	0.902	255	0.73551	0.00571667	0.0276671	0.836304	0.867	420	0.651049	-3.24777e-05	0.0132598	0.998046	0.885	1884	G	3.747	0.0001791	+-+	77.2	8.764	2	0.0125
PTAH	rs76052654	20	13162906	intergenic_variant	-	-	T	C	1209	0.01	12.3136	2.52969	1.5824e-06	0.735	255	0.0162255	-0.00123606	0.0982302	0.98996	0.906	NA	NA	NA	NA	NA	NA	1464	T	4.329	1.497e-05	+-?	75.1	4.008	1	0.04528
PTAH	rs113402407	17	28665383	upstream_gene_variant	TMIGD1	protein_coding	G	T	1209	0.016	-12.1329	2.50086	1.70918e-06	0.442	NA	NA	NA	NA	NA	NA	420	0.0142869	0.0772948	0.0582646	0.184636	0.575	1629	T	3.426	0.0006136	+?-	92.1	12.611	1	0.0003834
PTAH	14:25638345_C_T	14	25638345	intergenic_variant	-	-	T	C	1209	0.024	10.0874	2.08471	1.8163e-06	0.461	NA	NA	NA	NA	NA	NA	NA	NA	NA	NA	NA	NA	1209	T	4.742	2.115e-06	+??	0	0	0	1
PTAH	rs1029364022	7	115285377	downstream_gene_variant	RP11-458K10.1	lincRNA	G	A	1209	0.026	8.99728	1.86083	1.84837e-06	0.508	255	0.0168137	0.149838	0.139505	0.282794	0.481	NA	NA	NA	NA	NA	NA	1464	A	-4.754	1.99e-06	--?	0.3	1.003	1	0.3165
PTAH	5:85697878_GCT_G	5	85697878	intergenic_variant	-	-	G	GCT	1209	0.255	3.16689	0.655705	1.89578e-06	0.593	NA	NA	NA	NA	NA	NA	NA	NA	NA	NA	NA	NA	1209	G	4.734	2.206e-06	+??	0	0	0	1
PTAH	rs11082413	18	42524505	intron_variant	SETBP1	protein_coding	A	G	1209	0.664	-2.28338	0.474441	2.05496e-06	0.924	255	0.698075	0.00604278	0.0261405	0.817187	0.884	420	0.631699	0.000695717	0.0132357	0.95808	0.901	1884	A	-3.669	0.0002433	-++	77.4	8.847	2	0.012
PTAH	rs1169759578	1	67035636	intron_variant	SGIP1	protein_coding	G	A	1209	0.012	11.2893	2.35083	2.15969e-06	0.729	NA	NA	NA	NA	NA	NA	NA	NA	NA	NA	NA	NA	1209	A	-4.707	2.509e-06	-??	0	0	0	1
PTAH	rs1350970519	4	12279673	intergenic_variant	-	-	G	A	1209	0.012	11.6853	2.44351	2.3748e-06	0.665	NA	NA	NA	NA	NA	NA	NA	NA	NA	NA	NA	NA	1209	A	-4.688	2.756e-06	-??	0	0	0	1
PTAH	rs950830983	9	124372156	intron_variant	DAB2IP	protein_coding	A	G	1209	0.042	-6.51188	1.36636	2.56451e-06	0.612	255	0.0312157	0.0451207	0.0811096	0.57801	0.702	420	0.0267643	0.0395948	0.0453681	0.382802	0.701	1884	A	-3.128	0.001757	-++	84.7	13.11	2	0.001423
PTAH	rs622284	18	42520617	intron_variant	SETBP1	protein_coding	T	C	1209	0.333	2.23761	0.469523	2.56619e-06	0.944	255	0.297673	-0.0101325	0.0263005	0.700044	0.889	420	0.362715	-0.00104216	0.0132943	0.937517	0.916	1884	T	3.564	0.0003646	+--	78.5	9.281	2	0.009651
PTAH	rs543414194	5	27878211	intergenic_variant	-	-	ATTTATT	A	1209	0.69	-2.39179	0.502056	2.58723e-06	0.878	NA	NA	NA	NA	NA	NA	NA	NA	NA	NA	NA	NA	1209	ATTTATT	4.671	3e-06	+??	0	0	0	1
PTAH	rs117650242	9	18183905	intergenic_variant	-	-	A	G	1209	0.045	5.29293	1.12068	3.1354e-06	0.821	255	0.0282824	-0.0461718	0.0805509	0.566509	0.775	420	0.0545381	-0.00145007	0.0282656	0.959085	0.938	1884	A	3.475	0.0005102	+--	79.4	9.706	2	0.007806
PTAH	rs894322106	6	11236528	upstream_gene_variant	NEDD9	protein_coding	T	C	1209	0.014	13.2916	2.8154	3.16363e-06	0.425	255	0.0416059	-0.0264392	0.0658684	0.68813	0.771	NA	NA	NA	NA	NA	NA	1464	T	4.04	5.348e-05	+-?	81	5.276	1	0.02162
PTAH	6:18285101_TCA_TCACACACACA	6	18285101	Not found	Not found	Not found	TCACACACACA	TCA	1209	0.059	5.89201	1.24991	3.26992e-06	0.553	NA	NA	NA	NA	NA	NA	NA	NA	NA	NA	NA	NA	1209	TCA	-4.623	3.78e-06	-??	0	0	0	1
PTAH	13:54972543_A_ACAC	13	54972543	Not found	Not found	Not found	ACAC	A	1209	0.197	3.13662	0.665631	3.29572e-06	0.697	NA	NA	NA	NA	NA	NA	NA	NA	NA	NA	NA	NA	1209	A	-4.622	3.809e-06	-??	0	0	0	1
PTAH	rs143840611	7	157169703	intron_variant	DNAJB6	protein_coding	G	A	1209	0.019	9.68946	2.05737	3.33622e-06	0.618	255	0.0183549	0.0355081	0.0990121	0.719876	0.729	420	0.0190417	-0.0195137	0.0518233	0.706513	0.737	1884	A	-3.655	0.000257	--+	75.7	8.244	2	0.01621
PTAH	rs183671978	7	124374557	regulatory_region_variant	-	open_chromatin_region	A	G	1209	0.013	-10.105	2.14704	3.38584e-06	0.81	NA	NA	NA	NA	NA	NA	NA	NA	NA	NA	NA	NA	1209	A	-4.616	3.912e-06	-??	0	0	0	1
PTAH	9:27584656_C_T	9	27584656	intergenic_variant	-	-	T	C	1209	0.188	-3.13506	0.666401	3.41747e-06	0.666	NA	NA	NA	NA	NA	NA	NA	NA	NA	NA	NA	NA	1209	T	-4.614	3.948e-06	-??	0	0	0	1
PTAH	3:141461065_CTT_CTTTT	3	141461065	Not found	Not found	Not found	CTTTT	CTT	1209	0.362	-2.87954	0.613878	3.64284e-06	0.533	NA	NA	NA	NA	NA	NA	NA	NA	NA	NA	NA	NA	1209	CTTTT	4.601	4.206e-06	+??	0	0	0	1
PTAH	rs4437385	5	27878051	intergenic_variant	-	-	T	C	1209	0.693	-2.36365	0.503946	3.65038e-06	0.88	255	0.603116	0.0462884	0.0225296	0.0399215	0.995	420	0.692077	-0.0196703	0.0138859	0.15661	0.992	1884	T	-3.595	0.0003244	-+-	86.2	14.449	2	0.0007286
PTAH	rs56355103	5	27878220	intergenic_variant	-	-	TA	T	1209	0.693	-2.36404	0.50427	3.68844e-06	0.879	NA	NA	NA	NA	NA	NA	NA	NA	NA	NA	NA	NA	1209	TA	4.598	4.258e-06	+??	0	0	0	1
PTAH	rs4132738	5	27868993	intergenic_variant	-	-	G	A	1209	0.308	2.35543	0.502526	3.70325e-06	0.885	255	0.394845	-0.0453489	0.0225764	0.04457	0.993	420	0.304304	0.0183499	0.0138438	0.185009	0.996	1884	G	-3.567	0.0003615	-+-	85.9	14.19	2	0.000829
PTAH	rs6450570	5	27870810	intergenic_variant	-	-	A	C	1209	0.307	2.35418	0.502499	3.74189e-06	0.885	255	0.39638	-0.0449397	0.0224928	0.0457208	0.999	420	0.304368	0.0183966	0.0138433	0.183874	0.996	1884	A	3.571	0.0003562	+-+	85.8	14.109	2	0.0008633
PTAH	rs142128988	7	157132477	intron_variant	DNAJB6	protein_coding	C	G	1209	0.018	9.67571	2.0661	3.77459e-06	0.632	255	0.0174824	-0.0205508	0.0973384	0.832787	0.771	420	0.0122429	-0.0290302	0.0624847	0.64222	0.82	1884	C	3.384	0.0007146	+--	79.8	9.909	2	0.007052
PTAH	rs4867034	5	27873179	intergenic_variant	-	-	C	T	1209	0.692	-2.35537	0.503039	3.78841e-06	0.883	255	0.603294	0.0453048	0.0225076	0.0441285	0.997	420	0.695627	-0.0183791	0.01385	0.184505	0.995	1884	C	3.562	0.0003678	+-+	85.9	14.201	2	0.0008247
PTAH	rs146434209	11	12437836	intron_variant	PARVA	protein_coding	A	G	1209	0.013	13.2851	2.83846	3.82185e-06	0.482	NA	NA	NA	NA	NA	NA	420	0.0151167	-0.0587786	0.059527	0.323433	0.755	1629	A	3.456	0.0005476	+?-	90.1	10.097	1	0.001485
PTAH	rs4867262	5	27872626	intergenic_variant	-	-	A	T	1209	0.692	-2.35338	0.502972	3.84742e-06	0.883	255	0.603388	0.0451948	0.0225003	0.0445764	0.997	420	0.695673	-0.0183543	0.013848	0.185035	0.995	1884	A	-3.56	0.0003703	-+-	85.9	14.163	2	0.0008406
PTAH	rs139198437	7	157141394	intron_variant	DNAJB6	protein_coding	A	T	1209	0.019	9.48072	2.02697	3.87725e-06	0.636	255	0.0193569	0.0116822	0.0972861	0.904419	0.719	420	0.0273452	-0.0173513	0.0372172	0.64106	0.861	1884	A	3.501	0.0004643	++-	77.8	9.026	2	0.01096
PTAH	12:121095891_CTTTT_CTT	12	121095891	Not found	Not found	Not found	CTT	CTTTT	1209	0.387	2.803	0.599296	3.87955e-06	0.553	NA	NA	NA	NA	NA	NA	NA	NA	NA	NA	NA	NA	1209	CTT	4.588	4.475e-06	+??	0	0	0	1
PTAH	rs114943724	3	62346401	intron_variant,non_coding_transcript_variant	PTPRG-AS1	antisense	C	G	1209	0.013	10.9126	2.33376	3.90018e-06	0.668	255	0.0122863	-0.0188507	0.117003	0.872004	0.821	420	0.0149214	0.035378	0.0531886	0.50596	0.914	1884	C	3.928	8.578e-05	+-+	67.1	6.077	2	0.0479
PTAH	rs11949934	5	27874328	intergenic_variant	-	-	A	G	1209	0.693	-2.35476	0.503598	3.90258e-06	0.881	255	0.6034	0.0457531	0.0225256	0.0422388	0.996	420	0.694631	-0.0165172	0.0137941	0.231148	0.994	1884	A	-3.49	0.0004837	-+-	86.1	14.406	2	0.0007443
PTAH	rs148156836	3	62338181	intron_variant,non_coding_transcript_variant	PTPRG-AS1	antisense	A	T	1209	0.013	10.9112	2.33499	3.9562e-06	0.677	255	0.0122922	-0.0187612	0.116999	0.872602	0.821	420	0.0149762	0.035743	0.0530336	0.500331	0.916	1884	A	3.93	8.504e-05	+-+	66.9	6.045	2	0.04867
PTAH	rs117482833	13	41708406	upstream_gene_variant	KBTBD6	protein_coding	T	C	1209	0.03	5.91488	1.26629	3.99084e-06	1	255	0.0184333	-0.0622084	0.1035	0.547809	0.68	420	0.0241548	0.0678538	0.0469922	0.148757	0.754	1884	T	4.128	3.661e-05	+-+	68.7	6.382	2	0.04113
PTAH	rs11580450	1	81520463	intergenic_variant	-	-	A	T	1209	0.053	4.64278	0.993977	3.99309e-06	0.929	255	0.0528176	0.130856	0.0515076	0.0110686	0.906	420	0.0191524	0.0141978	0.0453076	0.754004	0.911	1884	A	4.752	2.01e-06	+++	59.7	4.961	2	0.0837
PTAH	rs79062597	3	106996080	intron_variant,non_coding_transcript_variant	LINC00883	lincRNA	C	T	1209	0.023	-7.23208	1.54934	4.04998e-06	0.873	255	0.0111333	-0.0542474	0.116012	0.640069	0.821	420	0.0373095	-0.0117932	0.0317847	0.710611	0.937	1884	T	4.015	5.956e-05	+++	61.6	5.207	2	0.07403
PTAH	rs548519355	11	13383414	intron_variant	ARNTL	protein_coding	G	A	1209	0.015	9.6632	2.07274	4.1603e-06	0.655	255	0.0140725	0.146369	0.13462	0.276913	0.477	NA	NA	NA	NA	NA	NA	1464	A	-4.61	4.027e-06	--?	0	0.848	1	0.3572
PTAH	rs1456582991	19	19722946	intron_variant	PBX4	protein_coding	T	G	1209	0.014	11.5658	2.48133	4.17747e-06	0.56	NA	NA	NA	NA	NA	NA	NA	NA	NA	NA	NA	NA	1209	T	4.573	4.815e-06	+??	0	0	0	1
PTAH	rs7706290	5	27867135	intergenic_variant	-	-	T	A	1209	0.308	2.33639	0.501541	4.23017e-06	0.888	255	0.396335	-0.0448271	0.0224859	0.0461995	0.998	420	0.304354	0.0183202	0.0138389	0.185561	0.998	1884	T	-3.55	0.000386	-+-	85.7	13.996	2	0.0009135
PTAH	rs72742847	5	27864732	intergenic_variant	-	-	T	C	1209	0.308	2.33277	0.501341	4.33626e-06	0.889	255	0.396157	-0.0446611	0.0224747	0.0469038	1	420	0.304349	0.0182739	0.013835	0.186551	0.999	1884	T	3.546	0.0003906	+-+	85.7	13.939	2	0.0009403
PTAH	rs141437863	21	44573925	intergenic_variant	-	-	G	C	1209	0.022	8.77492	1.88633	4.36074e-06	0.616	255	0.0101529	0.0935456	0.167747	0.577078	0.47	420	0.0237405	-0.0508996	0.0467527	0.276286	0.8	1884	C	-3.35	0.0008092	--+	82	11.093	2	0.003901
PTAH	rs58898676	5	27864063	intergenic_variant	-	-	G	T	1209	0.308	2.33105	0.501346	4.40656e-06	0.889	255	0.396129	-0.0446205	0.0224728	0.0470854	1	420	0.304348	0.0182616	0.0138341	0.18682	0.999	1884	G	-3.544	0.0003942	-+-	85.6	13.917	2	0.0009506
PTAH	rs4371767	5	27863084	intergenic_variant	-	-	C	T	1209	0.308	2.32764	0.501084	4.49605e-06	0.89	255	0.396078	-0.0445452	0.0224691	0.0474226	2	420	0.304762	0.0184793	0.0138256	0.181353	2	1884	C	-3.549	0.000386	-+-	85.6	13.871	2	0.0009726
PTAH	rs1320360920	5	45924547	intergenic_variant	-	-	G	T	1209	0.011	13.2669	2.86311	4.73992e-06	0.524	NA	NA	NA	NA	NA	NA	NA	NA	NA	NA	NA	NA	1209	T	-4.547	5.454e-06	-??	0	0	0	1
PTAH	rs7733588	5	27864985	intergenic_variant	-	-	A	G	1209	0.309	2.32062	0.500845	4.74694e-06	0.888	255	0.396186	-0.0446832	0.0224756	0.046803	0.999	420	0.304551	0.0181536	0.0138293	0.189288	0.998	1884	A	3.527	0.0004201	+-+	85.6	13.886	2	0.0009655
PTAH	rs182982076	3	169183380	intron_variant,non_coding_transcript_variant	RP11-641D5.2	antisense	A	G	1209	0.014	12.5381	2.70783	4.81451e-06	0.456	255	0.0167255	-0.0683385	0.105571	0.517421	0.695	420	0.0209762	-0.0110854	0.0485543	0.819406	0.801	1884	A	3.294	0.0009875	+--	80.5	10.261	2	0.005914
PTAH	rs147723595	1	67347197	intron_variant	WDR78	protein_coding	G	A	1209	0.021	8.37387	1.81397	5.13416e-06	0.711	255	0.0106627	-0.0108289	0.153538	0.943773	0.571	420	0.0131893	0.0446632	0.0635343	0.48207	0.776	1884	A	-3.933	8.387e-05	-+-	63.9	5.545	2	0.06251
PTAH	rs201413393	11	89818543	upstream_gene_variant	UBTFL1	processed_pseudogene	T	G	1209	0.023	8.43667	1.82853	5.19083e-06	0.576	255	0.0275412	-0.0938922	0.103996	0.366611	0.518	420	0.0183583	0.0227534	0.0623747	0.715271	0.591	1884	T	3.466	0.000528	+-+	78.8	9.432	2	0.008953
PTAH	rs7448937	5	27859910	intergenic_variant	-	-	T	G	1209	0.307	2.30863	0.500381	5.19505e-06	0.893	255	0.39452	-0.0441958	0.0227076	0.0516188	0.985	420	0.304261	0.0183331	0.0138582	0.185867	0.994	1884	T	3.532	0.000412	+-+	85.2	13.541	2	0.001147
PTAH	11:5856764_CT_C	11	5856764	intron_variant	TRIM5	protein_coding	C	CT	1209	0.1	3.74291	0.813691	5.53421e-06	0.761	NA	NA	NA	NA	NA	NA	NA	NA	NA	NA	NA	NA	1209	CT	-4.514	6.356e-06	-??	0	0	0	1
PTAH	rs7448958	5	27860184	intergenic_variant	-	-	T	C	1209	0.307	2.29883	0.500676	5.75203e-06	0.892	255	0.393886	-0.0461013	0.0225358	0.0407869	0.988	420	0.304182	0.0182754	0.0138604	0.187326	0.993	1884	T	3.477	0.0005079	+-+	85.8	14.125	2	0.0008568
PTAH	rs544655289	16	11872070	intron_variant	ZC3H7A	protein_coding	G	A	1209	0.013	-10.9108	2.37966	5.92272e-06	0.659	NA	NA	NA	NA	NA	NA	NA	NA	NA	NA	NA	NA	1209	A	4.5	6.797e-06	+??	0	0	0	1
PTAH	rs187526496	8	72185160	intron_variant	EYA1	protein_coding	T	C	1209	0.01	14.3591	3.13353	5.99403e-06	0.486	NA	NA	NA	NA	NA	NA	420	0.015894	0.0449354	0.0519644	0.387185	0.909	1629	T	4.311	1.622e-05	+?+	58	2.379	1	0.123
PTAH	rs34456	12	97257509	intron_variant	C12orf55	protein_coding	C	T	1209	0.958	-5.01182	1.09372	5.99534e-06	0.933	255	0.953543	0.0346323	0.0559445	0.535885	0.995	420	0.949994	0.0183765	0.0284473	0.51829	0.993	1884	T	3.072	0.00213	+--	82.7	11.589	2	0.003045
PTAH	rs3774811	4	5480337	intron_variant	STK32B	protein_coding	A	G	1209	0.434	-2.15361	0.47026	6.0711e-06	0.845	255	0.456863	-0.0257119	0.0220691	0.243994	2	420	0.469048	-0.0254025	0.012437	0.0411022	2	1884	A	-4.132	3.603e-05	-+-	76.8	8.621	2	0.01343
PTAH	rs28857255	1	248502008	intergenic_variant	-	-	C	T	1209	0.535	2.02495	0.4423	6.10913e-06	0.969	255	0.58229	-0.017187	0.0225711	0.446383	0.961	420	0.541431	-0.00484718	0.0128156	0.705263	0.981	1884	C	-3.142	0.001679	-++	81.9	11.042	2	0.004002
PTAH	rs199572832	6	119428237	intron_variant	FAM184A	protein_coding	G	GAA	1209	0.01	-15.7448	3.44247	6.23681e-06	0.41	NA	NA	NA	NA	NA	NA	NA	NA	NA	NA	NA	NA	1209	G	-4.489	7.153e-06	-??	0	0	0	1
PTAH	1:92639660_G_T	1	92639660	Not found	Not found	Not found	T	G	1209	0.015	10.6813	2.33604	6.27302e-06	0.567	NA	NA	NA	NA	NA	NA	NA	NA	NA	NA	NA	NA	1209	T	4.488	7.194e-06	+??	0	0	0	1
PTAH	rs6662468	1	248500345	intergenic_variant	-	-	G	A	1209	0.546	2.03694	0.445588	6.30363e-06	0.946	255	0.601602	-0.0157321	0.0235682	0.504444	0.947	420	0.541476	-2.42204e-05	0.0130115	0.998515	0.962	1884	G	-3.348	0.0008144	-++	78.7	9.369	2	0.009236
PTAH	rs375311266	9	68348324	intergenic_variant	-	-	C	CT	1209	0.011	10.5042	2.29853	6.34312e-06	0.8	NA	NA	NA	NA	NA	NA	NA	NA	NA	NA	NA	NA	1209	CT	-4.486	7.273e-06	-??	0	0	0	1
PTAH	rs200221200	3	113890429	intron_variant	DRD3	protein_coding	C	CA	1209	0.013	10.881	2.38331	6.47283e-06	0.631	NA	NA	NA	NA	NA	NA	NA	NA	NA	NA	NA	NA	1209	CA	-4.481	7.42e-06	-??	0	0	0	1
PTAH	rs1099729	12	97251586	intron_variant	C12orf55	protein_coding	T	C	1209	0.954	-4.70198	1.03098	6.61558e-06	0.987	255	0.952839	0.0318919	0.055328	0.564334	0.994	420	0.949732	0.018885	0.0284269	0.506475	0.993	1884	T	-3.062	0.002199	-++	82.5	11.434	2	0.003289
PTAH	9:134590092_CTTTT_CT	9	134590092	Not found	Not found	Not found	CT	CTTTT	1209	0.252	-3.27573	0.718528	6.66842e-06	0.474	NA	NA	NA	NA	NA	NA	NA	NA	NA	NA	NA	NA	1209	CT	-4.475	7.641e-06	-??	0	0	0	1
PTAH	rs778289073	4	4357846	intron_variant	NSG1	protein_coding	T	C	1209	0.011	14.0546	3.08806	6.90434e-06	0.473	255	0.0161647	-0.0857865	0.104352	0.411029	0.748	NA	NA	NA	NA	NA	NA	1464	T	3.717	0.0002017	+-?	85.3	6.821	1	0.009011
PTAH	rs75802672	1	67083451	intron_variant	SGIP1	protein_coding	C	T	1209	0.026	6.31037	1.38787	7.04575e-06	1	255	0.028198	-0.0538047	0.074558	0.47051	0.79	420	0.0273405	-0.0390711	0.0410084	0.340712	0.897	1884	T	-2.862	0.004205	-++	84.8	13.148	2	0.001396
PTAH	rs34447	12	97247250	intron_variant	C12orf55	protein_coding	A	G	1209	0.955	-4.68203	1.03046	7.14712e-06	0.99	255	0.952918	0.0316197	0.0553323	0.567694	0.996	420	0.949956	0.0184413	0.0284406	0.516718	0.998	1884	A	-3.058	0.002227	-++	82.3	11.285	2	0.003544
PTAH	3:62318008_A_G	3	62318008	Not found	Not found	Not found	G	A	1209	0.012	11.3574	2.50199	7.28688e-06	0.598	NA	NA	NA	NA	NA	NA	420	0.015544	0.0360251	0.0533846	0.499789	0.881	1629	A	-4.18	2.915e-05	-?-	64.7	2.837	1	0.09213
PTAH	rs372484864	12	130534866	downstream_gene_variant	RP11-474D1.1	lincRNA	T	C	1209	0.017	11.2631	2.48218	7.34506e-06	0.45	NA	NA	NA	NA	NA	NA	420	0.0202262	0.0305395	0.0472227	0.517817	0.788	1629	T	4.164	3.123e-05	+?+	65.7	2.916	1	0.08773
PTAH	rs79755294	15	31455471	upstream_gene_variant	TRPM1	protein_coding	T	C	1209	0.018	7.88514	1.73899	7.45415e-06	0.865	NA	NA	NA	NA	NA	NA	420	0.0238083	-0.024741	0.0411272	0.547458	0.997	1629	T	3.531	0.0004141	+?-	87	7.706	1	0.005504
PTAH	rs186748583	2	105638052	intron_variant,non_coding_transcript_variant	AC010884.1	antisense	T	C	1209	0.015	10.7341	2.37026	7.64658e-06	0.572	255	0.0118627	0.134344	0.118556	0.257144	0.811	NA	NA	NA	NA	NA	NA	1464	T	4.513	6.385e-06	++?	0	0.682	1	0.4089
PTAH	8:20947304_C_CTTT	8	20947304	intergenic_variant	-	-	CTTT	C	1209	0.357	2.95452	0.65276	7.73256e-06	0.446	NA	NA	NA	NA	NA	NA	NA	NA	NA	NA	NA	NA	1209	CTTT	4.444	8.844e-06	+??	0	0	0	1
PTAH	rs544899710	3	153427311	intron_variant,non_coding_transcript_variant	RP11-23D24.2	antisense	T	G	1209	0.012	-11.789	2.60525	7.77142e-06	0.594	255	0.0146627	0.0212274	0.106682	0.842281	0.793	NA	NA	NA	NA	NA	NA	1464	T	-3.954	7.681e-05	-+?	75.9	4.141	1	0.04186
PTAH	5:156409892_C_CAA	5	156409892	Not found	Not found	Not found	CAA	C	1209	0.369	2.8163	0.622761	7.87053e-06	0.518	NA	NA	NA	NA	NA	NA	NA	NA	NA	NA	NA	NA	1209	CAA	4.44	9e-06	+??	0	0	0	1
PTAH	rs9808246	2	3387126	intron_variant	TRAPPC12	protein_coding	T	C	1209	0.368	2.46111	0.544279	7.88806e-06	0.672	253	0.385375	0.00824638	0.0257199	0.748496	2	418	0.388756	-0.0141621	0.0123625	0.251976	2	1880	T	3.14	0.001688	++-	82.2	11.25	2	0.003607
PTAH	13:53939598_C_CT	13	53939598	intergenic_variant	-	-	CT	C	1209	0.545	-2.17404	0.480996	7.9564e-06	0.862	NA	NA	NA	NA	NA	NA	NA	NA	NA	NA	NA	NA	1209	CT	-4.438	9.097e-06	-??	0	0	0	1
PTAH	rs5022747	12	97268410	intron_variant	C12orf55	protein_coding	T	A	1209	0.95	-4.66337	1.03239	8.05791e-06	0.912	255	0.949375	0.015946	0.0544756	0.769738	0.942	420	0.947142	0.0183648	0.0283448	0.517044	0.97	1884	A	3.141	0.001686	+--	80.6	10.306	2	0.005781
PTAH	rs187420515	1	3557098	intron_variant	WRAP73	protein_coding	C	G	1209	0.01	15.5569	3.44423	8.06738e-06	0.412	NA	NA	NA	NA	NA	NA	NA	NA	NA	NA	NA	NA	1209	C	4.435	9.223e-06	+??	0	0	0	1
PTAH	rs370104687	6	138663503	3_prime_UTR_variant	KIAA1244	protein_coding	T	C	1209	0.019	-10.8623	2.40575	8.12728e-06	0.444	NA	NA	NA	NA	NA	NA	420	0.0755881	-0.0031418	0.0256081	0.902354	0.868	1629	T	-3.881	0.000104	-?-	78.3	4.604	1	0.03189
PTAH	18:32358948_A_ATTTTT	18	32358948	intron_variant	DTNA	protein_coding	ATTTTT	A	1209	0.016	11.5692	2.56343	8.19911e-06	0.452	NA	NA	NA	NA	NA	NA	NA	NA	NA	NA	NA	NA	1209	A	-4.431	9.371e-06	-??	0	0	0	1
PTAH	rs58371180	11	44298454	intron_variant	ALX4	protein_coding	T	C	1209	0.035	-5.28742	1.17216	8.28601e-06	0.993	255	0.0297353	-0.0295384	0.0761809	0.698208	0.834	420	0.0451583	0.0484004	0.0307305	0.115258	0.976	1884	T	-2.951	0.003171	--+	85.2	13.516	2	0.001162
PTAH	rs3213784	2	211515058	intron_variant	CPS1	protein_coding	T	A	1209	0.352	-2.04385	0.453171	8.31325e-06	0.98	255	0.362751	0.0264949	0.0246247	0.28195	0.899	420	0.436146	0.0148824	0.0123892	0.229658	0.952	1884	T	2.587	0.009677	+--	87.1	15.502	2	0.0004303
PTAH	rs55804602	11	123456439	intron_variant	GRAMD1B	protein_coding	G	A	1209	0.04	4.94153	1.09582	8.33886e-06	1	255	0.0329314	-0.0325751	0.075387	0.665666	0.759	NA	NA	NA	NA	NA	NA	1464	A	-3.843	0.0001214	-+?	80.1	5.02	1	0.02506
PTAH	rs149280432	3	146614696	intergenic_variant	-	-	T	TC	1209	0.028	6.38247	1.41586	8.39851e-06	0.875	NA	NA	NA	NA	NA	NA	NA	NA	NA	NA	NA	NA	1209	T	4.426	9.596e-06	+??	0	0	0	1
PTAH	rs1448866506	18	44503185	upstream_gene_variant	PIAS2	protein_coding	C	A	1209	0.031	-7.13411	1.58285	8.42495e-06	0.578	NA	NA	NA	NA	NA	NA	NA	NA	NA	NA	NA	NA	1209	A	4.425	9.626e-06	+??	0	0	0	1
PTAH	rs55942358	11	44295049	intron_variant	ALX4	protein_coding	A	G	1209	0.035	-5.36302	1.19163	8.67687e-06	0.96	255	0.0296804	-0.0348658	0.0776291	0.653336	0.787	420	0.0457821	0.0473393	0.0299468	0.113928	0.952	1884	A	-2.963	0.00305	--+	85.1	13.427	2	0.001214
PTAH	rs372494561	2	105620097	intron_variant,non_coding_transcript_variant	AC010884.1	antisense	A	G	1209	0.015	10.6131	2.35879	8.724e-06	0.57	255	0.0116882	0.134009	0.118575	0.258409	0.813	NA	NA	NA	NA	NA	NA	1464	A	4.486	7.241e-06	++?	0	0.667	1	0.414
PTAH	rs115003258	5	6673801	downstream_gene_variant	SRD5A1	protein_coding	A	C	1209	0.011	10.1092	2.24789	8.80852e-06	0.884	255	0.0146667	-0.0875592	0.0982925	0.373035	0.885	420	0.0163333	0.0690315	0.0501355	0.168544	0.913	1884	A	3.857	0.000115	+-+	72.6	7.297	2	0.02603
PTAH	rs114931676	1	67049575	intron_variant	SGIP1	protein_coding	C	T	1209	0.025	6.42852	1.42995	8.87141e-06	0.944	255	0.0269922	-0.0608123	0.0766902	0.427801	0.767	420	0.024131	-0.0442272	0.0445078	0.320371	0.866	1884	T	-2.778	0.005475	-++	85	13.378	2	0.001245
PTAH	12:59521791_ATTTTTTTTTTTTTT_ATT	12	59521791	Not found	Not found	Not found	ATT	ATTTTTTTTTTTTTT	1209	0.182	3.20095	0.71239	8.96633e-06	0.585	NA	NA	NA	NA	NA	NA	NA	NA	NA	NA	NA	NA	1209	ATT	4.412	1.024e-05	+??	0	0	0	1
PTAH	rs4902454	14	36952371	intron_variant,non_coding_transcript_variant	SFTA3	retained_intron	C	T	1209	0.99	-13.4283	2.99301	9.24e-06	0.532	NA	NA	NA	NA	NA	NA	NA	NA	NA	NA	NA	NA	1209	T	4.406	1.055e-05	+??	0	0	0	1
PTAH	6:162648965_TAA_T	6	162648965	intron_variant	PARK2	protein_coding	T	TAA	1209	0.151	-2.70467	0.60377	9.53025e-06	0.985	NA	NA	NA	NA	NA	NA	NA	NA	NA	NA	NA	NA	1209	T	-4.399	1.087e-05	-??	0	0	0	1
PTAH	rs114761629	3	147029627	intron_variant,non_coding_transcript_variant	RP11-649A16.1	antisense	C	T	1209	0.049	4.47889	0.999894	9.54176e-06	0.963	255	0.0402961	0.0330141	0.0589088	0.575188	0.912	420	0.0649202	0.0132398	0.0246654	0.591424	0.987	1884	T	-3.982	6.83e-05	---	51.1	4.091	2	0.1293
PTAH	rs561916994	2	26285356	intron_variant	RAB10	protein_coding	A	G	1209	0.021	10.0728	2.24904	9.57027e-06	0.431	255	0.0160745	0.11617	0.119814	0.332252	0.605	420	0.0290321	-0.00488509	0.0451257	0.913793	0.682	1884	A	3.829	0.0001286	++-	64.5	5.633	2	0.0598
PTAH	rs147629742	1	88652499	intergenic_variant	-	-	T	C	1209	0.01	10.6752	2.3836	9.57346e-06	0.765	NA	NA	NA	NA	NA	NA	420	0.0142262	-0.130979	0.0630356	0.0377223	0.721	1629	T	2.739	0.006161	+?-	93.8	16.115	1	5.961e-05
PTAH	rs200393371	8	43834440	intergenic_variant	-	-	G	C	1209	0.04	7.10155	1.58617	9.63535e-06	0.458	255	0.0384451	0.029352	0.0933283	0.753139	0.441	NA	NA	NA	NA	NA	NA	1464	C	-4.127	3.679e-05	--?	58.3	2.4	1	0.1213
PTAH	rs756086399	7	15020219	downstream_gene_variant	AC006045.3	processed_pseudogene	T	A	1209	0.017	9.51373	2.12556	9.69233e-06	0.56	NA	NA	NA	NA	NA	NA	NA	NA	NA	NA	NA	NA	1209	A	-4.395	1.106e-05	-??	0	0	0	1
PTAH	rs2358485	2	175102951	intron_variant	OLA1	protein_coding	T	C	1209	0.146	-2.94076	0.657251	9.75889e-06	0.907	255	0.177169	0.033899	0.0318975	0.287895	0.886	420	0.103118	-0.00162027	0.0217825	0.940705	0.895	1884	T	-3.164	0.001557	-+-	80.8	10.432	2	0.005429
PTAH	rs1369960897	7	80350864	intergenic_variant	-	-	A	G	1209	0.013	11.0274	2.46512	9.8017e-06	0.574	NA	NA	NA	NA	NA	NA	NA	NA	NA	NA	NA	NA	1209	A	4.393	1.118e-05	+??	0	0	0	1
PTAH	4:7374733_G_GTT	4	7374733	intron_variant	SORCS2	protein_coding	GTT	G	1209	0.383	2.67963	0.599333	9.90396e-06	0.541	NA	NA	NA	NA	NA	NA	NA	NA	NA	NA	NA	NA	1209	GTT	-4.391	1.129e-05	-??	0	0	0	1
PTAH	rs114924861	3	141026060	intron_variant,non_coding_transcript_variant	RP11-438D8.2	antisense	T	C	1209	0.012	9.1012	2.03585	9.92789e-06	1	255	0.0203	0.129755	0.0972794	0.182257	0.792	420	0.0100845	-0.0891582	0.0704036	0.205375	0.841	1884	T	3.413	0.0006432	++-	81.8	10.995	2	0.004097
PTAH	rs778474	3	23504147	intron_variant,NMD_transcript_variant	UBE2E2	nonsense_mediated_decay	C	A	1209	0.035	5.40231	1.20888	9.9995e-06	0.991	255	0.0333412	-0.0402828	0.0610225	0.50917	0.997	420	0.024994	-0.0195843	0.0402039	0.62617	1	1884	A	-3.044	0.002335	-++	81.2	10.666	2	0.00483
PTAH	rs533430504	12	3175797	downstream_gene_variant	RP11-253E3.1	processed_pseudogene	T	C	1209	0.914	-4.37639	0.979317	1.00017e-05	0.592	255	0.920682	0.0819403	0.0502388	0.102887	0.744	420	0.90112	0.00424666	0.0224563	0.850008	0.823	1884	T	-2.827	0.004702	-++	85.7	13.966	2	0.0009277
PTAH	rs117722089	12	3175800	downstream_gene_variant	RP11-253E3.1	processed_pseudogene	T	A	1209	0.914	-4.37655	0.979389	1.00088e-05	0.592	255	0.920682	0.0819359	0.050239	0.102907	0.744	420	0.901118	0.00424672	0.0224559	0.850004	0.823	1884	A	2.827	0.004703	+--	85.7	13.964	2	0.0009282
PTAH	2:108170348_TAC_TACAC	2	108170348	Not found	Not found	Not found	TACAC	TAC	1209	0.052	6.26402	1.40201	1.00433e-05	0.466	NA	NA	NA	NA	NA	NA	NA	NA	NA	NA	NA	NA	1209	TAC	-4.388	1.145e-05	-??	0	0	0	1
