# Supplementary material for: Normal hearing function genetics: have you heard all about it? An integrated approach of genome-wide association studies and transcriptome-wide association studies in three Italian cohorts
Source: Front Genet. 2025 May 19;16:1522338. doi: 10.3389/fgene.2025.1522338 (PMC12127661; doi:10.3389/fgene.2025.1522338)
Supplement: Supplementary file 6 [file Table4.xlsx]

## Sheet: Sheet1
Table S4. Complete GWAS results for 0.50 kHz trait at p-value<1x(10-5) in the Discovery cohort (Moli-sani), replication results in CAR, VBI cohorts and GWAS Meta-analyses results. Trait: hearing trait considered. rs: code of the identified SNP. chr: chromosome. ps: position of the variant (build hg19). Consequence: variant function obtained with VEP. Nearest gene: name of the nearest gene identif…
									Discovery cohort						Replication cohorts												Combined sample
									Moli-sani						CAR						VBI						Moli-sani - CAR - VBI
Trait	rs	chr	ps	Consequence	Nearest Gene	BIOTYPE	Effect allele	Other allele	N	Effect allele freq	beta	StdErr	p-value	Info Score	N	Effect allele freq	beta	StdErr	p-value	Info Score	N	Effect allele freq	beta	StdErr	p-value	Info Score	N	Effect allele	Zscore	p-value_meta	Direction	HetISq	HetChiSq	HetDf	HetPVal
0.50kHz	rs1569907636	1	18703534	intron_variant	IGSF21	protein_coding	G	T	1209	0.015	9.66405	2.10699	5.87912e-06	0.575	NA	NA	NA	NA	NA	NA	NA	NA	NA	NA	NA	NA	1209	T	-4.485	7.289e-06	-??	0	0	0	1
0.50kHz	1:48048707_CGGAT_CGGATGGAT	1	48048707	-	-	-	CGGATGGAT	CGGAT	1209	0.013	9.70587	2.0122	1.95295e-06	0.756	NA	NA	NA	NA	NA	NA	NA	NA	NA	NA	NA	NA	1209	CGGAT	-4.71	2.473e-06	-??	0	0	0	1
0.50kHz	1:62206864_ATTGTTG_A	1	62206864	-	-	-	A	ATTGTTG	1209	0.012	12.5322	2.66063	3.32706e-06	0.471	NA	NA	NA	NA	NA	NA	NA	NA	NA	NA	NA	NA	1209	A	4.603	4.171e-06	+??	0	0	0	1
0.50kHz	rs12044009	1	63239917	intergenic_variant	-	-	G	A	1209	0.018	7.32629	1.55387	3.25588e-06	0.927	NA	NA	NA	NA	NA	NA	424	0.0322205	-0.0331789	0.0318231	0.297132	0.971	1633	A	-3.436	0.0005913	-?+	90.5	10.498	1	0.001195
0.50kHz	rs555846834	1	76285538	intron_variant	MSH4	protein_coding	T	G	1209	0.01	11.979	2.68029	9.98076e-06	0.531	NA	NA	NA	NA	NA	NA	NA	NA	NA	NA	NA	NA	1209	T	4.373	1.225e-05	+??	0	0	0	1
0.50kHz	1:93242360_CTT_CT	1	93242360	intron_variant	EVI5	-	CT	CTT	1209	0.103	4.04163	0.876	5.19529e-06	0.543	NA	NA	NA	NA	NA	NA	NA	NA	NA	NA	NA	NA	1209	CT	4.511	6.457e-06	+??	0	0	0	1
0.50kHz	rs7521848	1	108005095	intron_variant	NTNG1	protein_coding	G	A	1209	0.015	9.00656	1.74226	3.60119e-07	0.798	254	0.0338445	-0.0758165	0.0761479	0.319421	0.863	424	0.0344458	0.0310966	0.0311712	0.31847	0.941	1887	A	-4.138	3.511e-05	-+-	80.5	10.235	2	0.00599
0.50kHz	1:179378103_CTTTTTT_CT	1	179378103	intron_variant	AXDND1	-	CT	CTTTTTT	1209	0.116	3.23545	0.718763	8.64458e-06	0.763	NA	NA	NA	NA	NA	NA	NA	NA	NA	NA	NA	NA	1209	CT	4.404	1.064e-05	+??	0	0	0	1
0.50kHz	rs553706171	1	199443929	intergenic_variant	-	-	A	T	1209	0.012	11.7184	2.46545	2.7234e-06	0.516	254	0.0112874	0.209502	0.156057	0.179445	0.715	NA	NA	NA	NA	NA	NA	1463	A	4.78	1.749e-06	++?	0	0.51	1	0.475
0.50kHz	rs550981091	2	13502393	intergenic_variant	-	-	TC	T	1209	0.02	8.69906	1.7246	6.71895e-07	0.651	NA	NA	NA	NA	NA	NA	NA	NA	NA	NA	NA	NA	1209	T	-4.919	8.687e-07	-??	0	0	0	1
0.50kHz	rs561019621	2	13502395	intergenic_variant	-	-	T	TC	1209	0.02	8.68581	1.72461	6.97881e-07	0.652	NA	NA	NA	NA	NA	NA	NA	NA	NA	NA	NA	NA	1209	T	4.912	9.016e-07	+??	0	0	0	1
0.50kHz	rs936557422	2	16774958	intron_variant	FAM49A	protein_coding	T	G	1209	0.012	12.8389	2.36861	9.95682e-08	0.561	254	0.017624	-0.156106	0.103002	0.12963	0.82	424	0.018145	-0.0218155	0.0430519	0.612347	0.854	1887	T	3.426	0.0006117	+--	89.3	18.625	2	9.03e-05
0.50kHz	rs746477160	2	21001714	intron_variant	C2orf43	protein_coding	G	GTGTA	1209	0.015	9.36133	1.87126	8.23282e-07	0.701	NA	NA	NA	NA	NA	NA	NA	NA	NA	NA	NA	NA	1209	G	4.88	1.06e-06	+??	0	0	0	1
0.50kHz	rs1271578146	2	22175972	intron_variant,non_coding_transcript_variant	AC068490.1	lincRNA	T	C	1209	0.017	12.3072	2.15993	2.27173e-08	0.5	NA	NA	NA	NA	NA	NA	NA	NA	NA	NA	NA	NA	1209	T	5.534	3.137e-08	+??	0	0	0	1
0.50kHz	2:44559085_CTTT_CT	2	44559085	-	-	-	CT	CTTT	1209	0.062	5.26232	1.1651	8.0735e-06	0.505	NA	NA	NA	NA	NA	NA	NA	NA	NA	NA	NA	NA	1209	CT	4.418	9.949e-06	+??	0	0	0	1
0.50kHz	rs76935910	2	57642325	regulatory_region_variant	-	promoter_flanking_region	C	T	1209	0.02	7.29616	1.60007	6.63922e-06	0.786	NA	NA	NA	NA	NA	NA	NA	NA	NA	NA	NA	NA	1209	T	-4.46	8.213e-06	-??	0	0	0	1
0.50kHz	2:77763389_T_TACCTGGGA	2	77763389	-	-	-	TACCTGGGA	T	1209	0.895	-3.87018	0.841591	5.56629e-06	0.606	NA	NA	NA	NA	NA	NA	NA	NA	NA	NA	NA	NA	1209	T	4.496	6.909e-06	+??	0	0	0	1
0.50kHz	rs190164674	2	78570802	intergenic_variant	-	-	C	A	1209	0.01	11.4872	2.53674	7.65825e-06	0.581	254	0.0361555	-0.101415	0.0751614	0.177241	0.802	NA	NA	NA	NA	NA	NA	1463	A	-3.464	0.0005314	-+?	89.4	9.439	1	0.002125
0.50kHz	rs942174164	2	83698499	regulatory_region_variant	-	enhancer	C	T	1209	0.023	7.26617	1.45195	8.16319e-07	0.747	254	0.0117697	-0.0600507	0.14548	0.679771	0.603	424	0.0126969	-0.0109901	0.0671234	0.869944	0.491	1887	T	-3.679	0.0002343	-++	80.9	10.494	2	0.005262
0.50kHz	2:83738755_T_C	2	83738755	-	-	-	C	T	1209	0.021	7.68432	1.49672	4.29889e-07	0.762	254	0.0172795	0.0801882	0.107024	0.453704	0.664	NA	NA	NA	NA	NA	NA	1463	T	-4.861	1.166e-06	--?	49.3	1.971	1	0.1603
0.50kHz	2:102922833_T_TGTGTGAGA	2	102922833	-	-	-	TGTGTGAGA	T	1209	0.113	4.06551	0.820784	1.04775e-06	0.546	NA	NA	NA	NA	NA	NA	NA	NA	NA	NA	NA	NA	1209	T	-4.833	1.343e-06	-??	0	0	0	1
0.50kHz	rs867133160	2	107456165	intron_variant	ST6GAL2	protein_coding	A	T	1209	0.017	11.0072	2.17189	5.97053e-07	0.489	NA	NA	NA	NA	NA	NA	NA	NA	NA	NA	NA	NA	1209	A	4.942	7.737e-07	+??	0	0	0	1
0.50kHz	rs80211986	2	124042610	intergenic_variant	-	-	A	T	1209	0.01	9.74144	2.16037	8.34889e-06	0.802	254	0.0188169	-0.175634	0.0978114	0.0725512	0.906	424	0.0181238	5.72461e-05	0.0436542	0.998954	0.922	1887	A	2.873	0.00407	+-+	86.1	14.43	2	0.0007353
0.50kHz	rs73952735	2	124044328	intergenic_variant	-	-	C	A	1209	0.01	9.74893	2.16034	8.21801e-06	0.804	254	0.018815	-0.17564	0.0978117	0.0725433	0.906	424	0.0181203	5.83984e-05	0.0436548	0.998933	0.922	1887	A	-2.875	0.004036	-+-	86.2	14.445	2	0.0007301
0.50kHz	rs73952749	2	124065055	intergenic_variant	-	-	C	T	1209	0.01	9.67065	2.1526	8.9953e-06	0.81	254	0.0188681	-0.176799	0.0978433	0.0707681	0.908	424	0.0181191	0.000192048	0.0436742	0.996491	0.922	1887	T	-2.857	0.004273	-+-	86.1	14.42	2	0.0007393
0.50kHz	rs2030833	2	124075367	intergenic_variant	-	-	A	G	1209	0.01	9.69968	2.15603	8.74394e-06	0.802	254	0.0190709	-0.175509	0.097855	0.0728836	0.903	424	0.018112	0.000597436	0.0437098	0.989095	0.92	1887	A	2.871	0.004087	+-+	86.1	14.344	2	0.0007679
0.50kHz	rs78951459	2	124085278	intergenic_variant	-	-	A	C	1209	0.01	9.696	2.14571	7.99506e-06	0.814	254	0.0188583	-0.176197	0.0978702	0.0718118	0.906	424	0.0180979	0.000612978	0.0437115	0.988811	0.921	1887	A	2.884	0.003923	+-+	86.2	14.461	2	0.000724
0.50kHz	rs138133920	2	124126184	intergenic_variant	-	-	G	A	1209	0.01	10.5034	2.22397	3.13731e-06	0.78	254	0.0152146	-0.268562	0.11452	0.0190219	0.84	424	0.014184	-0.0301815	0.0512525	0.555943	0.876	1887	A	-2.556	0.0106	-++	90.3	20.607	2	3.352e-05
0.50kHz	rs4848219	2	124128122	intergenic_variant	-	-	T	C	1209	0.01	10.1895	2.20405	4.97791e-06	0.778	254	0.0152028	-0.268949	0.114629	0.0189631	0.84	424	0.0141792	-0.030184	0.051258	0.555952	0.876	1887	T	2.479	0.01317	+--	90.1	20.13	2	4.255e-05
0.50kHz	rs75137188	2	124128310	intergenic_variant	-	-	C	T	1209	0.01	10.5087	2.22421	3.11041e-06	0.779	254	0.0170374	-0.234797	0.113751	0.0390059	0.771	424	0.0151816	-0.0252731	0.0509933	0.620166	0.803	1887	T	-2.704	0.006849	-++	89.2	18.503	2	9.597e-05
0.50kHz	rs73952783	2	124132672	intergenic_variant	-	-	A	C	1209	0.011	10.0006	2.19746	6.91438e-06	0.746	254	0.0169862	-0.237891	0.115114	0.0387744	0.761	424	0.0152311	-0.0251939	0.0510356	0.621551	0.8	1887	A	2.572	0.01012	+--	88.7	17.71	2	0.0001427
0.50kHz	rs73952784	2	124132692	intergenic_variant	-	-	T	C	1209	0.01	10.5242	2.22712	3.09853e-06	0.776	254	0.0169094	-0.238508	0.115099	0.0382461	0.763	424	0.0151745	-0.0250808	0.0510466	0.623193	0.802	1887	T	2.704	0.006855	+--	89.2	18.541	2	9.416e-05
0.50kHz	rs17009835	2	124133029	intergenic_variant	-	-	G	A	1209	0.01	10.5236	2.22712	3.10286e-06	0.775	254	0.0169114	-0.238471	0.115098	0.0382749	0.763	424	0.0151745	-0.0250808	0.0510466	0.623193	0.802	1887	A	-2.704	0.006858	-++	89.2	18.538	2	9.431e-05
0.50kHz	rs17009836	2	124133322	intergenic_variant	-	-	C	A	1209	0.01	10.5237	2.22712	3.10187e-06	0.775	254	0.0169055	-0.238572	0.115149	0.0382794	0.762	424	0.0151745	-0.0250808	0.0510466	0.623193	0.802	1887	A	-2.704	0.006856	-++	89.2	18.538	2	9.431e-05
0.50kHz	rs143327145	2	124141815	intergenic_variant	-	-	C	G	1209	0.01	10.5116	2.23276	3.36374e-06	0.764	254	0.0160197	-0.250047	0.10977	0.0227322	0.857	424	0.0141627	-0.030186	0.0514875	0.557689	0.869	1887	C	2.57	0.01017	+--	90	20.088	2	4.345e-05
0.50kHz	rs1017936813	2	133395160	intron_variant	GPR39	protein_coding	A	G	1209	0.013	12.6865	2.23548	2.57135e-08	0.596	NA	NA	NA	NA	NA	NA	424	0.0195483	0.00835104	0.0433087	0.847095	0.837	1633	A	4.841	1.294e-06	+?+	85.7	6.989	1	0.0082
0.50kHz	rs1256537363	2	133401624	intron_variant	GPR39	protein_coding	A	AAG	1209	0.013	12.4421	2.21105	3.32889e-08	0.599	NA	NA	NA	NA	NA	NA	NA	NA	NA	NA	NA	NA	1209	A	5.468	4.563e-08	+??	0	0	0	1
0.50kHz	rs138594931	2	133411458	intron_variant	LYPD1	protein_coding	G	A	1209	0.016	10.1388	1.90839	1.73884e-07	0.68	NA	NA	NA	NA	NA	NA	424	0.0458927	-0.0145483	0.0252849	0.565038	0.918	1633	A	-4.159	3.196e-05	-?+	89.8	9.786	1	0.001758
0.50kHz	rs145537608	2	161794500	regulatory_region_variant	-	open_chromatin_region	G	A	1209	0.012	10.6374	2.2258	2.40898e-06	0.689	NA	NA	NA	NA	NA	NA	NA	NA	NA	NA	NA	NA	1209	A	-4.668	3.039e-06	-??	0	0	0	1
0.50kHz	rs977874940	2	184317325	intergenic_variant	-	-	T	G	1209	0.024	6.71501	1.48491	7.87472e-06	0.702	254	0.0197618	-0.174862	0.109791	0.11123	0.682	424	0.0231167	0.0159062	0.0434519	0.714316	0.645	1887	T	3.129	0.001753	+-+	83.9	12.446	2	0.001983
0.50kHz	2:224679405_T_C	2	224679405	intergenic_variant	-	-	C	T	1209	0.01	12.8359	2.60646	1.20323e-06	0.566	254	0.0336201	0.00528313	0.066325	0.936512	0.902	424	0.0113054	0.0513568	0.0548086	0.348748	0.789	1887	T	-4.318	1.573e-05	---	62.5	5.328	2	0.06966
0.50kHz	rs1368380404	2	227229021	intergenic_variant	-	-	G	A	1209	0.014	10.7643	2.39	8.54974e-06	0.474	NA	NA	NA	NA	NA	NA	NA	NA	NA	NA	NA	NA	1209	A	-4.406	1.052e-05	-??	0	0	0	1
0.50kHz	rs116780691	2	231171563	intron_variant	SP140	protein_coding	A	C	1209	0.026	5.99728	1.33149	8.53708e-06	0.806	NA	NA	NA	NA	NA	NA	424	0.0309941	-0.0944601	0.0330029	0.0042074	0.926	1633	A	2.34	0.01926	+?-	95.5	22.048	1	2.658e-06
0.50kHz	rs76938244	3	13641538	intron_variant	FBLN2	protein_coding	C	A	1209	0.01	11.3098	2.50677	8.25393e-06	0.636	254	0.0153563	0.0702189	0.114904	0.541128	0.758	NA	NA	NA	NA	NA	NA	1463	A	-4.267	1.983e-05	--?	39.3	1.647	1	0.1993
0.50kHz	rs12489028	3	26884837	intergenic_variant	-	-	C	A	1209	0.01	9.35155	2.08107	8.95134e-06	0.917	NA	NA	NA	NA	NA	NA	NA	NA	NA	NA	NA	NA	1209	A	-4.396	1.101e-05	-??	0	0	0	1
0.50kHz	3:67175225_T_C	3	67175225	-	-	-	C	T	1209	0.011	13.2953	2.97313	9.86809e-06	0.412	NA	NA	NA	NA	NA	NA	NA	NA	NA	NA	NA	NA	1209	T	-4.376	1.211e-05	-??	0	0	0	1
0.50kHz	3:73253075_T_G	3	73253075	-	-	-	G	T	1209	0.015	11.627	2.34124	9.83859e-07	0.476	NA	NA	NA	NA	NA	NA	NA	NA	NA	NA	NA	NA	1209	T	-4.846	1.263e-06	-??	0	0	0	1
0.50kHz	rs79810750	3	81488842	intergenic_variant	-	-	T	G	1209	0.012	8.7997	1.80661	1.55849e-06	1	254	0.0348504	0.0222284	0.0810362	0.783853	0.791	424	0.0148632	0.0291914	0.0537257	0.586895	0.717	1887	T	4.163	3.139e-05	+++	64.6	5.648	2	0.05937
0.50kHz	rs1049909568	3	99941371	upstream_gene_variant	SNORD61	snoRNA	G	T	1209	0.011	10.8767	2.39272	7.07972e-06	0.62	254	0.0378819	0.075431	0.0796764	0.343783	0.61	424	0.0134257	-0.0382012	0.049893	0.443877	0.84	1887	T	-3.545	0.0003926	--+	77	8.677	2	0.01306
0.50kHz	rs117714286	3	100000187	intron_variant	TBC1D23	protein_coding	A	C	1209	0.01	11.3083	2.51763	9.03159e-06	0.579	254	0.0486063	-0.113961	0.0621348	0.0666391	0.889	424	0.0199068	0.011789	0.0418289	0.778068	0.768	1887	A	2.977	0.002906	+-+	85.6	13.888	2	0.0009643
0.50kHz	rs532386190	3	116690680	intron_variant	LSAMP	protein_coding	A	C	1209	0.011	11.4476	2.39526	2.40736e-06	0.587	254	0.0337343	-0.10106	0.0907063	0.265215	0.674	424	0.0140837	-0.0235737	0.0541109	0.663086	0.717	1887	A	3.122	0.001793	+--	85.2	13.473	2	0.001187
0.50kHz	rs1016366717	3	145698036	intergenic_variant	-	-	T	C	1209	0.014	11.4383	2.55625	9.74564e-06	0.435	NA	NA	NA	NA	NA	NA	424	0.0114127	0.0473088	0.0651362	0.467652	0.562	1633	T	4.135	3.544e-05	+?+	61.4	2.589	1	0.1076
0.50kHz	rs116553931	3	146148743	downstream_gene_variant	PLSCR2	protein_coding	T	C	1209	0.036	4.83314	1.07696	9.18985e-06	1	254	0.0419035	-0.0647994	0.0718785	0.367315	0.727	424	0.0448243	0.00571356	0.0277369	0.836798	0.92	1887	T	3.281	0.001035	+-+	78.7	9.369	2	0.009238
0.50kHz	rs115065733	3	159771229	intron_variant,non_coding_transcript_variant	IL12A-AS1	antisense	T	C	1209	0.01	9.23437	2.06677	1.00374e-05	0.887	NA	NA	NA	NA	NA	NA	NA	NA	NA	NA	NA	NA	1209	T	4.372	1.232e-05	+??	0	0	0	1
0.50kHz	rs888183983	3	168126785	intron_variant,non_coding_transcript_variant	EGFEM1P	unitary_pseudogene	A	G	1209	0.01	13.1184	2.83811	4.9972e-06	0.491	NA	NA	NA	NA	NA	NA	NA	NA	NA	NA	NA	NA	1209	A	4.519	6.215e-06	+??	0	0	0	1
0.50kHz	rs182982076	3	169183380	intron_variant,non_coding_transcript_variant	RP11-641D5.2	antisense	A	G	1209	0.014	14.4649	2.43445	5.91062e-09	0.456	254	0.0168642	0.0262343	0.115422	0.820197	0.695	424	0.0207936	-0.0183645	0.0428809	0.668456	0.801	1887	A	4.492	7.041e-06	++-	84.9	13.236	2	0.001336
0.50kHz	3:194587392_GTATATATATATA_GTA	3	194587392	-	-	-	GTA	GTATATATATATA	1209	0.355	2.60767	0.576106	7.72644e-06	0.502	NA	NA	NA	NA	NA	NA	NA	NA	NA	NA	NA	NA	1209	GTA	4.428	9.53e-06	+??	0	0	0	1
0.50kHz	rs752646219	3	194787108	downstream_gene_variant	XXYLT1	protein_coding	G	C	1209	0.017	10.1786	2.24924	7.76152e-06	0.446	NA	NA	NA	NA	NA	NA	NA	NA	NA	NA	NA	NA	1209	C	-4.427	9.572e-06	-??	0	0	0	1
0.50kHz	rs79662864	4	6830688	intron_variant	KIAA0232	protein_coding	C	T	1209	0.014	11.3167	2.09648	1.1197e-07	0.63	NA	NA	NA	NA	NA	NA	424	0.0288915	-0.00129985	0.0392618	0.973589	0.701	1633	T	-4.503	6.705e-06	-?+	86.3	7.316	1	0.006833
0.50kHz	4:12845343_G_C	4	12845343	-	-	-	C	G	1209	0.025	6.68027	1.44227	4.7824e-06	0.738	NA	NA	NA	NA	NA	NA	NA	NA	NA	NA	NA	NA	1209	C	4.528	5.953e-06	+??	0	0	0	1
0.50kHz	rs116056923	4	30092472	intergenic_variant	-	-	G	C	1209	0.023	6.16584	1.3615	7.64579e-06	0.929	254	0.021311	-0.0558391	0.0860683	0.516483	0.87	424	0.0158974	0.031845	0.0481859	0.508691	0.86	1887	C	-3.619	0.0002952	-+-	72.9	7.376	2	0.02502
0.50kHz	rs182143400	4	30099527	intergenic_variant	-	-	T	G	1209	0.021	6.36151	1.39118	6.2635e-06	0.98	254	0.0213169	-0.0522091	0.0860394	0.543981	0.871	424	0.0158844	0.0347045	0.0481028	0.470623	0.861	1887	T	3.697	0.0002181	+-+	72.3	7.212	2	0.02715
0.50kHz	rs61165894	4	30100003	intergenic_variant	-	-	C	A	1209	0.021	6.24892	1.38003	7.66618e-06	0.992	254	0.0215886	-0.0517971	0.0860182	0.547065	0.862	424	0.0159281	0.0339973	0.0480642	0.479361	0.861	1887	A	-3.658	0.0002542	-+-	71.8	7.095	2	0.0288
0.50kHz	rs116794092	4	30101666	intergenic_variant	-	-	T	C	1209	0.021	6.39699	1.40289	6.64078e-06	0.981	254	0.0210453	-0.0549496	0.0867807	0.526603	0.862	424	0.0157535	0.0324847	0.0484431	0.502492	0.855	1887	T	3.654	0.0002587	+-+	72.9	7.385	2	0.02491
0.50kHz	rs116298003	4	30103984	intergenic_variant	-	-	T	C	1209	0.021	6.28796	1.38999	7.8184e-06	0.991	254	0.0215413	-0.0514903	0.0859954	0.549335	0.865	424	0.0161899	0.0336115	0.0480678	0.484394	0.852	1887	T	3.652	0.0002601	+-+	71.8	7.086	2	0.02893
0.50kHz	rs116668885	4	30106491	intergenic_variant	-	-	C	G	1209	0.021	6.24941	1.38976	8.82737e-06	0.988	254	0.0214291	-0.0509598	0.0860486	0.553702	0.868	424	0.0159163	0.0346363	0.0480742	0.471232	0.857	1887	C	3.644	0.0002686	+-+	71.2	6.941	2	0.03111
0.50kHz	rs141818657	4	30107850	intergenic_variant	-	-	A	G	1209	0.021	6.18511	1.37885	9.27458e-06	0.993	254	0.0215512	-0.0503467	0.0860097	0.558305	0.863	424	0.0159304	0.0341186	0.0480571	0.477729	0.862	1887	A	3.633	0.0002801	+-+	71	6.904	2	0.03168
0.50kHz	rs202162485	4	30112958	intergenic_variant	-	-	A	AAAC	1209	0.021	6.27266	1.38916	8.1163e-06	0.996	NA	NA	NA	NA	NA	NA	NA	NA	NA	NA	NA	NA	1209	A	4.417	1e-05	+??	0	0	0	1
0.50kHz	rs201426387	4	30117184	intergenic_variant	-	-	GA	G	1209	0.021	6.2634	1.38893	8.33557e-06	0.995	NA	NA	NA	NA	NA	NA	NA	NA	NA	NA	NA	NA	1209	G	-4.411	1.027e-05	-??	0	0	0	1
0.50kHz	4:30148099_T_TA	4	30148099	-	-	-	TA	T	1209	0.022	6.15934	1.37234	9.17229e-06	0.974	NA	NA	NA	NA	NA	NA	NA	NA	NA	NA	NA	NA	1209	T	-4.391	1.128e-05	-??	0	0	0	1
0.50kHz	4:34540163_C_CA	4	34540163	-	-	-	CA	C	1209	0.014	10.6949	2.34246	6.4682e-06	0.473	NA	NA	NA	NA	NA	NA	NA	NA	NA	NA	NA	NA	1209	CA	4.465	8.005e-06	+??	0	0	0	1
0.50kHz	rs74347820	4	34927086	intergenic_variant	-	-	T	G	1209	0.012	9.17001	2.03209	8.22054e-06	0.782	254	0.0122717	0.0587967	0.117124	0.615666	0.943	NA	NA	NA	NA	NA	NA	1463	T	4.222	2.42e-05	++?	47.7	1.913	1	0.1667
0.50kHz	rs893851576	4	34963775	downstream_gene_variant	snoU13	snoRNA	G	C	1209	0.021	8.57261	1.85207	4.85129e-06	0.55	254	0.0135453	-0.0205099	0.122981	0.867548	0.868	NA	NA	NA	NA	NA	NA	1463	C	-4.044	5.253e-05	-+?	75.9	4.15	1	0.04164
0.50kHz	rs865801982	4	49634030	intergenic_variant	-	-	G	T	1209	0.021	8.0367	1.74066	5.11745e-06	0.639	NA	NA	NA	NA	NA	NA	NA	NA	NA	NA	NA	NA	1209	T	-4.514	6.362e-06	-??	0	0	0	1
0.50kHz	rs200083617	4	49634241	intergenic_variant	-	-	A	G	1209	0.024	7.61433	1.67412	6.99916e-06	0.595	NA	NA	NA	NA	NA	NA	NA	NA	NA	NA	NA	NA	1209	A	4.448	8.649e-06	+??	0	0	0	1
0.50kHz	rs72660097	4	93234758	intron_variant	GRID2	protein_coding	A	G	1209	0.03	5.38026	1.15206	4.00795e-06	1	254	0.0348327	-0.114932	0.0833328	0.167834	0.688	424	0.0274434	-0.0203228	0.0349219	0.5606	0.819	1887	A	2.873	0.004064	+--	86.5	14.817	2	0.000606
0.50kHz	4:93249942_T_C	4	93249942	-	-	-	C	T	1209	0.011	10.3136	2.2863	8.27905e-06	0.665	NA	NA	NA	NA	NA	NA	NA	NA	NA	NA	NA	NA	1209	T	-4.413	1.02e-05	-??	0	0	0	1
0.50kHz	rs72660100	4	93254177	intron_variant	GRID2	protein_coding	G	A	1209	0.032	5.35769	1.14231	3.65156e-06	0.965	254	0.0345886	-0.125923	0.0839292	0.133524	0.681	424	0.0274599	-0.0206386	0.0351397	0.556982	0.811	1887	A	-2.841	0.004491	-++	87.1	15.528	2	0.0004247
0.50kHz	rs114787950	4	132586505	intergenic_variant	-	-	G	A	1209	0.038	5.5959	1.12637	9.7474e-07	0.834	254	0.0415	0.0680993	0.0680368	0.316866	0.906	424	0.0337335	0.0282102	0.0316047	0.372075	0.939	1887	A	-4.668	3.039e-06	---	42.8	3.495	2	0.1742
0.50kHz	rs2003258	4	132603713	intergenic_variant	-	-	C	T	1209	0.039	5.77349	1.12649	4.49434e-07	0.821	254	0.0294902	0.0574714	0.0815574	0.481013	0.862	424	0.0321675	0.0306272	0.0323926	0.344403	0.941	1887	T	-4.703	2.559e-06	---	52.6	4.219	2	0.1213
0.50kHz	rs146714012	4	132610569	intergenic_variant	-	-	T	G	1209	0.036	5.96203	1.16908	5.10196e-07	0.82	254	0.0298366	0.0469583	0.0806238	0.560272	0.869	424	0.0303892	0.0238212	0.0329777	0.470084	0.951	1887	T	4.534	5.787e-06	+++	60.1	5.018	2	0.08136
0.50kHz	rs138790002	4	132651973	intergenic_variant	-	-	A	G	1209	0.035	6.68037	1.30041	4.23482e-07	0.676	254	0.0260374	0.077887	0.102327	0.446564	0.704	424	0.0361934	0.0349435	0.0339606	0.303507	0.647	1887	A	4.772	1.82e-06	+++	49	3.923	2	0.1407
0.50kHz	rs77646976	4	132683563	intergenic_variant	-	-	G	A	1209	0.041	5.12993	1.09729	3.91693e-06	0.816	254	0.0307028	0.0680761	0.0853953	0.425342	0.795	424	0.0400035	0.0584421	0.0304528	0.0549714	0.787	1887	A	-4.855	1.204e-06	---	0	1.589	2	0.4519
0.50kHz	rs77175761	4	150323869	intron_variant,non_coding_transcript_variant	RP11-526A4.1	lincRNA	T	A	1209	0.012	10.2626	2.11307	1.66732e-06	0.726	NA	NA	NA	NA	NA	NA	424	0.0175071	0.00279623	0.0474734	0.953031	0.826	1633	A	-4.11	3.958e-05	-?-	82.1	5.597	1	0.01799
0.50kHz	rs1282953357	4	183022245	intron_variant,non_coding_transcript_variant	AC108142.1	antisense	A	G	1209	0.013	12.2365	2.62446	4.15168e-06	0.444	NA	NA	NA	NA	NA	NA	NA	NA	NA	NA	NA	NA	1209	A	4.557	5.182e-06	+??	0	0	0	1
0.50kHz	rs77887838	5	7446742	intron_variant	ADCY2	protein_coding	T	C	1209	0.017	8.06386	1.72099	3.73085e-06	0.77	254	0.0106516	0.133838	0.130537	0.305224	0.883	424	0.0156085	0.0285487	0.0468991	0.542706	0.904	1887	T	4.329	1.5e-05	+++	45.2	3.65	2	0.1612
0.50kHz	rs58090003	5	17406369	intron_variant,non_coding_transcript_variant	RP11-321E2.3	lincRNA	C	T	1209	0.066	3.89239	0.83217	3.87509e-06	0.855	254	0.0463386	0.007222	0.063285	0.909144	0.842	424	0.0766757	-0.0227497	0.0204366	0.265629	0.917	1887	T	-3.176	0.001493	--+	83.4	12.051	2	0.002417
0.50kHz	rs16869758	5	17407168	intron_variant,non_coding_transcript_variant	RP11-321E2.3	lincRNA	A	G	1209	0.071	3.78737	0.782173	1.78753e-06	0.921	254	0.0635098	-0.00839234	0.0558878	0.880635	0.84	424	0.0825896	-0.0190824	0.01989	0.337358	0.919	1887	A	3.277	0.00105	+--	84.1	12.549	2	0.001883
0.50kHz	rs138498546	5	17408460	intron_variant,non_coding_transcript_variant	RP11-321E2.3	lincRNA	A	G	1209	0.07	3.80505	0.776187	1.34039e-06	0.946	254	0.0613898	-0.00155508	0.0560603	0.97787	0.854	424	0.0810094	-0.0140345	0.019916	0.481005	0.939	1887	A	3.488	0.0004875	+--	82.2	11.225	2	0.003651
0.50kHz	rs58124586	5	17410883	intron_variant,non_coding_transcript_variant	RP11-321E2.3	lincRNA	A	G	1209	0.071	3.79209	0.768837	1.15976e-06	0.946	254	0.0621713	0.000723666	0.055886	0.989669	0.851	424	0.0843078	-0.0139267	0.0196401	0.478265	0.939	1887	A	3.523	0.0004264	++-	82.2	11.254	2	0.003599
0.50kHz	rs58029280	5	17411516	intron_variant,non_coding_transcript_variant	RP11-321E2.3	lincRNA	G	A	1209	0.07	3.80351	0.770352	1.13137e-06	0.962	254	0.0618366	0.000302074	0.0559718	0.995694	0.855	424	0.0809528	-0.0138734	0.0199063	0.485843	0.941	1887	A	-3.53	0.0004155	--+	82.2	11.236	2	0.003633
0.50kHz	rs17709741	5	17411953	intron_variant,non_coding_transcript_variant	RP11-321E2.3	lincRNA	A	G	1209	0.07	3.80571	0.770014	1.10418e-06	0.963	254	0.0618248	0.000269533	0.0559667	0.996157	0.856	424	0.0809387	-0.0138588	0.0199063	0.486304	0.941	1887	A	3.534	0.0004094	++-	82.2	11.253	2	0.003602
0.50kHz	rs17658758	5	17412861	intron_variant,non_coding_transcript_variant	RP11-321E2.3	lincRNA	T	C	1209	0.067	3.75626	0.773132	1.65312e-06	0.985	254	0.0597776	0.00261902	0.0561514	0.962799	0.873	424	0.0807677	-0.0138968	0.0199035	0.485046	0.943	1887	T	3.485	0.0004927	++-	81.6	10.843	2	0.004422
0.50kHz	5:17414823_A_AATAT	5	17414823	intron_variant	RP11-321E2.3	lincRNA	AATAT	A	1209	0.052	4.30417	0.949338	7.46996e-06	0.847	NA	NA	NA	NA	NA	NA	NA	NA	NA	NA	NA	NA	1209	A	-4.435	9.219e-06	-??	0	0	0	1
0.50kHz	rs17658764	5	17415197	intron_variant,non_coding_transcript_variant	RP11-321E2.3	lincRNA	A	G	1209	0.069	3.85728	0.761141	5.97839e-07	1	254	0.0598445	0.00294644	0.0561578	0.958157	0.872	424	0.0813785	-0.0153298	0.0197599	0.437866	0.939	1887	A	3.609	0.0003076	++-	83.3	11.995	2	0.002485
0.50kHz	rs147294676	5	17416592	intron_variant,non_coding_transcript_variant	RP11-321E2.3	lincRNA	T	C	1209	0.068	3.68309	0.765727	2.0828e-06	0.998	254	0.0640079	-0.000201716	0.0543954	0.997041	0.89	424	0.0762724	-0.0225918	0.0204467	0.269197	0.922	1887	T	3.238	0.001206	+--	84.4	12.793	2	0.001668
0.50kHz	rs10073076	5	17417739	intron_variant,non_coding_transcript_variant	RP11-321E2.3	lincRNA	C	T	1209	0.925	-3.37154	0.743135	7.36744e-06	0.974	254	0.929063	0.00462633	0.0529808	0.930416	0.866	424	0.922637	0.0238631	0.0204477	0.243197	0.909	1887	T	2.97	0.002982	+--	83.6	12.23	2	0.00221
0.50kHz	rs115184572	5	17417830	intron_variant,non_coding_transcript_variant	RP11-321E2.3	lincRNA	T	C	1209	0.068	3.71478	0.768464	1.8576e-06	0.995	254	0.0639921	-0.000187163	0.0543881	0.997254	0.89	424	0.0762842	-0.0225296	0.0204477	0.270542	0.922	1887	T	3.257	0.001124	+--	84.5	12.872	2	0.001603
0.50kHz	rs114379319	5	17418066	intron_variant,non_coding_transcript_variant	RP11-321E2.3	lincRNA	T	C	1209	0.068	3.71502	0.768501	1.85686e-06	0.995	254	0.0640079	-0.00017872	0.0543835	0.997378	0.89	424	0.0762877	-0.0225225	0.0204477	0.270692	0.922	1887	T	3.258	0.001123	+--	84.5	12.871	2	0.001604
0.50kHz	rs148338685	5	17419200	intron_variant,non_coding_transcript_variant	RP11-321E2.3	lincRNA	T	C	1209	0.068	3.71651	0.769221	1.87987e-06	0.986	254	0.0641398	4.3842e-05	0.0543592	0.999356	0.889	424	0.076316	-0.0224725	0.0204502	0.271817	0.92	1887	T	3.258	0.00112	++-	84.4	12.837	2	0.001631
0.50kHz	5:17419277_AAAAC_A	5	17419277	intron_variant	RP11-321E2.3	lincRNA	A	AAAAC	1209	0.071	3.65517	0.761971	2.21426e-06	0.969	NA	NA	NA	NA	NA	NA	NA	NA	NA	NA	NA	NA	1209	A	4.685	2.798e-06	+??	0	0	0	1
0.50kHz	rs148183640	5	17420677	intron_variant,non_coding_transcript_variant	RP11-321E2.3	lincRNA	G	GA	1209	0.07	3.65119	0.762767	2.32382e-06	0.977	NA	NA	NA	NA	NA	NA	NA	NA	NA	NA	NA	NA	1209	G	4.675	2.933e-06	+??	0	0	0	1
0.50kHz	rs111410316	5	17422159	intron_variant,non_coding_transcript_variant	RP11-321E2.3	lincRNA	A	G	1209	0.071	3.53308	0.766898	5.35853e-06	0.956	254	0.069498	-0.000461427	0.0528383	0.993032	0.886	424	0.0764304	-0.0225358	0.0204543	0.270564	0.915	1887	A	3.083	0.002051	+--	83.3	11.989	2	0.002493
0.50kHz	5:17422411_A_AT	5	17422411	intron_variant	RP11-321E2.3	lincRNA	AT	A	1209	0.074	3.55889	0.769974	5.00005e-06	0.924	NA	NA	NA	NA	NA	NA	NA	NA	NA	NA	NA	NA	1209	A	-4.519	6.219e-06	-??	0	0	0	1
0.50kHz	rs73056810	5	17422606	intron_variant,non_coding_transcript_variant	RP11-321E2.3	lincRNA	G	A	1209	0.071	3.53339	0.766642	5.31101e-06	0.959	254	0.0690197	-0.000649057	0.0529501	0.99022	0.888	424	0.0766215	-0.0223285	0.0204628	0.275197	0.918	1887	A	-3.088	0.002016	-++	83.3	11.95	2	0.002541
0.50kHz	rs79234793	5	17426542	intron_variant,non_coding_transcript_variant	RP11-321E2.3	lincRNA	T	C	1209	0.068	3.66824	0.77831	3.28318e-06	0.967	254	0.0644921	0.00165931	0.0542728	0.97561	0.891	424	0.0763892	-0.0221423	0.020463	0.279224	0.919	1887	T	3.187	0.001436	++-	83.6	12.211	2	0.00223
0.50kHz	rs75873710	5	17427708	intron_variant,non_coding_transcript_variant	RP11-321E2.3	lincRNA	A	G	1209	0.066	3.67514	0.803127	6.17031e-06	0.939	254	0.0637933	0.0104164	0.0552104	0.850354	0.878	424	0.0687901	-0.0244277	0.0214068	0.253821	0.901	1887	A	3.113	0.001852	++-	82.8	11.659	2	0.002939
0.50kHz	rs544551891	5	20722057	intron_variant,non_coding_transcript_variant	RP11-774D14.1	lincRNA	T	A	1209	0.01	13.3755	2.81465	2.73573e-06	0.481	NA	NA	NA	NA	NA	NA	NA	NA	NA	NA	NA	NA	1209	A	-4.642	3.442e-06	-??	0	0	0	1
0.50kHz	rs149255564	5	22832222	intron_variant	CDH12	protein_coding	G	A	1209	0.042	5.99672	1.30094	5.29648e-06	0.575	254	0.0537776	-0.0377104	0.0652295	0.563184	0.76	424	0.0386132	-0.028225	0.0332675	0.3962	0.746	1887	A	-2.995	0.002743	-++	83.9	12.387	2	0.002043
0.50kHz	rs76703575	5	26278092	intergenic_variant	-	-	A	G	1209	0.021	7.37514	1.59431	4.91316e-06	0.739	254	0.0104488	-0.0264664	0.16371	0.871568	0.612	424	0.0158502	-0.0334062	0.0514217	0.515917	0.768	1887	A	3.254	0.001137	+--	80.6	10.306	2	0.005781
0.50kHz	rs905952532	5	62405109	intergenic_variant	-	-	C	T	1209	0.014	9.6119	2.09686	5.95246e-06	0.624	254	0.0157854	0.200113	0.142446	0.160071	0.579	NA	NA	NA	NA	NA	NA	1463	T	-4.66	3.159e-06	--?	0	0.349	1	0.5548
0.50kHz	rs61174743	5	64464557	intron_variant,non_coding_transcript_variant	ADAMTS6	processed_transcript	A	G	1209	0.409	2.01887	0.436206	4.86074e-06	0.787	254	0.316969	0.0472471	0.0282626	0.0945808	0.88	424	0.407282	-0.0128305	0.0119163	0.281606	0.86	1887	A	3.727	0.0001936	++-	81	10.523	2	0.005189
0.50kHz	5:67968019_GAA_G	5	67968019	-	-	-	G	GAA	1209	0.955	-6.27698	1.36695	5.7391e-06	0.482	NA	NA	NA	NA	NA	NA	NA	NA	NA	NA	NA	NA	1209	G	-4.49	7.119e-06	-??	0	0	0	1
0.50kHz	rs184123614	5	94525716	intron_variant	MCTP1	protein_coding	A	T	1209	0.012	10.2001	2.26873	8.85854e-06	0.614	NA	NA	NA	NA	NA	NA	NA	NA	NA	NA	NA	NA	1209	A	4.399	1.09e-05	+??	0	0	0	1
0.50kHz	rs939630844	5	174071177	intergenic_variant	-	-	A	G	1209	0.01	9.03131	1.9518	4.88478e-06	0.906	NA	NA	NA	NA	NA	NA	424	0.0158325	0.0205019	0.044815	0.647326	0.911	1633	A	4.124	3.719e-05	+?+	72.7	3.661	1	0.0557
0.50kHz	rs74741318	5	174076693	intergenic_variant	-	-	G	C	1209	0.017	8.44278	1.70143	1.00315e-06	0.76	254	0.0185768	0.00801051	0.0981135	0.934929	0.852	424	0.0209127	-0.0114963	0.0395985	0.77157	0.927	1887	C	-3.769	0.0001642	--+	78.6	9.331	2	0.009416
0.50kHz	rs75330717	5	174080676	intergenic_variant	-	-	G	A	1209	0.017	7.52043	1.66197	7.77421e-06	0.792	254	0.0171811	0.0542954	0.100491	0.588988	0.885	424	0.0237736	-0.00828365	0.0363395	0.819683	0.969	1887	A	-3.634	0.0002794	--+	70.3	6.732	2	0.03453
0.50kHz	rs78567092	5	174083101	intergenic_variant	-	-	G	A	1209	0.015	7.79509	1.73861	9.3657e-06	0.809	254	0.0136575	0.0779559	0.116347	0.502841	0.797	424	0.0238208	-0.00847361	0.036335	0.8156	0.973	1887	A	-3.647	0.0002652	--+	69	6.444	2	0.03987
0.50kHz	rs56069506	5	174088872	intergenic_variant	-	-	G	GA	1209	0.01	9.37526	1.99256	3.40697e-06	0.875	NA	NA	NA	NA	NA	NA	NA	NA	NA	NA	NA	NA	1209	G	4.598	4.269e-06	+??	0	0	0	1
0.50kHz	rs13184573	5	178267782	non_coding_transcript_exon_variant	RP11-21I4.2	processed_pseudogene	G	C	1209	0.451	-1.80952	0.404386	9.74137e-06	0.967	254	0.482128	0.016637	0.0249491	0.504875	0.959	424	0.424376	0.00854116	0.0105414	0.417799	0.97	1887	G	2.878	0.004005	+--	83.3	11.982	2	0.002501
0.50kHz	rs13166208	5	178267789	non_coding_transcript_exon_variant	RP11-21I4.2	processed_pseudogene	G	A	1209	0.452	-1.81242	0.404396	9.43824e-06	0.967	254	0.48247	0.0167913	0.0249491	0.500933	0.96	424	0.424371	0.00854012	0.0105416	0.417862	0.97	1887	G	2.881	0.003965	+--	83.4	12.031	2	0.00244
0.50kHz	rs531975981	6	2223383	intron_variant	GMDS	protein_coding	C	CTATA	1209	0.021	7.83466	1.72107	6.87505e-06	0.642	NA	NA	NA	NA	NA	NA	NA	NA	NA	NA	NA	NA	1209	CTATA	-4.452	8.499e-06	-??	0	0	0	1
0.50kHz	rs764651980	6	16219461	intergenic_variant	-	-	G	A	1209	0.013	10.4823	2.34367	9.83344e-06	0.57	254	0.0136772	0.0991509	0.135946	0.465795	0.718	NA	NA	NA	NA	NA	NA	1463	A	-4.282	1.851e-05	--?	25.7	1.347	1	0.2459
0.50kHz	rs148382516	6	20089058	intergenic_variant	-	-	A	G	1209	0.018	11.0304	2.29017	2.01977e-06	0.42	254	0.0190177	0.113529	0.118308	0.337256	0.421	424	0.0514375	-0.0223554	0.0268868	0.405712	0.79	1887	A	3.725	0.0001954	++-	79.7	9.854	2	0.007247
0.50kHz	rs35554461	6	21388894	intergenic_variant	-	-	A	G	1209	0.017	6.90754	1.50872	6.10393e-06	1	254	0.0275965	0.0217573	0.0797337	0.784949	0.931	424	0.0105601	-0.0367852	0.0590812	0.533533	0.825	1887	A	3.39	0.0006984	++-	77.8	9.01	2	0.01105
0.50kHz	6:100675631_C_CT	6	100675631	-	-	-	CT	C	1209	0.01	10.5214	2.27141	4.77521e-06	0.693	NA	NA	NA	NA	NA	NA	NA	NA	NA	NA	NA	NA	1209	CT	4.528	5.944e-06	+??	0	0	0	1
0.50kHz	rs117359272	6	109074742	intron_variant,non_coding_transcript_variant	LINC00222	lincRNA	G	C	1209	0.016	8.91339	1.92319	4.71901e-06	0.65	NA	NA	NA	NA	NA	NA	424	0.0143986	0.0370533	0.0476255	0.436561	0.939	1633	C	-4.293	1.763e-05	-?-	62.9	2.698	1	0.1005
0.50kHz	rs774950368	6	111576403	upstream_gene_variant	KIAA1919	protein_coding	G	T	1209	0.011	12.7743	2.35418	9.66262e-08	0.643	NA	NA	NA	NA	NA	NA	NA	NA	NA	NA	NA	NA	1209	T	-5.279	1.297e-07	-??	0	0	0	1
0.50kHz	6:112008845_C_CAGAG	6	112008845	intron_variant	FYN	protein_coding	CAGAG	C	1209	0.093	4.28448	0.936124	6.14845e-06	0.502	NA	NA	NA	NA	NA	NA	NA	NA	NA	NA	NA	NA	1209	CAGAG	4.476	7.617e-06	+??	0	0	0	1
0.50kHz	rs75814724	6	140127178	intergenic_variant	-	-	T	C	1209	0.022	6.57283	1.44465	6.95167e-06	0.858	254	0.0222303	0.10277	0.0996904	0.302593	0.767	424	0.0222983	-0.0428011	0.0436013	0.326274	0.801	1887	T	3.477	0.0005069	++-	79.4	9.728	2	0.00772
0.50kHz	rs77745262	6	140132961	intergenic_variant	-	-	T	C	1209	0.021	6.81219	1.48314	5.70968e-06	0.877	254	0.0224094	0.104003	0.0981925	0.289521	0.789	424	0.0215672	-0.0410941	0.0439251	0.349506	0.818	1887	T	3.542	0.0003967	++-	79.2	9.611	2	0.008184
0.50kHz	rs144825480	6	167888125	regulatory_region_variant	-	promoter_flanking_region	A	G	1209	0.01	12.1584	2.44923	9.93442e-07	0.652	NA	NA	NA	NA	NA	NA	NA	NA	NA	NA	NA	NA	1209	A	4.844	1.275e-06	+??	0	0	0	1
0.50kHz	rs13223444	7	17374720	intron_variant	AHR	protein_coding	G	A	1209	0.011	10.0583	2.00738	7.91746e-07	0.871	254	0.0280315	0.0834298	0.0837716	0.319289	0.805	424	0.0299151	0.00766245	0.0344705	0.824088	0.872	1887	A	-4.382	1.173e-05	---	65.1	5.724	2	0.05716
0.50kHz	rs141200475	7	19227160	intergenic_variant	-	-	T	C	1209	0.015	8.1669	1.77747	5.66819e-06	0.842	254	0.0317343	0.0286522	0.07599	0.706135	0.933	424	0.0203809	0.0764193	0.0397139	0.0543239	0.944	1887	T	4.642	3.451e-06	+++	18.2	2.444	2	0.2947
0.50kHz	rs574424539	7	19232343	intergenic_variant	-	-	A	T	1209	0.01	10.9696	2.40258	6.4657e-06	0.685	NA	NA	NA	NA	NA	NA	424	0.0193113	0.0762981	0.0409699	0.0625613	0.932	1633	A	4.786	1.7e-06	+?+	0	0.464	1	0.4959
0.50kHz	rs73068414	7	26372471	intron_variant	SNX10	protein_coding	T	C	1209	0.109	2.95362	0.628289	3.47213e-06	0.982	254	0.12785	-0.0539223	0.0397513	0.174942	0.996	424	0.087033	0.00592595	0.0187161	0.751529	0.986	1887	T	3.329	0.0008721	+-+	83.3	11.963	2	0.002525
0.50kHz	rs73068436	7	26380236	intron_variant	SNX10	protein_coding	T	C	1209	0.11	2.96719	0.624195	2.71616e-06	0.993	254	0.127939	-0.0539357	0.0397098	0.174386	0.997	424	0.0893267	0.00527721	0.018481	0.775225	0.996	1887	T	3.354	0.0007979	+-+	83.7	12.246	2	0.002192
0.50kHz	rs112164596	7	26382627	intron_variant	SNX10	protein_coding	A	G	1209	0.11	2.97185	0.62367	2.57373e-06	0.994	254	0.128108	-0.0557721	0.0397239	0.160321	0.996	424	0.0893396	0.00526221	0.0184877	0.775925	0.994	1887	A	3.345	0.0008227	+-+	84	12.53	2	0.001902
0.50kHz	rs12537548	7	26385709	intron_variant	SNX10	protein_coding	C	T	1209	0.109	2.92091	0.624259	3.84645e-06	0.999	254	0.128069	-0.0575141	0.0398442	0.148887	0.993	424	0.0893373	0.00525306	0.0184977	0.776422	0.992	1887	T	-3.265	0.001096	-+-	83.9	12.417	2	0.002012
0.50kHz	rs74337910	7	31827099	intron_variant	PDE1C	protein_coding	C	G	1209	0.014	12.7218	2.13404	5.29307e-09	0.596	254	0.0128248	0.103087	0.141687	0.466876	0.624	424	0.0127512	-0.0133315	0.0586956	0.820323	0.702	1887	C	4.785	1.706e-06	++-	81.9	11.075	2	0.003936
0.50kHz	rs147965819	7	47020961	intron_variant,non_coding_transcript_variant	AC004870.4	lincRNA	G	A	1209	0.01	11.456	2.36341	1.74462e-06	0.706	254	0.0146752	0.0406746	0.107935	0.706291	0.898	NA	NA	NA	NA	NA	NA	1463	A	-4.459	8.219e-06	--?	62.3	2.655	1	0.1032
0.50kHz	rs868908530	7	73036123	intron_variant	MLXIPL	protein_coding	C	A	1209	0.011	13.0682	2.52497	3.49193e-07	0.545	NA	NA	NA	NA	NA	NA	NA	NA	NA	NA	NA	NA	1209	A	-5.043	4.572e-07	-??	0	0	0	1
0.50kHz	rs75652267	7	73932662	intron_variant	GTF2IRD1	protein_coding	A	G	1209	0.021	7.2484	1.38625	2.66944e-07	1	254	0.012252	0.0948135	0.156293	0.544091	0.494	424	0.0236686	-0.0261177	0.0418064	0.532149	0.714	1887	A	4.005	6.201e-05	++-	81.2	10.659	2	0.004847
0.50kHz	rs17165913	7	93555936	3_prime_UTR_variant	GNG11	protein_coding	A	G	1209	0.017	6.89716	1.49145	4.94587e-06	1	254	0.0119469	-0.0271379	0.12927	0.833721	0.786	424	0.0288396	0.0216427	0.0342583	0.52755	0.894	1887	A	3.84	0.0001232	+-+	67.4	6.135	2	0.04653
0.50kHz	rs9692028	7	93556828	3_prime_UTR_variant	GNG11	protein_coding	A	C	1209	0.01	9.26517	2.04482	7.56529e-06	0.961	NA	NA	NA	NA	NA	NA	NA	NA	NA	NA	NA	NA	1209	A	4.432	9.335e-06	+??	0	0	0	1
0.50kHz	rs17165925	7	93564184	intergenic_variant	-	-	T	C	1209	0.01	9.26664	2.00887	5.21586e-06	0.971	NA	NA	NA	NA	NA	NA	NA	NA	NA	NA	NA	NA	1209	T	4.51	6.482e-06	+??	0	0	0	1
0.50kHz	rs6970458	7	93571096	intergenic_variant	-	-	C	G	1209	0.01	9.41546	2.07145	7.09187e-06	0.957	NA	NA	NA	NA	NA	NA	NA	NA	NA	NA	NA	NA	1209	C	4.446	8.761e-06	+??	0	0	0	1
0.50kHz	rs546740964	7	96989976	intergenic_variant	-	-	A	C	1209	0.015	8.24432	1.82646	8.17574e-06	0.78	NA	NA	NA	NA	NA	NA	424	0.01048	-0.0176526	0.07241	0.807396	0.74	1633	A	3.676	0.0002371	+?-	83.5	6.045	1	0.01394
0.50kHz	rs17311897	7	122714154	intron_variant,non_coding_transcript_variant	RP11-61D3.1	lincRNA	T	A	1209	0.215	2.23976	0.491795	6.81225e-06	0.952	254	0.200872	0.032308	0.0323823	0.318423	0.985	424	0.256296	-0.00777952	0.0124239	0.531201	0.982	1887	A	-3.636	0.0002769	--+	75	8.003	2	0.01829
0.50kHz	rs73229961	7	122725604	intron_variant,non_coding_transcript_variant	RP11-61D3.1	lincRNA	A	G	1209	0.222	2.31654	0.484201	2.35175e-06	0.957	254	0.203014	0.0440906	0.0326057	0.1763	0.992	424	0.250777	-0.00382172	0.0124806	0.759443	0.991	1887	A	4.092	4.274e-05	++-	71.5	7.013	2	0.03001
0.50kHz	rs12666900	7	122726916	intron_variant,non_coding_transcript_variant	RP11-61D3.1	lincRNA	T	C	1209	0.222	2.31677	0.484188	2.34489e-06	0.957	254	0.203205	0.0439917	0.0325799	0.176928	0.993	424	0.250725	-0.00385392	0.01248	0.757467	0.992	1887	T	4.091	4.301e-05	++-	71.5	7.027	2	0.0298
0.50kHz	rs1404836	7	122735966	intron_variant,non_coding_transcript_variant	RP11-61D3.1	lincRNA	C	T	1209	0.224	2.3512	0.482352	1.53174e-06	0.957	254	0.205614	0.0379181	0.0328143	0.247872	0.993	424	0.255333	-0.00699264	0.0124829	0.575359	0.993	1887	T	-3.969	7.225e-05	--+	76.6	8.54	2	0.01398
0.50kHz	rs73229963	7	122736067	intron_variant,non_coding_transcript_variant	RP11-61D3.1	lincRNA	A	G	1209	0.224	2.35117	0.482219	1.52234e-06	0.957	254	0.205856	0.0377829	0.0327636	0.24883	0.994	424	0.255399	-0.00694021	0.0124778	0.57807	0.993	1887	A	3.971	7.165e-05	++-	76.5	8.526	2	0.01408
0.50kHz	rs12540449	7	122737144	intron_variant,non_coding_transcript_variant	RP11-61D3.1	lincRNA	C	A	1209	0.224	2.36544	0.481308	1.26277e-06	0.956	254	0.205862	0.037786	0.0327605	0.248746	0.995	424	0.255409	-0.00694144	0.0124774	0.57799	0.993	1887	A	-4	6.327e-05	--+	76.9	8.643	2	0.01328
0.50kHz	rs10953970	7	122737586	intron_variant,non_coding_transcript_variant	RP11-61D3.1	lincRNA	G	C	1209	0.225	2.36102	0.480914	1.29466e-06	0.957	254	0.205882	0.0376886	0.0327583	0.249936	0.995	424	0.255409	-0.00694144	0.0124774	0.57799	0.993	1887	C	-3.995	6.462e-05	--+	76.8	8.629	2	0.01337
0.50kHz	rs56286252	7	122738107	intron_variant,non_coding_transcript_variant	RP11-61D3.1	lincRNA	G	A	1209	0.225	2.36119	0.480913	1.29246e-06	0.957	254	0.205886	0.0376902	0.0327578	0.249908	0.995	424	0.255406	-0.00694335	0.0124773	0.577885	0.993	1887	A	-3.996	6.456e-05	--+	76.8	8.631	2	0.01336
0.50kHz	rs73217746	7	122738678	intron_variant,non_coding_transcript_variant	RP11-61D3.1	lincRNA	A	G	1209	0.225	2.37212	0.480318	1.12435e-06	0.958	254	0.204583	0.0366948	0.03289	0.264558	0.991	424	0.255406	-0.00694335	0.0124773	0.577885	0.993	1887	A	4.005	6.213e-05	++-	77.1	8.742	2	0.01264
0.50kHz	rs73217749	7	122741488	intron_variant,non_coding_transcript_variant	RP11-61D3.1	lincRNA	A	G	1209	0.224	2.36013	0.48081	1.29962e-06	0.958	254	0.205585	0.0383429	0.032776	0.242063	0.996	424	0.255357	-0.00717527	0.0124785	0.565284	0.993	1887	A	3.993	6.525e-05	++-	77	8.706	2	0.01287
0.50kHz	rs2470983	7	122774603	intron_variant	SLC13A1	protein_coding	A	C	1209	0.152	2.80035	0.562561	9.29404e-07	0.93	254	0.12328	0.03494	0.0398204	0.380248	0.941	424	0.131632	-0.0213995	0.0163492	0.190566	0.951	1887	A	3.592	0.0003281	++-	84.8	13.15	2	0.001395
0.50kHz	rs139027246	7	128733113	downstream_gene_variant	RP11-286H14.2	processed_pseudogene	A	G	1209	0.017	7.46279	1.61075	4.75319e-06	0.891	NA	NA	NA	NA	NA	NA	424	0.0389469	-0.0130949	0.0283303	0.643922	0.968	1633	A	3.663	0.0002494	+?-	86.3	7.31	1	0.006859
0.50kHz	rs143613512	7	137722704	intron_variant,non_coding_transcript_variant	AKR1D1	processed_transcript	A	G	1209	0.016	11.5301	2.41816	2.53716e-06	0.407	254	0.0190925	-0.113233	0.118196	0.338055	0.503	424	0.0113455	-0.0394712	0.069337	0.569175	0.526	1887	A	3.108	0.001882	+--	84.9	13.272	2	0.001312
0.50kHz	rs150439846	7	139124640	intergenic_variant	-	-	C	A	1209	0.013	10.0079	2.20148	7.07121e-06	0.641	254	0.0139803	-0.0627463	0.131867	0.634196	0.627	NA	NA	NA	NA	NA	NA	1463	A	-3.844	0.0001212	-+?	80.9	5.222	1	0.0223
0.50kHz	rs547698595	7	141880413	intron_variant	RP11-1220K2.2	protein_coding	G	A	1209	0.016	9.34308	2.05887	7.33295e-06	0.564	NA	NA	NA	NA	NA	NA	NA	NA	NA	NA	NA	NA	1209	A	-4.439	9.053e-06	-??	0	0	0	1
0.50kHz	rs117080081	7	155812964	intergenic_variant	-	-	A	G	1209	0.012	9.89112	1.90209	3.08586e-07	0.886	NA	NA	NA	NA	NA	NA	424	0.0102712	-0.0200728	0.0659536	0.760863	0.718	1633	A	4.205	2.609e-05	+?-	87.6	8.078	1	0.00448
0.50kHz	rs117517450	7	155838383	intergenic_variant	-	-	C	A	1209	0.014	8.21767	1.67174	1.25664e-06	1	254	0.0109724	0.11202	0.211875	0.597007	0.458	424	0.0209116	-0.022282	0.0420544	0.596225	0.832	1887	A	-3.784	0.0001541	--+	78.4	9.254	2	0.009784
0.50kHz	rs185023050	8	5419893	intergenic_variant	-	-	T	C	1209	0.011	11.6869	2.44524	2.40571e-06	0.568	254	0.0156516	-0.154534	0.11576	0.181895	0.818	424	0.0127948	-0.1439	0.0525581	0.00618299	0.734	1887	T	1.956	0.05049	+--	92.6	27.172	2	1.258e-06
0.50kHz	rs116952261	8	8663019	intron_variant	MFHAS1	protein_coding	G	C	1209	0.011	16.2012	2.68248	3.39998e-09	0.5	254	0.0109902	0.143615	0.14503	0.322057	0.627	424	0.0107712	0.0580101	0.0699442	0.406891	0.674	1887	C	-5.438	5.382e-08	---	68.4	6.327	2	0.04227
0.50kHz	rs188022297	8	8664398	intron_variant	MFHAS1	protein_coding	A	G	1209	0.014	10.8499	2.21106	1.30936e-06	0.561	NA	NA	NA	NA	NA	NA	424	0.0115507	0.0352456	0.0600981	0.557561	0.774	1633	A	4.418	9.94e-06	+?+	73.4	3.758	1	0.05256
0.50kHz	rs62507090	8	40182186	intron_variant,non_coding_transcript_variant	CTA-392C11.1	lincRNA	C	T	1209	0.045	5.20754	0.947552	6.70553e-08	1	254	0.0725157	0.0181852	0.0510374	0.721608	0.874	424	0.0402158	0.0342564	0.031438	0.275867	0.809	1887	T	-4.923	8.541e-07	---	64.5	5.634	2	0.05977
0.50kHz	rs10107891	8	63449032	intron_variant	NKAIN3	protein_coding	C	T	1209	0.069	3.7992	0.802995	3.01575e-06	0.912	254	0.120079	-0.00226251	0.0397395	0.954598	2	424	0.113208	-0.00908569	0.0172763	0.598955	2	1887	T	-3.431	0.0006008	-++	79.7	9.873	2	0.00718
0.50kHz	rs372942973	8	92744904	intron_variant,non_coding_transcript_variant	RP11-122C21.1	lincRNA	T	TA	1209	0.017	7.05121	1.57711	9.90679e-06	0.86	NA	NA	NA	NA	NA	NA	NA	NA	NA	NA	NA	NA	1209	T	4.375	1.216e-05	+??	0	0	0	1
0.50kHz	rs1586548756	8	130735639	intergenic_variant	-	-	C	A	1209	0.012	14.247	2.81416	6.13258e-07	0.43	NA	NA	NA	NA	NA	NA	NA	NA	NA	NA	NA	NA	1209	A	-4.937	7.943e-07	-??	0	0	0	1
0.50kHz	rs951106199	9	9523117	intron_variant	PTPRD	protein_coding	A	C	1209	0.01	12.9171	2.67376	1.88395e-06	0.558	NA	NA	NA	NA	NA	NA	NA	NA	NA	NA	NA	NA	1209	A	4.717	2.388e-06	+??	0	0	0	1
0.50kHz	rs79137406	9	43058184	downstream_gene_variant	SNX18P4	unprocessed_pseudogene	T	C	1209	0.949	-5.39679	1.14591	3.33686e-06	0.624	NA	NA	NA	NA	NA	NA	NA	NA	NA	NA	NA	NA	1209	T	-4.602	4.183e-06	-??	0	0	0	1
0.50kHz	rs142578271	9	73032025	upstream_gene_variant	KLF9	protein_coding	C	T	1209	0.038	5.51301	1.08724	5.89386e-07	0.852	254	0.0149843	-0.144073	0.113758	0.205338	0.724	424	0.0503219	0.00742816	0.0265372	0.779542	0.855	1887	T	-3.625	0.000289	-+-	84.6	12.988	2	0.001513
0.50kHz	rs1001948427	9	93469379	intergenic_variant	-	-	T	C	1209	0.026	8.46043	1.67115	6.13157e-07	0.563	254	0.032185	0.101563	0.0854858	0.234806	0.664	424	0.0117736	-0.0418057	0.0611922	0.494489	0.674	1887	T	4.065	4.798e-05	++-	79.4	9.719	2	0.007754
0.50kHz	rs1255216167	9	93478204	intergenic_variant	-	-	T	A	1209	0.022	8.53477	1.70528	8.14332e-07	0.614	NA	NA	NA	NA	NA	NA	NA	NA	NA	NA	NA	NA	1209	A	-4.882	1.049e-06	-??	0	0	0	1
0.50kHz	rs3956148	9	93505463	non_coding_transcript_exon_variant	OR7E109P	unprocessed_pseudogene	T	C	1209	0.022	8.75835	1.72259	5.50497e-07	0.617	254	0.0326378	0.0341728	0.078761	0.664376	0.75	424	0.0165649	-0.0672022	0.0556646	0.227329	0.651	1887	T	3.558	0.0003739	++-	85.2	13.548	2	0.001143
0.50kHz	rs1588246663	9	109841912	intron_variant,non_coding_transcript_variant	RP11-508N12.2	antisense	G	A	1209	0.02	10.7252	2.20728	1.649e-06	0.415	NA	NA	NA	NA	NA	NA	NA	NA	NA	NA	NA	NA	1209	A	-4.744	2.095e-06	-??	0	0	0	1
0.50kHz	rs7863005	9	119534501	intron_variant	ASTN2	protein_coding	T	C	1209	0.022	7.11813	1.46302	1.59982e-06	0.858	254	0.0278543	0.0332452	0.0824849	0.686915	0.829	424	0.0103927	0.174852	0.0584311	0.00276753	0.855	1887	T	5.361	8.264e-08	+++	29.7	2.846	2	0.241
0.50kHz	rs73519456	9	119538296	intron_variant	ASTN2	protein_coding	T	G	1209	0.024	7.23585	1.40209	3.76186e-07	0.817	254	0.029372	0.0404746	0.0818123	0.620794	0.799	424	0.01052	0.174782	0.0581462	0.00264796	0.835	1887	T	5.625	1.856e-08	+++	29.7	2.845	2	0.2411
0.50kHz	rs370646916	10	2472929	intergenic_variant	-	-	G	A	1209	0.024	8.10362	1.80008	8.62903e-06	0.517	NA	NA	NA	NA	NA	NA	424	0.0125142	-0.0714881	0.0782279	0.360799	0.463	1633	A	-3.326	0.0008804	-?+	89.1	9.16	1	0.002474
0.50kHz	rs541064560	10	26013211	intergenic_variant	-	-	A	G	1209	0.011	12.332	2.59293	2.68587e-06	0.534	NA	NA	NA	NA	NA	NA	NA	NA	NA	NA	NA	NA	1209	A	4.646	3.381e-06	+??	0	0	0	1
0.50kHz	rs564840694	10	26013217	intergenic_variant	-	-	G	A	1209	0.011	12.332	2.59293	2.68587e-06	0.534	NA	NA	NA	NA	NA	NA	NA	NA	NA	NA	NA	NA	1209	A	-4.646	3.381e-06	-??	0	0	0	1
0.50kHz	rs1045870139	10	38967344	intron_variant,non_coding_transcript_variant	SLC9B1P3	unprocessed_pseudogene	T	G	1209	0.039	5.21606	1.13258	5.39526e-06	0.795	254	0.0358268	0.116438	0.0925313	0.208259	0.574	424	0.0400719	-0.0043025	0.0361493	0.905259	0.639	1887	T	4.01	6.074e-05	++-	65.5	5.795	2	0.05516
0.50kHz	10:43937686_AAAC_A	10	43937686	intron_variant	ZNF487	protein_coding	A	AAAC	1209	0.016	9.68844	2.02425	2.33026e-06	0.629	NA	NA	NA	NA	NA	NA	NA	NA	NA	NA	NA	NA	1209	A	4.675	2.941e-06	+??	0	0	0	1
0.50kHz	rs79726775	10	63863814	regulatory_region_variant	-	enhancer	A	G	1209	0.015	8.6236	1.83174	3.36366e-06	0.784	254	0.0104685	0.0154199	0.135433	0.909352	0.888	424	0.0175212	0.0432134	0.0428536	0.313264	0.938	1887	A	4.2	2.672e-05	+++	56	4.546	2	0.103
0.50kHz	rs1022020818	10	65942135	intergenic_variant	-	-	T	C	1209	0.01	13.4777	2.81343	2.28366e-06	0.478	NA	NA	NA	NA	NA	NA	424	0.0251533	-0.0236905	0.0462729	0.608669	0.502	1633	T	3.766	0.0001656	+?-	87.4	7.966	1	0.004766
0.50kHz	10:67368767_C_G	10	67368767	-	-	-	G	C	1209	0.01	10.497	2.22002	3.05778e-06	0.794	NA	NA	NA	NA	NA	NA	424	0.0150271	-0.0403353	0.0495338	0.415474	0.817	1633	C	-3.562	0.0003676	-?+	89.3	9.31	1	0.002279
0.50kHz	rs17316944	10	85425383	intergenic_variant	-	-	T	C	1209	0.02	9.00085	1.96726	6.19077e-06	0.505	254	0.0280551	-0.134165	0.0940499	0.153716	0.638	424	0.0114575	-0.00391968	0.0730075	0.957183	0.476	1887	T	3.033	0.002424	+--	84.4	12.86	2	0.001613
0.50kHz	rs141542781	10	114081812	intron_variant,non_coding_transcript_variant	GUCY2GP	unitary_pseudogene	A	C	1209	0.017	10.6264	2.19264	1.75131e-06	0.483	254	0.0186516	-0.0118131	0.110057	0.914522	0.679	424	0.0313632	0.0679044	0.0302131	0.0246074	0.896	1887	A	4.808	1.522e-06	+-+	53.3	4.284	2	0.1174
0.50kHz	rs139933346	10	114083491	intron_variant,non_coding_transcript_variant	GUCY2GP	unitary_pseudogene	A	C	1209	0.024	8.78153	1.74279	6.8968e-07	0.534	254	0.0251535	-0.0261687	0.0916416	0.775219	0.762	424	0.0515955	0.0233335	0.0247493	0.345787	0.858	1887	A	4.273	1.925e-05	+-+	70.8	6.849	2	0.03256
0.50kHz	rs528779952	10	114107891	intron_variant,non_coding_transcript_variant	GUCY2GP	unitary_pseudogene	A	G	1209	0.012	14.8481	2.78487	1.57746e-07	0.413	NA	NA	NA	NA	NA	NA	NA	NA	NA	NA	NA	NA	1209	A	5.19	2.098e-07	+??	0	0	0	1
0.50kHz	rs781045327	10	121045587	intron_variant	GRK5	protein_coding	A	G	1209	0.015	9.57673	2.07101	4.95231e-06	0.575	254	0.0226201	-0.0642909	0.0963556	0.504628	0.755	424	0.014809	-0.00559918	0.0514328	0.91331	0.795	1887	A	3.322	0.0008922	+--	79.7	9.856	2	0.007242
0.50kHz	10:125327655_G_T	10	125327655	-	-	-	T	G	1209	0.01	12.0029	2.63057	6.55162e-06	0.539	NA	NA	NA	NA	NA	NA	NA	NA	NA	NA	NA	NA	1209	T	4.462	8.106e-06	+??	0	0	0	1
0.50kHz	rs867926993	10	135036120	intron_variant	KNDC1	protein_coding	T	C	1209	0.022	11.8379	1.95871	3.32159e-09	0.455	254	0.0251949	-0.0655478	0.115156	0.569216	0.505	424	0.0340849	0.0521129	0.0409508	0.203169	0.632	1887	T	5.078	3.812e-07	+-+	80.8	10.424	2	0.005451
0.50kHz	rs1408302740	11	11364036	intron_variant	GALNT18	protein_coding	T	TGTTA	1209	0.014	10.5829	2.23435	2.94344e-06	0.584	NA	NA	NA	NA	NA	NA	NA	NA	NA	NA	NA	NA	1209	T	4.628	3.698e-06	+??	0	0	0	1
0.50kHz	11:24568753_A_AAT	11	24568753	-	-	-	AAT	A	1209	0.584	-2.03669	0.448503	7.23047e-06	0.768	NA	NA	NA	NA	NA	NA	NA	NA	NA	NA	NA	NA	1209	AAT	4.442	8.929e-06	+??	0	0	0	1
0.50kHz	11:45596664_T_G	11	45596664	-	-	-	G	T	1209	0.014	13.5307	2.56562	2.12216e-07	0.417	254	0.0106949	0.0304853	0.148724	0.837589	0.637	424	0.0373608	0.0465456	0.032383	0.150619	0.801	1887	T	-4.864	1.149e-06	---	58.4	4.806	2	0.09045
0.50kHz	11:84091461_A_G	11	84091461	-	-	-	G	A	1209	0.018	8.43783	1.68307	7.81411e-07	0.764	254	0.0110689	-0.313526	0.158058	0.0472982	0.566	424	0.013138	0.0696772	0.0627882	0.26712	0.612	1887	A	-3.71	0.0002073	-+-	86.9	15.304	2	0.000475
0.50kHz	rs1591384843	11	106994624	intergenic_variant	-	-	G	A	1209	0.011	13.6238	2.52263	1.10409e-07	0.531	NA	NA	NA	NA	NA	NA	NA	NA	NA	NA	NA	NA	1209	A	-5.255	1.478e-07	-??	0	0	0	1
0.50kHz	rs946164107	11	109389778	intron_variant,non_coding_transcript_variant	RP11-708B6.2	antisense	T	G	1209	0.023	-8.40502	1.73123	1.6815e-06	0.567	254	0.0254409	0.103762	0.101687	0.307537	0.541	424	0.0137476	0.0439166	0.0605953	0.468603	0.625	1887	T	-3.078	0.002084	-++	86.3	14.556	2	0.0006906
0.50kHz	rs188767349	11	123469533	intron_variant	GRAMD1B	protein_coding	T	A	1209	0.012	9.67919	2.16101	9.55668e-06	0.694	NA	NA	NA	NA	NA	NA	NA	NA	NA	NA	NA	NA	1209	A	-4.382	1.174e-05	-??	0	0	0	1
0.50kHz	rs72552188	11	123498524	downstream_gene_variant	SCN3B	protein_coding	T	C	1209	0.016	8.60622	1.80222	2.45246e-06	0.75	NA	NA	NA	NA	NA	NA	NA	NA	NA	NA	NA	NA	1209	T	4.665	3.092e-06	+??	0	0	0	1
0.50kHz	rs655627	11	134021859	3_prime_UTR_variant	JAM3	protein_coding	A	G	1209	0.521	-1.76497	0.394882	9.96636e-06	0.96	254	0.470195	0.0345632	0.0254592	0.174593	0.945	424	0.536966	0.00973508	0.0112035	0.384885	0.984	1887	A	-2.593	0.009521	-++	86.7	14.995	2	0.0005545
0.50kHz	rs769081896	12	2492462	intron_variant	CACNA1C	protein_coding	A	G	1209	0.011	12.7736	2.85493	9.76313e-06	0.429	NA	NA	NA	NA	NA	NA	424	0.0116474	-0.017592	0.0556108	0.751743	0.778	1633	A	3.606	0.0003104	+?-	84	6.258	1	0.01237
0.50kHz	rs7312064	12	7165427	upstream_gene_variant	C1S	protein_coding	G	A	1209	0.074	3.58669	0.770696	4.32076e-06	1	254	0.0456988	-0.109126	0.0557865	0.0504487	0.934	424	0.0810354	0.00772871	0.0205322	0.706605	0.965	1887	A	-3.101	0.001928	-+-	86.7	15.044	2	0.0005411
0.50kHz	rs12311345	12	7169362	intron_variant	C1S	protein_coding	T	C	1209	0.072	3.90983	0.781779	8.29312e-07	0.963	254	0.0321791	-0.104082	0.0626453	0.0966248	0.915	424	0.0807158	0.00787272	0.0204614	0.700415	0.974	1887	T	3.477	0.0005071	+-+	86.3	14.619	2	0.0006691
0.50kHz	rs1592318385	12	9218054	downstream_gene_variant	A2M	protein_coding	G	T	1209	0.01	13.2255	2.81503	3.51897e-06	0.509	NA	NA	NA	NA	NA	NA	NA	NA	NA	NA	NA	NA	1209	T	-4.591	4.406e-06	-??	0	0	0	1
0.50kHz	rs75125513	12	22899899	intron_variant,non_coding_transcript_variant	RP11-114G22.1	lincRNA	T	C	1209	0.015	10.774	1.84067	9.67985e-09	0.777	254	0.0261398	0.0475242	0.0826527	0.565301	0.888	424	0.0163514	-0.000872172	0.0448903	0.984499	0.924	1887	T	4.747	2.064e-06	++-	80.1	10.042	2	0.006599
0.50kHz	rs201920919	12	25685002	intron_variant	IFLTD1	protein_coding	A	AAG	1209	0.015	8.75045	1.78444	1.33058e-06	0.743	NA	NA	NA	NA	NA	NA	NA	NA	NA	NA	NA	NA	1209	A	4.786	1.698e-06	+??	0	0	0	1
0.50kHz	rs183616884	12	46254505	intron_variant	ARID2	protein_coding	G	C	1209	0.01	13.7949	2.32204	5.93981e-09	0.721	NA	NA	NA	NA	NA	NA	424	0.011362	0.00241418	0.0534965	0.964005	0.921	1633	C	-4.979	6.396e-07	-?-	88.1	8.389	1	0.003776
0.50kHz	rs200634364	12	46348965	intron_variant	SCAF11	protein_coding	C	CAG	1209	0.01	11.0447	2.26525	1.52228e-06	0.796	NA	NA	NA	NA	NA	NA	NA	NA	NA	NA	NA	NA	1209	CAG	-4.76	1.937e-06	-??	0	0	0	1
0.50kHz	rs117473958	12	46356973	intron_variant	SCAF11	protein_coding	G	A	1209	0.01	11.04	2.2652	1.53693e-06	0.796	254	0.0131752	-0.356672	0.158209	0.0241686	0.466	424	0.0112842	0.00172383	0.0535329	0.974311	0.923	1887	A	-2.997	0.002731	-+-	89.3	18.743	2	8.513e-05
0.50kHz	rs141184468	12	46444662	intergenic_variant	-	-	G	A	1209	0.011	9.93138	2.1561	5.37785e-06	0.747	254	0.0141752	-0.331992	0.154352	0.0314855	0.442	424	0.0113432	0.000313234	0.0535942	0.995337	0.936	1887	A	-2.819	0.004824	-+-	88.2	16.965	2	0.000207
0.50kHz	12:51039242_C_CTT	12	51039242	intron_variant	DIP2B	-	CTT	C	1209	0.011	13.1126	2.85794	5.84032e-06	0.443	NA	NA	NA	NA	NA	NA	NA	NA	NA	NA	NA	NA	1209	CTT	4.486	7.242e-06	+??	0	0	0	1
0.50kHz	rs200912551	12	85366617	intergenic_variant	-	-	G	GA	1209	0.022	6.7917	1.41712	2.26074e-06	0.809	NA	NA	NA	NA	NA	NA	NA	NA	NA	NA	NA	NA	1209	G	4.681	2.855e-06	+??	0	0	0	1
0.50kHz	13:42409925_T_A	13	42409925	-	-	-	A	T	1209	0.013	10.3558	2.2599	5.99414e-06	0.611	254	0.0182539	0.0692749	0.110339	0.530113	0.712	424	0.026112	-0.0384973	0.0363724	0.289863	0.867	1887	A	3.318	0.0009069	++-	81.1	10.574	2	0.005057
0.50kHz	rs117234198	13	51176915	intron_variant,non_coding_transcript_variant	DLEU1	processed_transcript	G	A	1209	0.011	9.10504	1.95097	4.0672e-06	0.936	NA	NA	NA	NA	NA	NA	424	0.0272842	-0.00739346	0.0340787	0.828246	0.973	1633	A	-3.815	0.0001362	-?+	84.1	6.3	1	0.01207
0.50kHz	rs150433955	13	56147215	intergenic_variant	-	-	G	GCA	1209	0.01	10.0915	2.09622	2.04163e-06	0.88	NA	NA	NA	NA	NA	NA	NA	NA	NA	NA	NA	NA	1209	G	4.701	2.583e-06	+??	0	0	0	1
0.50kHz	rs763262905	13	59963864	intergenic_variant	-	-	T	G	1209	0.012	13.6143	2.78426	1.42332e-06	0.425	NA	NA	NA	NA	NA	NA	424	0.0100318	-0.0686061	0.0768139	0.371779	0.589	1633	T	3.654	0.000258	+?-	90.2	10.219	1	0.00139
0.50kHz	rs546542978	13	65975015	intergenic_variant	-	-	C	T	1209	0.015	10.4174	2.30663	8.08643e-06	0.469	254	0.014811	0.125212	0.123639	0.311194	0.709	424	0.0161958	0.0607465	0.0507491	0.231308	0.73	1887	T	-4.472	7.736e-06	---	0	1.96	2	0.3753
0.50kHz	rs1241663	13	68807800	intergenic_variant	-	-	C	T	1209	0.015	11.2415	2.29598	1.38006e-06	0.504	254	0.0105787	0.281499	0.190535	0.139563	0.52	424	0.0203019	0.0595914	0.0443349	0.17891	0.708	1887	T	-5.001	5.69e-07	---	0	1.798	2	0.407
0.50kHz	rs542236582	13	79193466	intron_variant	RNF219	protein_coding	A	T	1209	0.049	5.42145	1.20016	8.05054e-06	0.586	254	0.0183307	-0.0788091	0.13587	0.561891	0.583	424	0.0219705	-0.0254948	0.0474565	0.591112	0.581	1887	A	3.071	0.002134	+--	81.3	10.718	2	0.004705
0.50kHz	rs777042174	13	85850733	intergenic_variant	-	-	AG	A	1209	0.016	10.2674	2.06762	9.85563e-07	0.599	NA	NA	NA	NA	NA	NA	NA	NA	NA	NA	NA	NA	1209	A	-4.845	1.265e-06	-??	0	0	0	1
0.50kHz	rs543697943	13	106655491	intergenic_variant	-	-	C	A	1209	0.015	9.55298	2.10582	7.38274e-06	0.578	254	0.0213563	-0.0470033	0.116742	0.687224	0.478	NA	NA	NA	NA	NA	NA	1463	A	-3.866	0.0001107	-+?	79.6	4.906	1	0.02677
0.50kHz	rs117935674	13	108979577	regulatory_region_variant	-	promoter_flanking_region	T	C	1209	0.018	9.35109	1.89517	1.14895e-06	0.611	NA	NA	NA	NA	NA	NA	NA	NA	NA	NA	NA	NA	1209	T	4.815	1.47e-06	+??	0	0	0	1
0.50kHz	rs9559304	13	109001886	intergenic_variant	-	-	C	G	1209	0.018	8.41913	1.83074	5.56332e-06	0.653	NA	NA	NA	NA	NA	NA	424	0.0106733	0.0747299	0.0604193	0.216141	0.724	1633	C	4.496	6.921e-06	+?+	34.2	1.519	1	0.2178
0.50kHz	rs141578540	14	52082974	intron_variant	FRMD6	protein_coding	C	G	1209	0.01	10.9932	2.3082	2.60343e-06	0.726	254	0.0255787	-0.126763	0.0751107	0.0914711	0.96	424	0.0149458	0.0118869	0.0470808	0.800671	0.896	1887	C	3.224	0.001264	+-+	85.9	14.164	2	0.0008403
0.50kHz	14:58719539_G_GAAA	14	58719539	intron_variant	PSMA3	protein_coding	GAAA	G	1209	0.031	7.47203	1.66887	9.63029e-06	0.424	NA	NA	NA	NA	NA	NA	NA	NA	NA	NA	NA	NA	1209	G	-4.381	1.183e-05	-??	0	0	0	1
0.50kHz	rs146219793	14	58774612	intron_variant	ARID4A	protein_coding	C	G	1209	0.013	10.9126	2.16192	6.60237e-07	0.635	254	0.0112717	-0.189187	0.140007	0.17661	0.656	NA	NA	NA	NA	NA	NA	1463	C	3.912	9.157e-05	+-?	90.7	10.755	1	0.00104
0.50kHz	rs10131877	14	72443127	intron_variant	RGS6	protein_coding	A	C	1209	0.457	1.95992	0.435651	8.74557e-06	0.817	254	0.623506	0.00102278	0.0267247	0.969472	0.939	424	0.528509	-0.00346083	0.011176	0.756816	0.985	1887	A	3.391	0.0006965	++-	74.9	7.969	2	0.0186
0.50kHz	rs6078590	14	72448082	intron_variant	RGS6	protein_coding	G	A	1209	0.45	1.90482	0.425642	9.72226e-06	0.864	254	0.594579	-0.0176507	0.0255164	0.489101	0.971	424	0.526075	-0.0012213	0.0112053	0.913208	0.991	1887	G	-3.2	0.001376	-++	78.8	9.425	2	0.008981
0.50kHz	rs143119131	14	78963608	intron_variant	NRXN3	protein_coding	C	T	1209	0.03	6.72066	1.25941	1.54014e-07	0.824	254	0.0108327	0.142706	0.151241	0.345393	0.712	424	0.0207406	0.0101919	0.0403499	0.800586	0.696	1887	T	-4.623	3.774e-06	---	69.5	6.564	2	0.03756
0.50kHz	rs149714825	14	78983143	intron_variant	NRXN3	protein_coding	C	T	1209	0.03	6.68202	1.2525	1.55158e-07	0.839	254	0.010872	0.143172	0.151203	0.343698	0.707	424	0.0206828	0.0104864	0.0404265	0.79533	0.689	1887	T	-4.627	3.714e-06	---	69.4	6.528	2	0.03823
0.50kHz	rs1393473119	14	90139421	intron_variant,non_coding_transcript_variant	RP11-33N16.3	processed_transcript	T	C	1209	0.018	10.4856	2.21373	2.94106e-06	0.421	NA	NA	NA	NA	NA	NA	NA	NA	NA	NA	NA	NA	1209	T	4.628	3.696e-06	+??	0	0	0	1
0.50kHz	14:90140574_G_C	14	90140574	-	-	-	C	G	1209	0.019	10.1829	2.24238	7.22882e-06	0.404	NA	NA	NA	NA	NA	NA	424	0.0170778	0.0110021	0.064601	0.864767	0.57	1633	C	3.908	9.302e-05	+?+	77.7	4.484	1	0.03422
0.50kHz	rs117805273	14	91712099	intron_variant	GPR68	protein_coding	A	C	1209	0.01	10.0069	2.08267	2.13345e-06	0.796	NA	NA	NA	NA	NA	NA	NA	NA	NA	NA	NA	NA	1209	A	4.693	2.697e-06	+??	0	0	0	1
0.50kHz	rs34517680	14	91734828	downstream_gene_variant	CCDC88C	protein_coding	A	G	1209	0.013	9.11944	1.83552	9.73586e-07	0.922	NA	NA	NA	NA	NA	NA	NA	NA	NA	NA	NA	NA	1209	A	4.848	1.25e-06	+??	0	0	0	1
0.50kHz	rs141867491	14	91754114	upstream_gene_variant	CCDC88C	protein_coding	A	C	1209	0.014	10.2577	1.71042	4.32451e-09	0.968	NA	NA	NA	NA	NA	NA	NA	NA	NA	NA	NA	NA	1209	A	5.812	6.168e-09	+??	0	0	0	1
0.50kHz	rs34024047	14	91756071	upstream_gene_variant	CCDC88C	protein_coding	G	T	1209	0.014	10.2526	1.71	4.36136e-09	0.97	NA	NA	NA	NA	NA	NA	NA	NA	NA	NA	NA	NA	1209	T	-5.811	6.219e-09	-??	0	0	0	1
0.50kHz	rs34721398	14	91761893	intron_variant	CCDC88C	protein_coding	A	G	1209	0.014	9.87789	1.6893	1.00073e-08	1	NA	NA	NA	NA	NA	NA	NA	NA	NA	NA	NA	NA	1209	A	5.673	1.404e-08	+??	0	0	0	1
0.50kHz	rs929048646	14	100278053	intron_variant	EML1	protein_coding	G	T	1209	0.025	8.5361	1.7397	1.31218e-06	0.528	254	0.0381594	0.0487088	0.0785325	0.535101	0.726	424	0.0285778	-0.0617232	0.0389887	0.113397	0.694	1887	T	-3.314	0.0009185	--+	86.5	14.817	2	0.0006061
0.50kHz	rs11627407	14	100679288	intron_variant,non_coding_transcript_variant	RP11-638I2.4	antisense	G	A	1209	0.411	1.81836	0.394436	5.28403e-06	0.972	254	0.482604	0.0201908	0.0265116	0.446309	0.958	424	0.470963	-0.00258538	0.0109988	0.814162	0.991	1887	G	-3.776	0.0001591	--+	70.1	6.69	2	0.03527
0.50kHz	rs2757535	14	100680570	intron_variant,non_coding_transcript_variant	RP11-638I2.4	antisense	A	G	1209	0.412	1.83373	0.392935	4.07052e-06	0.973	254	0.482258	0.0202851	0.0264596	0.443294	0.965	424	0.472225	-0.00368103	0.0109659	0.737111	0.993	1887	A	3.774	0.0001606	++-	72.5	7.262	2	0.02649
0.50kHz	rs2766691	14	100682235	intron_variant,non_coding_transcript_variant	RP11-638I2.4	antisense	C	T	1209	0.412	1.80126	0.39143	5.48822e-06	0.977	254	0.483248	0.0185878	0.0262986	0.479693	0.977	424	0.479138	-0.00459526	0.0108803	0.672773	0.996	1887	C	-3.662	0.0002506	--+	73.4	7.513	2	0.02336
0.50kHz	rs2757539	14	100682568	intron_variant,non_coding_transcript_variant	RP11-638I2.4	antisense	T	A	1209	0.411	1.8101	0.390733	4.76503e-06	0.981	254	0.482337	0.0194397	0.0263084	0.459959	0.981	424	0.471871	-0.00386883	0.0109408	0.723627	0.997	1887	T	-3.729	0.000192	--+	72.5	7.272	2	0.02636
0.50kHz	rs2757540	14	100684939	intron_variant,non_coding_transcript_variant	RP11-638I2.4	antisense	T	C	1209	0.411	1.80124	0.390287	5.16127e-06	0.983	254	0.48147	0.019629	0.0262735	0.455001	0.985	424	0.471874	-0.0038674	0.0109371	0.723636	0.998	1887	T	3.719	0.0002	++-	72.3	7.21	2	0.02718
0.50kHz	rs9671768	14	100711012	intron_variant	YY1	protein_coding	T	C	1209	0.585	-1.78956	0.387634	5.12722e-06	0.993	254	0.509902	-0.0183717	0.0260713	0.481016	0.998	424	0.526414	0.00480549	0.0109754	0.661502	0.998	1887	T	-3.665	0.0002475	--+	73.8	7.627	2	0.02207
0.50kHz	rs12878987	14	100726783	intron_variant	YY1	protein_coding	C	T	1209	0.402	-2.02947	0.432383	3.59326e-06	0.805	254	0.387713	-0.0310673	0.0300479	0.301172	0.845	424	0.38289	0.00615505	0.0124704	0.621608	0.868	1887	C	3.818	0.0001345	++-	74.3	7.772	2	0.02052
0.50kHz	rs11626234	14	100726977	intron_variant	YY1	protein_coding	G	T	1209	0.583	-1.73321	0.386607	9.38173e-06	0.993	254	0.510207	-0.0183966	0.0260869	0.480683	0.997	424	0.526658	0.00479989	0.0109771	0.661919	0.998	1887	G	3.563	0.000366	++-	72.3	7.228	2	0.02694
0.50kHz	rs3994918	14	100732231	intron_variant	YY1	protein_coding	A	G	1209	0.583	-1.74565	0.386045	7.88421e-06	0.994	254	0.510018	-0.0184021	0.0260697	0.480264	0.998	424	0.526386	0.00481405	0.0109752	0.660929	0.999	1887	A	-3.593	0.0003273	--+	72.8	7.347	2	0.02539
0.50kHz	rs61210166	14	100761782	intron_variant	SLC25A29	protein_coding	CA	C	1209	0.306	2.12124	0.436226	1.62022e-06	0.964	NA	NA	NA	NA	NA	NA	NA	NA	NA	NA	NA	NA	1209	CA	4.748	2.059e-06	+??	0	0	0	1
0.50kHz	rs12431901	14	100762503	intron_variant	SLC25A29	protein_coding	T	G	1209	0.285	2.01539	0.444784	7.561e-06	0.956	254	0.34064	0.00629978	0.0270489	0.815836	0.975	424	0.353818	-0.0152867	0.0117345	0.192672	0.983	1887	T	3.019	0.002538	++-	83.7	12.266	2	0.002171
0.50kHz	rs72711990	14	100763369	intron_variant	SLC25A29	protein_coding	G	A	1209	0.304	2.05118	0.436132	3.43901e-06	0.968	254	0.353906	0.00171976	0.0271878	0.949564	0.961	424	0.362603	-0.0130919	0.0116408	0.260736	0.977	1887	G	-3.172	0.001516	--+	83.8	12.32	2	0.002112
0.50kHz	14:100769112_GT_G	14	100769112	intron_variant	SLC25A29	protein_coding	G	GT	1209	0.314	2.1078	0.429135	1.28042e-06	0.975	NA	NA	NA	NA	NA	NA	NA	NA	NA	NA	NA	NA	1209	G	4.794	1.635e-06	+??	0	0	0	1
0.50kHz	rs1059263	14	100769367	intron_variant	SLC25A29	protein_coding	A	C	1209	0.285	2.01854	0.443013	6.74647e-06	0.965	254	0.340551	0.00456133	0.026743	0.864568	2	424	0.353774	-0.0141267	0.0116201	0.224092	2	1887	A	3.056	0.002242	++-	83.3	12.01	2	0.002466
0.50kHz	rs12432201	14	100771483	intron_variant	SLC25A29	protein_coding	C	T	1209	0.283	2.11475	0.449178	3.36128e-06	0.935	254	0.340325	0.0074757	0.0273602	0.784674	0.969	424	0.33741	-0.0103279	0.0118518	0.383528	0.975	1887	C	-3.372	0.0007469	--+	81.2	10.623	2	0.004934
0.50kHz	rs72052244	14	100771531	intron_variant	SLC25A29	protein_coding	T	TCCGACGCCA	1209	0.317	2.0204	0.43751	5.09562e-06	0.927	NA	NA	NA	NA	NA	NA	NA	NA	NA	NA	NA	NA	1209	T	4.515	6.335e-06	+??	0	0	0	1
0.50kHz	rs75432828	14	100772800	5_prime_UTR_variant	SLC25A29	protein_coding	A	G	1209	0.295	2.02511	0.446579	7.44097e-06	0.932	254	0.34876	0.00494431	0.0274315	0.856963	0.959	424	0.344922	-0.00886178	0.0117711	0.451543	0.968	1887	A	3.261	0.001108	++-	79.2	9.631	2	0.008105
0.50kHz	rs562457874	15	38297842	intron_variant,non_coding_transcript_variant	RP11-1008C21.1	lincRNA	G	A	1209	0.023	8.71143	1.90945	6.56843e-06	0.46	254	0.0167106	-0.00983302	0.149023	0.947391	0.448	NA	NA	NA	NA	NA	NA	1463	A	-4.029	5.612e-05	-+?	72.8	3.683	1	0.05497
0.50kHz	rs72713802	15	43173544	intron_variant	TTBK2	protein_coding	A	C	1209	0.015	10.495	2.06972	5.89134e-07	0.605	254	0.0119783	0.0948685	0.148479	0.522865	0.563	NA	NA	NA	NA	NA	NA	1463	A	4.761	1.926e-06	++?	54.3	2.189	1	0.139
0.50kHz	rs76639963	15	44310844	intron_variant	FRMD5	protein_coding	T	C	1209	0.01	9.52741	2.02478	3.40276e-06	1	NA	NA	NA	NA	NA	NA	424	0.0303821	-0.0305049	0.0338571	0.367594	0.85	1633	T	3.5	0.000466	+?-	89.7	9.699	1	0.001844
0.50kHz	rs151465	16	1041279	downstream_gene_variant	SOX8	protein_coding	T	G	1209	0.983	-9.29073	2.06254	8.5247e-06	0.494	NA	NA	NA	NA	NA	NA	424	0.982455	0.0108887	0.0611824	0.858746	0.539	1633	T	-3.701	0.0002143	-?+	82.6	5.75	1	0.01649
0.50kHz	16:8848080_T_G	16	8848080	-	-	-	G	T	1209	0.013	12.155	2.5984	3.86659e-06	0.437	NA	NA	NA	NA	NA	NA	424	0.0238172	0.0403847	0.0381183	0.289391	0.708	1633	T	-4.471	7.786e-06	-?-	50.6	2.024	1	0.1548
0.50kHz	rs200593665	16	56428991	intron_variant	AMFR	protein_coding	G	C	1209	0.016	13.4403	2.48011	1.00209e-07	0.407	NA	NA	NA	NA	NA	NA	424	0.0226132	0.0238475	0.0383406	0.533947	0.81	1633	C	-4.852	1.221e-06	-?-	78.5	4.641	1	0.03122
0.50kHz	16:58653217_A_AC	16	58653217	-	-	-	AC	A	1209	0.014	10.654	2.23363	2.51721e-06	0.579	NA	NA	NA	NA	NA	NA	NA	NA	NA	NA	NA	NA	1209	A	-4.659	3.172e-06	-??	0	0	0	1
0.50kHz	rs72825495	17	3829503	intron_variant	ATP2A3	protein_coding	C	G	1209	0.014	9.04775	1.99683	7.56545e-06	0.693	254	0.0160256	0.00285473	0.135454	0.983186	0.49	424	0.0147583	-0.0196388	0.0546841	0.719497	0.648	1887	C	3.386	0.0007094	++-	75.9	8.307	2	0.01571
0.50kHz	rs894529379	17	39535014	intron_variant	KRT34	protein_coding	T	C	1209	0.02	8.56429	1.66001	3.79215e-07	0.712	254	0.011874	-0.00943248	0.153369	0.95096	0.494	NA	NA	NA	NA	NA	NA	1463	T	4.545	5.492e-06	+-?	78.4	4.626	1	0.03148
0.50kHz	rs4796698	17	39659183	splice_donor_region_variant,intron_variant	KRT13	protein_coding	A	G	1209	0.91	-3.74506	0.724718	3.63476e-07	0.91	254	0.903295	-0.0330274	0.0411356	0.422037	0.938	424	0.928752	0.00377798	0.0221558	0.864602	0.944	1887	A	-4.245	2.185e-05	--+	75	8.013	2	0.0182
0.50kHz	rs7211835	17	39659529	intron_variant	KRT13	protein_coding	C	T	1209	0.911	-3.76902	0.717791	2.38631e-07	0.936	254	0.905547	-0.0324136	0.041025	0.429473	0.958	424	0.929776	0.00604935	0.0221379	0.784655	0.962	1887	T	4.255	2.093e-05	++-	77.1	8.752	2	0.01257
0.50kHz	rs9891361	17	39659913	missense_variant	KRT13	protein_coding	A	G	1209	0.87	-2.89674	0.575117	6.96475e-07	1	254	0.875476	-0.0197103	0.0366131	0.590343	0.986	424	0.872656	0.00772886	0.0165013	0.639514	0.999	1887	A	-3.909	9.281e-05	--+	78.6	9.361	2	0.009275
0.50kHz	rs760134	17	39661366	missense_variant	KRT13	protein_coding	C	G	1209	0.063	3.71226	0.829656	9.75283e-06	0.951	254	0.0861732	0.0431188	0.042741	0.313051	0.987	424	0.0681356	-0.00479547	0.0220671	0.827965	0.995	1887	C	3.772	0.000162	++-	66.7	6.004	2	0.04969
0.50kHz	rs8182306	17	39661689	synonymous_variant	KRT13	protein_coding	A	G	1209	0.924	-3.40617	0.737902	5.14117e-06	1	254	0.907852	-0.0538968	0.0416042	0.19516	0.994	424	0.932381	0.00594781	0.0222067	0.788824	0.99	1887	A	-3.961	7.452e-05	--+	68.9	6.424	2	0.04027
0.50kHz	rs8074539	17	39662019	upstream_gene_variant	KRT13	protein_coding	A	G	1209	0.924	-3.42789	0.739883	4.75536e-06	0.996	254	0.907797	-0.0537189	0.0415713	0.196284	0.995	424	0.931749	0.00474102	0.0220316	0.829618	0.997	1887	A	-3.998	6.389e-05	--+	68	6.246	2	0.04403
0.50kHz	rs11868816	17	39662376	upstream_gene_variant	KRT13	protein_coding	A	G	1209	0.072	3.46154	0.772934	9.5811e-06	0.964	254	0.091122	0.0503956	0.0419431	0.229548	0.988	424	0.068145	-0.00480411	0.022066	0.82765	0.991	1887	A	3.846	0.0001203	++-	66.1	5.903	2	0.05226
0.50kHz	rs1001378	17	39663039	upstream_gene_variant	KRT13	protein_coding	G	A	1209	0.924	-3.43859	0.745636	5.24555e-06	0.983	254	0.907427	-0.0533484	0.0414923	0.198533	0.996	424	0.931744	0.00474715	0.0220293	0.829384	0.997	1887	A	3.979	6.917e-05	++-	67.7	6.195	2	0.04516
0.50kHz	rs141526550	17	39663342	upstream_gene_variant	KRT13	protein_coding	A	AG	1209	0.924	-3.44255	0.747073	5.33206e-06	0.98	NA	NA	NA	NA	NA	NA	NA	NA	NA	NA	NA	NA	1209	A	-4.505	6.624e-06	-??	0	0	0	1
0.50kHz	rs60923621	17	39663344	upstream_gene_variant	KRT13	protein_coding	T	A	1209	0.924	-3.44306	0.747078	5.31621e-06	0.98	254	0.907303	-0.0531967	0.0414584	0.199445	0.996	424	0.931742	0.00474752	0.0220286	0.829365	0.998	1887	A	3.976	7.01e-05	++-	67.7	6.189	2	0.0453
0.50kHz	rs9915981	17	39663404	upstream_gene_variant	KRT13	protein_coding	A	G	1209	0.924	-3.44298	0.7474	5.36748e-06	0.98	254	0.907274	-0.0531708	0.0414498	0.199571	0.996	424	0.931739	0.0047479	0.0220279	0.829346	0.998	1887	A	-3.974	7.062e-05	--+	67.7	6.184	2	0.04541
0.50kHz	rs72833703	17	39663881	upstream_gene_variant	KRT13	protein_coding	G	C	1209	0.052	4.24518	0.946668	9.33166e-06	0.873	254	0.0831378	0.0314271	0.0437901	0.472958	0.96	424	0.0405153	0.0161667	0.0293421	0.581651	0.937	1887	C	-4.035	5.459e-05	---	47.1	3.784	2	0.1508
0.50kHz	rs4796606	17	39664087	upstream_gene_variant	KRT13	protein_coding	A	G	1209	0.924	-3.36165	0.747813	8.88451e-06	0.965	254	0.0925197	0.0462545	0.0413376	0.263164	2	424	0.0683962	-0.0048798	0.0219843	0.824339	2	1887	A	-3.826	0.0001302	--+	66.7	6.004	2	0.0497
0.50kHz	rs4796695	17	39664115	upstream_gene_variant	KRT13	protein_coding	T	C	1209	0.924	-3.36198	0.747948	8.89904e-06	0.965	254	0.90748	-0.0462545	0.0413376	0.263164	1	424	0.931592	0.00486633	0.0219891	0.824854	1	1887	T	-3.826	0.0001302	--+	66.7	6	2	0.04979
0.50kHz	rs34443989	17	39664689	upstream_gene_variant	KRT13	protein_coding	C	CCT	1209	0.863	-2.90159	0.580524	8.41467e-07	0.933	NA	NA	NA	NA	NA	NA	NA	NA	NA	NA	NA	NA	1209	CCT	4.876	1.083e-06	+??	0	0	0	1
0.50kHz	rs7225519	17	39665672	upstream_gene_variant	KRT13	protein_coding	C	T	1209	0.132	2.83757	0.592003	2.25469e-06	0.929	254	0.131392	0.0226397	0.0361893	0.531583	0.981	424	0.127764	-0.00710098	0.0165324	0.667546	0.991	1887	T	-3.774	0.0001605	--+	75.7	8.246	2	0.0162
0.50kHz	rs768027	17	39666529	upstream_gene_variant	KRT13	protein_coding	G	A	1209	0.123	2.95527	0.619482	2.50851e-06	0.91	254	0.13189	0.0134686	0.0359983	0.708296	2	424	0.128538	-0.0070794	0.0164486	0.666908	2	1887	A	-3.664	0.000248	--+	76.8	8.612	2	0.01349
0.50kHz	rs28625298	17	39667840	downstream_gene_variant	KRT15	protein_coding	G	A	1209	0.123	2.80941	0.627169	9.53565e-06	0.876	254	0.135061	0.012455	0.0383817	0.745557	0.877	424	0.126461	-0.00616591	0.017159	0.719341	0.888	1887	A	-3.458	0.0005446	--+	73.3	7.486	2	0.02368
0.50kHz	17:65974424_A_ATT	17	65974424	intron_variant	BPTF	protein_coding	ATT	A	1209	0.027	8.27616	1.78573	4.7205e-06	0.469	NA	NA	NA	NA	NA	NA	NA	NA	NA	NA	NA	NA	1209	A	-4.531	5.878e-06	-??	0	0	0	1
0.50kHz	rs62079702	17	80583029	intron_variant	WDR45B	protein_coding	C	T	1209	0.091	3.28239	0.718564	6.40045e-06	0.948	254	0.119077	-0.037323	0.0390358	0.339011	0.969	424	0.0826675	-0.00288205	0.0202137	0.886623	0.977	1887	T	-3.158	0.00159	-++	81.7	10.919	2	0.004255
0.50kHz	rs12453252	17	80583908	intron_variant	WDR45B	protein_coding	G	A	1209	0.091	3.23816	0.717875	8.28941e-06	0.946	254	0.118864	-0.0379078	0.0389727	0.330715	0.971	424	0.0826745	-0.00187605	0.0202612	0.926227	0.976	1887	A	-3.132	0.001739	-++	81.2	10.62	2	0.004943
0.50kHz	rs12453717	17	80591963	intron_variant	WDR45B	protein_coding	A	G	1209	0.089	3.24344	0.723813	9.47008e-06	0.949	254	0.115201	-0.0453659	0.0388533	0.24296	0.991	424	0.0794304	0.00124288	0.020461	0.951563	0.988	1887	A	3.11	0.001873	+-+	81.7	10.919	2	0.004255
0.50kHz	rs141786856	17	80950648	intron_variant	B3GNTL1	protein_coding	C	CAAT	1209	0.032	6.17041	1.25244	1.19116e-06	0.823	NA	NA	NA	NA	NA	NA	NA	NA	NA	NA	NA	NA	1209	CAAT	-4.808	1.523e-06	-??	0	0	0	1
0.50kHz	rs144087944	18	10392106	upstream_gene_variant	snoU13	snoRNA	T	C	1209	0.016	9.11266	2.00451	7.06874e-06	0.623	254	0.011065	0.0837689	0.172704	0.627646	0.488	424	0.0136274	0.0589467	0.0520853	0.257747	0.775	1887	T	4.271	1.948e-05	+++	34.1	3.034	2	0.2194
0.50kHz	rs780704399	18	69762074	intergenic_variant	-	-	T	TAA	1209	0.012	12.1037	2.51531	2.06238e-06	0.475	NA	NA	NA	NA	NA	NA	NA	NA	NA	NA	NA	NA	1209	T	4.699	2.609e-06	+??	0	0	0	1
0.50kHz	18:72418896_CTTTTTTTTTTTTTTT_C	18	72418896	intron_variant	ZNF407	protein_coding	C	CTTTTTTTTTTTTTTT	1209	0.33	2.57649	0.574655	9.36501e-06	0.535	NA	NA	NA	NA	NA	NA	NA	NA	NA	NA	NA	NA	1209	C	-4.387	1.151e-05	-??	0	0	0	1
0.50kHz	rs549880032	18	77486903	intron_variant	CTDP1	protein_coding	G	C	1209	0.365	-1.93862	0.432393	9.36834e-06	0.883	254	0.37112	0.00951215	0.0273614	0.728104	0.862	424	0.354805	-0.00139162	0.0123116	0.910004	0.899	1887	G	3.437	0.0005882	+-+	73.6	7.563	2	0.02279
0.50kHz	rs34814368	18	77494143	intron_variant	CTDP1	protein_coding	T	C	1209	0.346	-1.91166	0.41992	6.86792e-06	0.94	254	0.372815	0.0243558	0.026656	0.360871	0.9	424	0.351541	-0.00410648	0.0122809	0.738093	0.942	1887	T	-3.386	0.0007082	-+-	78.5	9.302	2	0.009551
0.50kHz	rs35814220	18	77494190	intron_variant	CTDP1	protein_coding	A	G	1209	0.346	-1.9154	0.420252	6.70492e-06	0.938	254	0.373187	0.0245597	0.0266525	0.356801	0.9	424	0.365833	-0.0105697	0.0119767	0.377491	0.942	1887	A	-3.646	0.0002663	-+-	75.6	8.195	2	0.01661
0.50kHz	rs200199508	19	3332387	regulatory_region_variant	-	promoter_flanking_region	C	T	1209	0.032	7.51518	1.63316	5.49098e-06	0.477	254	0.0272559	0.14608	0.105985	0.168108	0.651	424	0.0336486	0.0692363	0.0401508	0.0846342	0.587	1887	T	-4.92	8.638e-07	---	0	0.877	2	0.645
0.50kHz	rs74951519	19	15053181	missense_variant	OR7C2	protein_coding	G	A	1209	0.015	7.64155	1.62743	3.56331e-06	1	254	0.0256161	-0.0367193	0.0802609	0.647312	0.982	NA	NA	NA	NA	NA	NA	1463	A	-3.981	6.87e-05	-+?	81.5	5.419	1	0.01992
0.50kHz	rs112501869	19	15079695	intron_variant	SLC1A6	protein_coding	T	A	1209	0.021	8.17412	1.56573	2.78163e-07	0.774	254	0.0230768	-0.0505251	0.0921282	0.583402	0.804	424	0.0217677	0.0197281	0.044454	0.657197	0.849	1887	A	-4.079	4.522e-05	-+-	79.4	9.724	2	0.007736
0.50kHz	rs113464626	19	15081336	intron_variant	SLC1A6	protein_coding	A	G	1209	0.018	7.30818	1.59697	6.16393e-06	0.875	254	0.0479488	0.0424379	0.0621886	0.494982	0.934	424	0.0123208	0.0796117	0.0465436	0.0871783	0.965	1887	A	4.639	3.499e-06	+++	0	1.867	2	0.3931
0.50kHz	rs938594892	19	23800137	intron_variant	ZNF675	protein_coding	T	C	1209	0.01	11.0781	2.30352	2.08985e-06	0.671	NA	NA	NA	NA	NA	NA	NA	NA	NA	NA	NA	NA	1209	T	4.697	2.643e-06	+??	0	0	0	1
0.50kHz	rs115169290	19	24083371	intergenic_variant	-	-	T	C	1209	0.019	7.32897	1.54669	2.91583e-06	0.846	NA	NA	NA	NA	NA	NA	NA	NA	NA	NA	NA	NA	1209	T	4.63	3.664e-06	+??	0	0	0	1
0.50kHz	rs118183809	19	28490006	intergenic_variant	-	-	T	C	1209	0.014	8.61379	1.7835	1.89612e-06	0.842	NA	NA	NA	NA	NA	NA	NA	NA	NA	NA	NA	NA	1209	T	4.716	2.403e-06	+??	0	0	0	1
0.50kHz	rs542779387	19	28627872	intergenic_variant	-	-	G	T	1209	0.01	9.91722	2.18633	7.39803e-06	0.704	NA	NA	NA	NA	NA	NA	NA	NA	NA	NA	NA	NA	1209	T	-4.437	9.132e-06	-??	0	0	0	1
0.50kHz	rs149897717	19	55494802	missense_variant	NLRP2	protein_coding	T	C	1209	0.012	10.8519	2.14094	5.94893e-07	0.713	NA	NA	NA	NA	NA	NA	NA	NA	NA	NA	NA	NA	1209	T	4.943	7.709e-07	+??	0	0	0	1
0.50kHz	rs8102420	19	56496916	intron_variant	NLRP8	protein_coding	G	A	1209	0.06	3.8954	0.843422	5.08151e-06	0.975	254	0.0639232	-0.0698238	0.0509925	0.170906	0.929	424	0.051934	-0.0130515	0.024918	0.600432	0.974	1887	A	-2.865	0.004171	-++	86	14.328	2	0.0007739
0.50kHz	rs73063675	20	5416025	upstream_gene_variant	LINC00658	lincRNA	C	A	1209	0.056	4.06444	0.901407	8.3551e-06	0.899	254	0.0400413	-0.0718971	0.0714185	0.314078	0.775	424	0.0589658	0.0121136	0.0244184	0.619834	0.878	1887	A	-3.395	0.0006854	-+-	78.2	9.186	2	0.01012
0.50kHz	rs73063689	20	5423233	intron_variant,non_coding_transcript_variant	LINC00658	lincRNA	G	A	1209	0.057	3.8376	0.855546	9.28093e-06	0.968	254	0.0387283	-0.0851499	0.0719334	0.236519	0.784	424	0.0578125	0.0105853	0.0245176	0.665928	0.886	1887	A	-3.282	0.00103	-+-	80.1	10.073	2	0.006495
0.50kHz	rs937259828	20	7280094	downstream_gene_variant	RP11-19D2.2	lincRNA	C	T	1209	0.015	8.95396	1.87365	2.41185e-06	0.726	254	0.0161575	0.0185352	0.125273	0.882376	0.539	424	0.0273078	0.0425709	0.0374025	0.255043	0.749	1887	T	-4.327	1.508e-05	---	54.2	4.367	2	0.1126
0.50kHz	rs79222830	20	7284310	non_coding_transcript_exon_variant	RP11-19D2.2	lincRNA	T	C	1209	0.018	7.20363	1.44175	8.4872e-07	1	254	0.0175157	0.0238304	0.108358	0.825931	0.68	424	0.0354045	0.0120164	0.0314561	0.702457	0.838	1887	T	4.162	3.15e-05	+++	69.8	6.626	2	0.03641
0.50kHz	rs75080646	20	9123443	intron_variant	PLCB4	protein_coding	G	A	1209	0.061	4.76768	1.03029	4.87687e-06	0.626	254	0.0956752	-0.0583402	0.0497091	0.240543	0.745	424	0.0659493	-0.0152623	0.0250739	0.542728	0.733	1887	A	-2.904	0.00369	-++	85.5	13.78	2	0.001018
0.50kHz	rs143826921	20	39785185	intron_variant	PLCG1	protein_coding	T	C	1209	0.019	7.16395	1.50104	2.48378e-06	0.949	NA	NA	NA	NA	NA	NA	NA	NA	NA	NA	NA	NA	1209	T	4.662	3.131e-06	+??	0	0	0	1
0.50kHz	rs191801268	20	49895276	intergenic_variant	-	-	C	A	1209	0.012	9.24976	2.02741	6.56621e-06	0.822	254	0.011189	-0.0431886	0.133938	0.74711	0.822	424	0.0100507	-0.048519	0.0615595	0.430601	0.801	1887	A	-3.081	0.00206	-++	82	11.132	2	0.003826
0.50kHz	rs140511571	20	50078970	intron_variant	NFATC2	protein_coding	A	G	1209	0.011	13.8453	2.69548	4.24827e-07	0.463	NA	NA	NA	NA	NA	NA	NA	NA	NA	NA	NA	NA	1209	A	5.007	5.542e-07	+??	0	0	0	1
0.50kHz	rs6089754	20	61145839	upstream_gene_variant	C20orf166	protein_coding	C	T	1209	0.97	-8.12482	1.43766	2.92232e-08	0.656	254	0.96652	0.0026487	0.0865389	0.975583	0.69	424	0.968472	-0.0157072	0.032953	0.633608	0.761	1887	T	4.608	4.063e-06	+-+	78.1	9.133	2	0.01039
0.50kHz	rs4969523	20	61160844	upstream_gene_variant	MIR133A2	miRNA	G	C	1209	0.969	-7.99597	1.41617	3.00579e-08	0.651	254	0.969972	-0.0103161	0.0972882	0.915553	0.597	424	0.963167	-0.0152335	0.0308442	0.621387	0.757	1887	C	4.662	3.124e-06	+++	76.8	8.603	2	0.01355
0.50kHz	rs76041667	20	62122211	intron_variant	EEF1A2	protein_coding	T	G	1209	0.38	2.04621	0.452863	8.0098e-06	0.798	254	0.402252	0.0497748	0.0298561	0.0954829	0.743	424	0.409111	0.00777993	0.012018	0.5174	0.802	1887	T	4.455	8.395e-06	+++	30.7	2.884	2	0.2364
0.50kHz	rs2750399	20	62125082	intron_variant	EEF1A2	protein_coding	A	G	1209	0.381	2.19511	0.450232	1.52389e-06	0.8	254	0.406018	0.0476424	0.0296574	0.10818	0.74	424	0.40086	0.0103767	0.0120597	0.389545	0.795	1887	A	4.805	1.548e-06	+++	30.6	2.88	2	0.2369
0.50kHz	rs2750395	20	62126745	intron_variant	EEF1A2	protein_coding	A	G	1209	0.287	2.23047	0.494655	8.34961e-06	0.793	254	0.339967	0.0320497	0.0303971	0.291716	0.718	424	0.332947	0.0136499	0.0130031	0.293836	0.778	1887	A	4.413	1.021e-05	+++	8.6	2.188	2	0.3348
0.50kHz	rs2898113	21	29048443	intergenic_variant	-	-	A	T	1209	0.243	2.0625	0.460824	9.70039e-06	0.962	254	0.31537	-0.0449942	0.0269271	0.0947295	0.979	424	0.255995	0.00900726	0.0123416	0.465495	0.985	1887	A	3.236	0.00121	+-+	83.4	12.022	2	0.002451
0.50kHz	rs2831086	21	29062808	intergenic_variant	-	-	C	G	1209	0.245	2.11318	0.457083	4.97521e-06	0.965	254	0.334683	-0.033194	0.0266116	0.212268	0.989	424	0.255505	0.00827197	0.0123422	0.502717	0.986	1887	C	3.476	0.0005084	+-+	80.7	10.345	2	0.005671
0.50kHz	rs68129715	21	29067936	intergenic_variant	-	-	C	CTCTT	1209	0.249	2.32753	0.462336	7.05153e-07	0.937	NA	NA	NA	NA	NA	NA	NA	NA	NA	NA	NA	NA	1209	CTCTT	-4.91	9.108e-07	-??	0	0	0	1
0.50kHz	rs243653	21	29111258	intron_variant,non_coding_transcript_variant	LINC00113	lincRNA	C	T	1209	0.732	-2.15523	0.468801	5.60044e-06	0.877	254	0.639547	0.00548683	0.0261026	0.83351	0.941	424	0.730711	-0.0096512	0.0121889	0.428475	0.959	1887	C	3.894	9.843e-05	+-+	64.9	5.705	2	0.0577
0.50kHz	rs1050671306	22	36646872	upstream_gene_variant	APOL1	protein_coding	T	A	1209	0.012	12.2131	2.67678	6.55897e-06	0.468	NA	NA	NA	NA	NA	NA	424	0.0141533	0.0658325	0.0588288	0.263118	0.671	1633	A	-4.407	1.049e-05	-?-	42.2	1.731	1	0.1883
0.50kHz	rs1391320639	22	36816114	downstream_gene_variant	RPS15AP38	processed_pseudogene	G	T	1209	0.018	11.7235	2.24614	2.79931e-07	0.438	NA	NA	NA	NA	NA	NA	NA	NA	NA	NA	NA	NA	1209	T	-5.085	3.681e-07	-??	0	0	0	1
0.50kHz	rs867189648	22	48708477	intergenic_variant	-	-	A	G	1209	0.029	8.089	1.78609	7.6398e-06	0.451	254	0.0256693	0.0540785	0.1047	0.605498	0.585	424	0.0175566	-0.0606574	0.0570627	0.287784	0.546	1887	A	3.234	0.00122	++-	81	10.551	2	0.005116
