# Supplementary material for: Normal hearing function genetics: have you heard all about it? An integrated approach of genome-wide association studies and transcriptome-wide association studies in three Italian cohorts
Source: Front Genet. 2025 May 19;16:1522338. doi: 10.3389/fgene.2025.1522338 (PMC12127661; doi:10.3389/fgene.2025.1522338)
Supplement: Supplementary file 7 [file Table1.xlsx]

## Sheet: Sheet1
Table S1. Genotypes and phenotypes Quality Control (QC) steps. This table shows the genotyped and phenotypes QC steps that have been performed, separately, in each cohort. For each parameter, the total number of individuals is reported. CAR: Carlantino. VBI: Val Borbera.
		Number of individuals
QC steps	Filtering parameters	Moli-sani	CAR	VBI
Genotypes QC	Available DNA samples and baseline phenotypes data	1234	NA	NA
	Excluded by QC genotypes	16	NA	NA
Total number of individuals with good quality genotypes and baseline phenotypes data		1218	311	455
Phenotypes QC	Missing all audiometric data	4	30	9
	Missing complete audiometric data	0	0	12
	Age less than 18 years old	0	19	0
	Hearing defects	5	1	9
Total number of individuals included in GWAS analyses		1209	261	425
