# Supplementary material for: Normal hearing function genetics: have you heard all about it? An integrated approach of genome-wide association studies and transcriptome-wide association studies in three Italian cohorts
Source: Front Genet. 2025 May 19;16:1522338. doi: 10.3389/fgene.2025.1522338 (PMC12127661; doi:10.3389/fgene.2025.1522338)
Supplement: Supplementary file 8 [file Table10.xlsx]

## Sheet: Sheet1
Table S10. Complete GWAS results for PTAM trait at p-value<1x(10-5) in the Discovery cohort (Moli-sani), replication results in CAR, VBI cohorts and GWAS Meta-analyses results. Trait: hearing trait considered. rs: code of the identified SNP. chr: chromosome. ps: position of the variant (build hg19). Consequence: variant function obtained with VEP. Nearest gene: name of the nearest gene identified…
									Discovery cohort						Replication cohorts												Combined sample
									Moli-sani						CAR						VBI						Moli-sani - CAR - VBI
Trait	rs	chr	ps	Consequence	Nearest Gene	BIOTYPE	Effect allele	Other allele	N	Effect allele freq	beta	StdErr	p-value	Info Score	N	Effect allele freq	beta	StdErr	p-value	Info Score	N	Effect allele freq	beta	StdErr	p_value	Info Score	N	Effect allele	Zscore	p-value_meta	Direction	HetISq	HetChiSq	HetDf	HetPVal
PTAM	rs144360091	6	35574660	intron_variant	FKBP5	protein_coding	T	C	1209	0.013	11.3878	2.01466	2.90609e-08	0.846	254	0.0114764	-0.0487231	0.106247	0.646533	0.929	424	0.0133986	0.0105216	0.0467072	0.821771	0.893	1887	T	4.327	1.508e-05	+-+	82.8	11.599	2	0.003029
PTAM	rs1271578146	2	22175972	intron_variant,non_coding_transcript_variant	AC068490.1	lincRNA	T	C	1209	0.017	12.4817	2.27294	6.86029e-08	0.5	NA	NA	NA	NA	NA	NA	NA	NA	NA	NA	NA	NA	1209	T	5.333	9.675e-08	+??	0	0	0	1
PTAM	rs141867491	14	91754114	upstream_gene_variant	CCDC88C	protein_coding	A	C	1209	0.014	9.82391	1.80278	8.5624e-08	0.968	NA	NA	NA	NA	NA	NA	NA	NA	NA	NA	NA	NA	1209	A	5.293	1.202e-07	+??	0	0	0	1
PTAM	rs34024047	14	91756071	upstream_gene_variant	CCDC88C	protein_coding	G	T	1209	0.014	9.81944	1.80233	8.61267e-08	0.97	NA	NA	NA	NA	NA	NA	NA	NA	NA	NA	NA	NA	1209	T	-5.292	1.209e-07	-??	0	0	0	1
PTAM	rs34721398	14	91761893	intron_variant	CCDC88C	protein_coding	A	G	1209	0.014	9.62316	1.77957	1.06487e-07	1	NA	NA	NA	NA	NA	NA	NA	NA	NA	NA	NA	NA	1209	A	5.254	1.487e-07	+??	0	0	0	1
PTAM	rs74337910	7	31827099	intron_variant	PDE1C	protein_coding	C	G	1209	0.014	12.1619	2.2493	1.06818e-07	0.596	254	0.0128248	-0.0418433	0.123751	0.735269	0.624	424	0.0127488	-0.0167912	0.0550386	0.760305	0.702	1887	C	3.936	8.268e-05	+--	83.8	12.311	2	0.002121
PTAM	rs149897717	19	55494802	missense_variant	NLRP2	protein_coding	T	C	1209	0.012	12.0892	2.24791	1.24204e-07	0.713	NA	NA	NA	NA	NA	NA	NA	NA	NA	NA	NA	NA	1209	T	5.226	1.729e-07	+??	0	0	0	1
PTAM	rs182982076	3	169183380	intron_variant,non_coding_transcript_variant	RP11-641D5.2	antisense	A	G	1209	0.014	13.737	2.56631	1.41477e-07	0.456	254	0.0168642	0.0461363	0.100696	0.646827	0.695	424	0.0207936	-0.00729038	0.0402186	0.856157	0.801	1887	A	4.247	2.17e-05	++-	78.4	9.277	2	0.00967
PTAM	1:44996203_CAAAA_CAAA	1	44996203	Not found	Not found	Not found	CAAA	CAAAA	1209	0.386	3.14168	0.588533	1.52598e-07	0.537	NA	NA	NA	NA	NA	NA	NA	NA	NA	NA	NA	NA	1209	CAAA	5.189	2.114e-07	+??	0	0	0	1
PTAM	rs138790002	4	132651973	intergenic_variant	-	-	A	G	1209	0.035	7.29068	1.36601	1.53347e-07	0.676	254	0.0262303	0.0197872	0.0894014	0.824836	0.704	424	0.0361934	0.0278156	0.0318577	0.382597	0.647	1887	A	4.648	3.354e-06	+++	67.3	6.125	2	0.04676
PTAM	rs1017936813	2	133395160	intron_variant	GPR39	protein_coding	A	G	1209	0.013	12.4124	2.35443	2.14308e-07	0.596	NA	NA	NA	NA	NA	NA	424	0.0195637	0.00111372	0.0406157	0.978124	0.837	1633	A	4.425	9.632e-06	+?+	85.1	6.702	1	0.009632
PTAM	rs11462483	11	60767798	intron_variant	CD6	protein_coding	TA	T	1209	0.77	-2.61575	0.500112	2.64845e-07	0.885	NA	NA	NA	NA	NA	NA	NA	NA	NA	NA	NA	NA	1209	T	5.088	3.625e-07	+??	0	0	0	1
PTAM	rs1256537363	2	133401624	intron_variant	GPR39	protein_coding	A	AAG	1209	0.013	12.1483	2.32875	2.83874e-07	0.599	NA	NA	NA	NA	NA	NA	NA	NA	NA	NA	NA	NA	1209	A	5.075	3.88e-07	+??	0	0	0	1
PTAM	rs201092221	9	67304804	regulatory_region_variant	-	promoter_flanking_region	C	T	1209	0.011	13.9765	2.70728	3.72821e-07	0.554	NA	NA	NA	NA	NA	NA	424	0.0213337	0.037125	0.0435216	0.393646	0.704	1633	T	-4.757	1.961e-06	-?-	70	3.334	1	0.06786
PTAM	rs62507090	8	40182186	intron_variant,non_coding_transcript_variant	CTA-392C11.1	lincRNA	C	T	1209	0.045	5.1484	0.997637	3.76513e-07	1	254	0.0725217	0.0584427	0.0443994	0.188075	0.874	424	0.0405366	0.00123009	0.0295048	0.966745	0.809	1887	T	-4.522	6.112e-06	---	69.2	6.502	2	0.03874
PTAM	rs867926993	10	135036120	intron_variant	KNDC1	protein_coding	T	C	1209	0.022	10.6487	2.06759	3.96438e-07	0.455	254	0.0254193	0.00606097	0.100491	0.951906	0.505	424	0.0340955	0.0178416	0.0384668	0.642778	0.632	1887	T	4.254	2.1e-05	+++	72.4	7.245	2	0.02671
PTAM	rs1040482733	22	29094250	intron_variant	CHEK2	protein_coding	G	T	1209	0.027	8.9825	1.74847	4.23009e-07	0.558	254	0.018998	-0.110397	0.0964724	0.252484	0.612	NA	NA	NA	NA	NA	NA	1463	T	-4.069	4.731e-05	-+?	89.8	9.757	1	0.001786
PTAM	rs186711624	4	119894000	intron_variant	SYNPO2	protein_coding	T	G	1209	0.013	9.85079	1.92237	4.51484e-07	0.882	254	0.0243976	-0.0745818	0.0748562	0.319087	0.936	424	0.0191781	0.0187073	0.0380161	0.622657	0.963	1887	T	3.86	0.0001133	+-+	82.2	11.212	2	0.003675
PTAM	rs138594931	2	133411458	intron_variant	LYPD1	protein_coding	G	A	1209	0.016	10.2742	2.00802	4.69149e-07	0.68	NA	NA	NA	NA	NA	NA	424	0.0458927	1.92191e-05	0.0237202	0.999354	0.918	1633	A	-4.286	1.82e-05	-?-	84.5	6.437	1	0.01118
PTAM	rs1591384843	11	106994624	intergenic_variant	-	-	G	A	1209	0.011	13.5543	2.65548	4.98859e-07	0.531	NA	NA	NA	NA	NA	NA	NA	NA	NA	NA	NA	NA	1209	A	-4.969	6.733e-07	-??	0	0	0	1
PTAM	rs146714012	4	132610569	intergenic_variant	-	-	T	G	1209	0.036	6.27197	1.22908	5.02099e-07	0.82	254	0.0300571	-0.00331239	0.0704094	0.962478	0.869	424	0.0303892	0.0248414	0.0309202	0.421742	0.951	1887	T	4.34	1.426e-05	+-+	69.2	6.491	2	0.03895
PTAM	rs894529379	17	39535014	intron_variant	KRT34	protein_coding	T	C	1209	0.02	8.8788	1.74576	5.46444e-07	0.712	254	0.0116024	0.0307278	0.134081	0.818734	0.494	NA	NA	NA	NA	NA	NA	1463	T	4.597	4.291e-06	++?	70.9	3.441	1	0.06362
PTAM	rs113602890	2	79331422	intergenic_variant	-	-	T	C	1209	0.013	11.9839	2.3617	5.78805e-07	0.582	254	0.0195	0.0528222	0.0842646	0.530751	0.889	NA	NA	NA	NA	NA	NA	1463	T	4.753	2.009e-06	++?	54.9	2.216	1	0.1365
PTAM	4:93249942_T_C	4	93249942	Not found	Not found	Not found	C	T	1209	0.011	12.1612	2.39844	5.89899e-07	0.665	NA	NA	NA	NA	NA	NA	NA	NA	NA	NA	NA	NA	1209	T	-4.937	7.932e-07	-??	0	0	0	1
PTAM	rs770231509	14	66176243	intron_variant,NMD_transcript_variant	FUT8	nonsense_mediated_decay	A	ATTGT	1209	0.011	12.7206	2.51005	5.97511e-07	0.573	NA	NA	NA	NA	NA	NA	NA	NA	NA	NA	NA	NA	1209	A	4.935	8.032e-07	+??	0	0	0	1
PTAM	rs4969523	20	61160844	upstream_gene_variant	MIR133A2	miRNA	G	C	1209	0.969	-7.53946	1.49271	6.49877e-07	0.651	254	0.970061	0.0547945	0.0848183	0.518265	0.597	424	0.963167	0.00451098	0.0289316	0.876097	0.757	1887	C	3.626	0.0002878	+--	82.6	11.485	2	0.003206
PTAM	rs145537608	2	161794500	regulatory_region_variant	-	open_chromatin_region	G	A	1209	0.012	11.7994	2.33756	6.59872e-07	0.689	NA	NA	NA	NA	NA	NA	NA	NA	NA	NA	NA	NA	1209	A	-4.916	8.851e-07	-??	0	0	0	1
PTAM	rs556683911	4	154905120	intergenic_variant	-	-	A	G	1209	0.011	14.0793	2.79029	6.66211e-07	0.531	254	0.0207028	-0.027	0.0872917	0.757087	0.776	NA	NA	NA	NA	NA	NA	1463	A	4.338	1.438e-05	+-?	81.6	5.422	1	0.01988
PTAM	rs143119131	14	78963608	intron_variant	NRXN3	protein_coding	C	T	1209	0.03	6.68464	1.3257	6.77654e-07	0.824	254	0.0127323	-0.0788896	0.118946	0.507176	0.712	424	0.0207406	-0.0072544	0.0378392	0.847964	0.696	1887	T	-3.596	0.0003227	-++	82.8	11.656	2	0.002944
PTAM	rs6089754	20	61145839	upstream_gene_variant	C20orf166	protein_coding	C	T	1209	0.97	-7.63093	1.5155	7.01701e-07	0.656	254	0.96652	0.0306579	0.0754973	0.684685	0.69	424	0.968472	0.00614603	0.0309085	0.842383	0.761	1887	T	3.682	0.0002315	+--	81.3	10.695	2	0.00476
PTAM	rs774950368	6	111576403	upstream_gene_variant	KIAA1919	protein_coding	G	T	1209	0.011	12.4669	2.4792	7.25065e-07	0.643	NA	NA	NA	NA	NA	NA	NA	NA	NA	NA	NA	NA	1209	T	-4.898	9.706e-07	-??	0	0	0	1
PTAM	rs75125513	12	22899899	intron_variant,non_coding_transcript_variant	RP11-114G22.1	lincRNA	T	C	1209	0.015	9.76118	1.94221	7.35122e-07	0.777	254	0.0261398	0.0252974	0.0721602	0.725909	0.888	424	0.0163514	-0.0131988	0.0420908	0.753841	0.924	1887	T	3.898	9.699e-05	++-	77.7	8.986	2	0.01118
PTAM	rs68129715	21	29067936	intergenic_variant	-	-	C	CTCTT	1209	0.249	2.43848	0.486106	7.69988e-07	0.937	NA	NA	NA	NA	NA	NA	NA	NA	NA	NA	NA	NA	1209	CTCTT	-4.886	1.029e-06	-??	0	0	0	1
PTAM	rs149714825	14	78983143	intron_variant	NRXN3	protein_coding	C	T	1209	0.03	6.60079	1.31862	8.10718e-07	0.839	254	0.0127677	-0.0788394	0.118949	0.507458	0.707	424	0.0206828	-0.00685495	0.0379114	0.856513	0.689	1887	T	-3.574	0.0003515	-++	82.6	11.474	2	0.003225
PTAM	11:84091461_A_G	11	84091461	Not found	Not found	Not found	G	A	1209	0.018	8.85345	1.76955	8.2111e-07	0.764	254	0.0110551	-0.190996	0.138482	0.16783	0.566	424	0.013138	0.0481064	0.0589188	0.414221	0.612	1887	A	-3.782	0.0001556	-+-	83.4	12.017	2	0.002458
PTAM	rs541064560	10	26013211	intergenic_variant	-	-	A	G	1209	0.011	13.6244	2.72337	8.22972e-07	0.534	NA	NA	NA	NA	NA	NA	NA	NA	NA	NA	NA	NA	1209	A	4.873	1.099e-06	+??	0	0	0	1
PTAM	rs564840694	10	26013217	intergenic_variant	-	-	G	A	1209	0.011	13.6244	2.72337	8.22972e-07	0.534	NA	NA	NA	NA	NA	NA	NA	NA	NA	NA	NA	NA	1209	A	-4.873	1.099e-06	-??	0	0	0	1
PTAM	rs550981091	2	13502393	intergenic_variant	-	-	TC	T	1209	0.02	9.05293	1.81352	8.67873e-07	0.651	NA	NA	NA	NA	NA	NA	NA	NA	NA	NA	NA	NA	1209	T	-4.863	1.157e-06	-??	0	0	0	1
PTAM	1:30200245_A_G	1	30200245	Not found	Not found	Not found	G	A	1209	0.422	2.73151	0.547254	8.70398e-07	0.557	254	0.369941	0.00715099	0.0284337	0.80143	0.578	424	0.468262	-0.00200954	0.0115968	0.862428	0.703	1887	G	-3.902	9.537e-05	--+	76.5	8.509	2	0.0142
PTAM	rs192839542	11	133860239	regulatory_region_variant	-	enhancer	A	G	1209	0.01	10.8796	2.18452	9.1825e-07	0.871	NA	NA	NA	NA	NA	NA	NA	NA	NA	NA	NA	NA	1209	A	4.852	1.223e-06	+??	0	0	0	1
PTAM	rs561019621	2	13502395	intergenic_variant	-	-	T	TC	1209	0.02	9.03168	1.81356	9.19425e-07	0.652	NA	NA	NA	NA	NA	NA	NA	NA	NA	NA	NA	NA	1209	T	4.852	1.224e-06	+??	0	0	0	1
PTAM	rs116952261	8	8663019	intron_variant	MFHAS1	protein_coding	G	C	1209	0.011	14.1007	2.83357	9.36397e-07	0.5	254	0.0109823	0.0920708	0.126678	0.467342	0.627	424	0.0107712	0.00304574	0.0656433	0.962993	0.674	1887	C	-4.169	3.056e-05	---	69.9	6.652	2	0.03594
PTAM	rs655627	11	134021859	3_prime_UTR_variant	JAM3	protein_coding	A	G	1209	0.521	-2.05652	0.414369	9.99005e-07	0.96	254	0.467937	0.0328266	0.022307	0.141133	0.945	424	0.536966	0.00826704	0.0105078	0.431425	0.984	1887	A	-2.958	0.003099	-++	88.5	17.419	2	0.000165
PTAM	rs945171518	11	133875989	intergenic_variant	-	-	T	C	1209	0.011	11.837	2.39931	1.15267e-06	0.67	NA	NA	NA	NA	NA	NA	NA	NA	NA	NA	NA	NA	1209	T	4.808	1.527e-06	+??	0	0	0	1
PTAM	rs185023050	8	5419893	intergenic_variant	-	-	T	C	1209	0.011	12.6602	2.56927	1.18624e-06	0.568	254	0.0129291	-0.0664654	0.112039	0.553024	0.818	424	0.0127948	-0.148182	0.049196	0.00259467	0.734	1887	T	2.198	0.02793	+--	92.8	27.652	2	9.898e-07
PTAM	rs72660097	4	93234758	intron_variant	GRID2	protein_coding	A	G	1209	0.03	5.96137	1.20999	1.19075e-06	1	254	0.0340551	-0.105491	0.0730221	0.14856	0.688	424	0.0274458	0.0172517	0.0327505	0.598359	0.819	1887	A	3.563	0.0003669	+-+	84.3	12.723	2	0.001727
PTAM	rs2003258	4	132603713	intergenic_variant	-	-	C	T	1209	0.039	5.83515	1.1853	1.21302e-06	0.821	254	0.0297087	0.00648128	0.071246	0.927516	0.862	424	0.0321675	0.0306144	0.0303717	0.313459	0.941	1887	T	-4.351	1.353e-05	---	60.8	5.107	2	0.07781
PTAM	rs572262464	11	133867172	intergenic_variant	-	-	A	G	1209	0.01	10.5632	2.15147	1.29264e-06	0.897	NA	NA	NA	NA	NA	NA	NA	NA	NA	NA	NA	NA	1209	A	4.785	1.708e-06	+??	0	0	0	1
PTAM	rs76338224	19	49346249	intron_variant	PLEKHA4	protein_coding	A	G	1209	0.019	9.33099	1.90323	1.33737e-06	0.581	254	0.0238465	-0.0173492	0.0887279	0.844976	0.753	NA	NA	NA	NA	NA	NA	1463	A	4.262	2.022e-05	+-?	78.7	4.704	1	0.0301
PTAM	rs2519303	16	31962397	upstream_gene_variant	RP11-170L3.5	processed_pseudogene	G	A	1209	0.021	10.963	2.2417	1.41846e-06	0.43	NA	NA	NA	NA	NA	NA	NA	NA	NA	NA	NA	NA	1209	A	-4.767	1.871e-06	-??	0	0	0	1
PTAM	18:69952271_G_T	18	69952271	Not found	Not found	Not found	T	G	1209	0.013	13.854	2.84272	1.53862e-06	0.437	254	0.0239114	-0.0452065	0.081647	0.579797	0.747	NA	NA	NA	NA	NA	NA	1463	T	4.088	4.349e-05	+-?	83.8	6.165	1	0.01303
PTAM	rs2831086	21	29062808	intergenic_variant	-	-	C	G	1209	0.245	2.33861	0.480088	1.55559e-06	0.965	254	0.338612	-0.00857739	0.0231545	0.711053	0.989	424	0.255505	0.00530095	0.0115771	0.647037	0.986	1887	C	3.882	0.0001035	+-+	74.4	7.826	2	0.01998
PTAM	rs553706171	1	199443929	intergenic_variant	-	-	A	T	1209	0.012	12.5926	2.59093	1.63922e-06	0.516	NA	NA	NA	NA	NA	NA	NA	NA	NA	NA	NA	NA	1209	A	4.738	2.155e-06	+??	0	0	0	1
PTAM	rs1298225527	6	156355554	intergenic_variant	-	-	A	G	1209	0.016	9.9891	2.05658	1.66387e-06	0.644	NA	NA	NA	NA	NA	NA	NA	NA	NA	NA	NA	NA	1209	A	4.735	2.187e-06	+??	0	0	0	1
PTAM	6:43994073_G_A	6	43994073	Not found	Not found	Not found	A	G	1209	0.012	13.504	2.78029	1.66446e-06	0.465	NA	NA	NA	NA	NA	NA	NA	NA	NA	NA	NA	NA	1209	A	4.735	2.188e-06	+??	0	0	0	1
PTAM	rs77646976	4	132683563	intergenic_variant	-	-	G	A	1209	0.041	5.59524	1.15282	1.69305e-06	0.816	254	0.0304272	-0.0190287	0.074717	0.798973	0.795	424	0.0400118	0.0585415	0.02854	0.0402467	0.787	1887	A	-4.666	3.064e-06	-+-	59.1	4.887	2	0.08684
PTAM	rs781045327	10	121045587	intron_variant	GRK5	protein_coding	A	G	1209	0.015	10.546	2.17545	1.74022e-06	0.575	254	0.0227795	-0.122138	0.0838147	0.14505	0.755	424	0.0148125	-0.00743455	0.0482307	0.877495	0.795	1887	A	3.176	0.001496	+--	86.1	14.403	2	0.0007456
PTAM	rs764651980	6	16219461	intergenic_variant	-	-	G	A	1209	0.013	11.9136	2.46053	1.78941e-06	0.57	254	0.0153661	0.0352763	0.110255	0.749004	0.718	NA	NA	NA	NA	NA	NA	1463	A	-4.425	9.649e-06	--?	64.4	2.81	1	0.0937
PTAM	rs528779952	10	114107891	intron_variant,non_coding_transcript_variant	GUCY2GP	unitary_pseudogene	A	G	1209	0.012	14.1995	2.93377	1.80552e-06	0.413	NA	NA	NA	NA	NA	NA	NA	NA	NA	NA	NA	NA	1209	A	4.719	2.369e-06	+??	0	0	0	1
PTAM	rs61142313	8	10990296	upstream_gene_variant	AF131215.5	protein_coding	CACAT	C	1209	0.142	-3.27027	0.675835	1.81546e-06	0.772	NA	NA	NA	NA	NA	NA	NA	NA	NA	NA	NA	NA	1209	CACAT	-4.718	2.381e-06	-??	0	0	0	1
PTAM	rs12050428	14	65763751	intron_variant,non_coding_transcript_variant	CTD-2509G16.5	lincRNA	A	G	1209	0.027	6.30739	1.30554	1.88232e-06	0.947	254	0.0218425	-0.00675899	0.0807707	0.93331	0.893	424	0.0192689	-0.0642406	0.0379574	0.0905623	0.93	1887	A	2.938	0.003306	+--	87.8	16.433	2	0.0002702
PTAM	10:44109909_G_GT	10	44109909	intron_variant	ZNF485	protein_coding	GT	G	1209	0.01	11.7276	2.43061	1.9393e-06	0.712	NA	NA	NA	NA	NA	NA	NA	NA	NA	NA	NA	NA	1209	G	-4.705	2.54e-06	-??	0	0	0	1
PTAM	rs114787950	4	132586505	intergenic_variant	-	-	G	A	1209	0.038	5.71557	1.18487	1.95043e-06	0.834	254	0.0415059	0.0419451	0.0594343	0.48035	0.906	424	0.0337335	0.0287612	0.0296322	0.331744	0.939	1887	A	-4.484	7.324e-06	---	42.2	3.459	2	0.1774
PTAM	14:29559230_TTAAATAAA_TTAAATAAATAAA	14	29559230	Not found	Not found	Not found	TTAAATAAATAAA	TTAAATAAA	1209	0.143	3.99751	0.829993	2.02066e-06	0.486	NA	NA	NA	NA	NA	NA	NA	NA	NA	NA	NA	NA	1209	TTAAATAAA	-4.697	2.644e-06	-??	0	0	0	1
PTAM	rs139933346	10	114083491	intron_variant,non_coding_transcript_variant	GUCY2GP	unitary_pseudogene	A	C	1209	0.024	8.83054	1.8339	2.03161e-06	0.534	254	0.0251535	0.0861682	0.0798035	0.280251	0.762	424	0.0515955	0.0316437	0.0231819	0.172248	0.858	1887	A	4.802	1.573e-06	+++	1.1	2.021	2	0.364
PTAM	rs200593665	16	56428991	intron_variant	AMFR	protein_coding	G	C	1209	0.016	12.5497	2.61412	2.17535e-06	0.407	NA	NA	NA	NA	NA	NA	424	0.0226061	0.0293779	0.0359413	0.413708	0.81	1633	C	-4.445	8.789e-06	-?-	64.7	2.83	1	0.0925
PTAM	rs9559891	13	111488501	intergenic_variant	-	-	G	A	1209	0.05	4.9584	1.03288	2.17724e-06	0.785	254	0.031498	0.127141	0.066244	0.0549493	0.892	424	0.0511545	0.0139082	0.024627	0.572242	0.907	1887	A	-4.719	2.367e-06	---	45.2	3.649	2	0.1613
PTAM	rs114339483	19	49354023	intron_variant	PLEKHA4	protein_coding	A	G	1209	0.021	8.72741	1.81873	2.19728e-06	0.609	254	0.025126	-0.0162735	0.0867072	0.851125	0.739	NA	NA	NA	NA	NA	NA	1463	A	4.176	2.966e-05	+-?	77.8	4.497	1	0.03396
PTAM	rs897778024	2	165100417	intron_variant,non_coding_transcript_variant	AC092684.1	lincRNA	A	G	1209	0.01	14.5789	3.03972	2.22347e-06	0.476	254	0.0288661	-0.0756095	0.0889711	0.395425	0.585	424	0.0149741	0.0285177	0.0650202	0.660953	0.439	1887	A	3.64	0.0002724	+-+	79	9.543	2	0.008468
PTAM	rs79047370	19	49357197	intron_variant	PLEKHA4	protein_coding	A	G	1209	0.021	8.7342	1.82558	2.35053e-06	0.601	254	0.0256516	-0.0148249	0.0830879	0.85839	0.77	NA	NA	NA	NA	NA	NA	1463	A	4.168	3.078e-05	+-?	77.5	4.438	1	0.03516
PTAM	rs1022020818	10	65942135	intergenic_variant	-	-	T	C	1209	0.01	14.1339	2.958	2.42001e-06	0.478	NA	NA	NA	NA	NA	NA	424	0.0250012	-0.0125739	0.0434083	0.772072	0.502	1633	T	3.862	0.0001122	+?-	85.5	6.885	1	0.00869
PTAM	rs143613512	7	137722704	intron_variant,non_coding_transcript_variant	AKR1D1	processed_transcript	A	G	1209	0.016	12.1357	2.54224	2.47234e-06	0.407	254	0.0190492	0.0240326	0.103315	0.81606	0.503	424	0.0114481	-0.0719277	0.0649288	0.267951	0.526	1887	A	3.287	0.001012	++-	83.5	12.156	2	0.002293
PTAM	rs146597170	19	49351820	intron_variant	PLEKHA4	protein_coding	A	C	1209	0.02	9.07709	1.90245	2.49999e-06	0.567	254	0.024689	-0.0196391	0.0880225	0.823446	0.732	NA	NA	NA	NA	NA	NA	1463	A	4.138	3.507e-05	+-?	78.2	4.588	1	0.03219
PTAM	rs143108376	14	65623110	intergenic_variant	-	-	G	T	1209	0.012	12.547	2.63015	2.50966e-06	0.504	NA	NA	NA	NA	NA	NA	424	0.0278255	0.021156	0.0344983	0.539712	0.696	1633	T	-4.316	1.587e-05	-?-	70.6	3.398	1	0.06527
PTAM	rs188010209	16	84416108	intron_variant	ATP2C2	protein_coding	T	C	1209	0.012	10.9878	2.3034	2.51216e-06	0.654	254	0.0351654	-0.0662323	0.0629439	0.292688	0.83	424	0.0223833	0.00240059	0.0364404	0.947476	0.773	1887	T	3.37	0.0007528	+-+	82.5	11.408	2	0.003333
PTAM	rs936557422	2	16774958	intron_variant	FAM49A	protein_coding	T	G	1209	0.012	11.9049	2.49692	2.54067e-06	0.561	254	0.0178917	-0.038189	0.0902448	0.67217	0.82	424	0.0188738	0.0104748	0.0398897	0.792863	0.854	1887	T	3.692	0.0002227	+-+	75.8	8.248	2	0.01618
PTAM	rs117221529	14	65755268	intron_variant,non_coding_transcript_variant	CTD-2509G16.5	lincRNA	A	G	1209	0.021	7.36664	1.54588	2.57078e-06	0.837	254	0.0183799	-0.0185507	0.0901537	0.836973	0.845	424	0.0163632	-0.0720846	0.0427184	0.0915193	0.827	1887	A	2.845	0.004437	+--	87.8	16.401	2	0.0002745
PTAM	rs181903213	18	54738520	intron_variant,non_coding_transcript_variant	LINC-ROR	lincRNA	T	G	1209	0.01	10.9257	2.29454	2.61653e-06	0.796	254	0.0125079	0.0784899	0.116226	0.499472	0.752	424	0.0132358	-0.0833927	0.0491917	0.0900263	0.705	1887	T	3.162	0.001567	++-	86.6	14.905	2	0.0005799
PTAM	rs35226576	4	58538646	intergenic_variant	-	-	C	T	1209	0.013	9.8882	2.07797	2.65361e-06	0.788	254	0.0104783	-0.00546559	0.111582	0.960933	0.883	NA	NA	NA	NA	NA	NA	1463	T	-4.199	2.677e-05	-+?	74.5	3.915	1	0.04785
PTAM	rs6014563	20	54545299	intergenic_variant	-	-	C	T	1209	0.015	9.0878	1.91421	2.79465e-06	0.78	NA	NA	NA	NA	NA	NA	NA	NA	NA	NA	NA	NA	1209	T	-4.631	3.631e-06	-??	0	0	0	1
PTAM	2:161554012_G_A	2	161554012	Not found	Not found	Not found	A	G	1209	0.077	5.04674	1.06361	2.82963e-06	0.521	254	0.0930728	0.083654	0.0494933	0.0909881	0.539	424	0.151461	0.0296986	0.0160643	0.0644953	0.695	1887	A	5.202	1.976e-07	+++	0	0.645	2	0.7244
PTAM	16:58653217_A_AC	16	58653217	Not found	Not found	Not found	AC	A	1209	0.014	11.1432	2.34853	2.83174e-06	0.579	NA	NA	NA	NA	NA	NA	NA	NA	NA	NA	NA	NA	1209	A	-4.629	3.678e-06	-??	0	0	0	1
PTAM	rs72552188	11	123498524	downstream_gene_variant	SCN3B	protein_coding	T	C	1209	0.016	8.98917	1.89497	2.84553e-06	0.75	NA	NA	NA	NA	NA	NA	NA	NA	NA	NA	NA	NA	1209	T	4.628	3.696e-06	+??	0	0	0	1
PTAM	rs11597742	10	62907015	intergenic_variant	-	-	C	T	1209	0.014	8.65649	1.82533	2.86274e-06	0.933	254	0.0202067	-0.1649	0.0793723	0.0377501	0.948	424	0.0462005	-0.0255719	0.0248544	0.303542	0.956	1887	T	-2.453	0.01415	-++	90.4	20.761	2	3.103e-05
PTAM	rs543697943	13	106655491	intergenic_variant	-	-	C	A	1209	0.015	10.4905	2.21221	2.86679e-06	0.578	254	0.0213563	-0.0399385	0.101882	0.695052	0.478	NA	NA	NA	NA	NA	NA	1463	A	-4.042	5.295e-05	-+?	80.8	5.217	1	0.02237
PTAM	rs77290514	13	111494224	intergenic_variant	-	-	T	TC	1209	0.036	5.16162	1.08916	2.90744e-06	0.94	NA	NA	NA	NA	NA	NA	NA	NA	NA	NA	NA	NA	1209	T	4.623	3.774e-06	+??	0	0	0	1
PTAM	rs72660100	4	93254177	intron_variant	GRID2	protein_coding	G	A	1209	0.032	5.6849	1.20075	2.97136e-06	0.965	254	0.0338051	-0.113724	0.0735644	0.122125	0.681	424	0.0274788	0.0173948	0.0329559	0.597625	0.811	1887	A	-3.38	0.0007242	-+-	84.1	12.578	2	0.001857
PTAM	rs138276217	6	35540370	downstream_gene_variant	FKBP5	protein_coding	A	G	1209	0.021	7.63308	1.61303	3.00391e-06	0.806	254	0.019313	-0.037381	0.0860837	0.664114	0.828	424	0.0336958	0.0172076	0.0302073	0.568914	0.901	1887	A	3.806	0.0001411	+-+	72.8	7.341	2	0.02546
PTAM	rs1392240269	2	3441129	intron_variant	TRAPPC12	protein_coding	C	A	1209	0.265	-2.38021	0.503296	3.04474e-06	0.877	NA	NA	NA	NA	NA	NA	NA	NA	NA	NA	NA	NA	1209	C	4.614	3.949e-06	+??	0	0	0	1
PTAM	rs112398735	18	21358020	intron_variant	LAMA3	protein_coding	A	G	1209	0.012	10.1474	2.14752	3.10295e-06	0.812	NA	NA	NA	NA	NA	NA	NA	NA	NA	NA	NA	NA	1209	A	4.61	4.022e-06	+??	0	0	0	1
PTAM	rs11594699	10	62999203	intergenic_variant	-	-	G	A	1209	0.015	8.12004	1.72034	3.17862e-06	0.938	254	0.0201535	-0.161233	0.0789628	0.0411624	0.954	424	0.046513	-0.0256358	0.0244388	0.294189	0.974	1887	A	-2.44	0.01469	-++	90.3	20.526	2	3.491e-05
PTAM	5:1603728_TAA_TA	5	1603728	Not found	Not found	Not found	TA	TAA	1209	0.08	5.25258	1.11346	3.21858e-06	0.435	NA	NA	NA	NA	NA	NA	NA	NA	NA	NA	NA	NA	1209	TA	4.603	4.169e-06	+??	0	0	0	1
PTAM	rs115169290	19	24083371	intergenic_variant	-	-	T	C	1209	0.019	7.65606	1.62628	3.36644e-06	0.846	NA	NA	NA	NA	NA	NA	NA	NA	NA	NA	NA	NA	1209	T	4.594	4.356e-06	+??	0	0	0	1
PTAM	rs7297192	12	120152400	intron_variant	CIT	protein_coding	T	C	1209	0.034	5.41848	1.15247	3.46308e-06	0.985	254	0.0216614	-0.0485473	0.0861367	0.573021	0.87	424	0.0208774	0.0153441	0.0377213	0.684173	0.948	1887	T	3.658	0.0002539	+-+	75.5	8.148	2	0.01701
PTAM	4:180861839_CTTT_CT	4	180861839	Not found	Not found	Not found	CT	CTTT	1209	0.307	2.73816	0.582493	3.47709e-06	0.588	NA	NA	NA	NA	NA	NA	NA	NA	NA	NA	NA	NA	1209	CT	4.587	4.496e-06	+??	0	0	0	1
PTAM	rs55804602	11	123456439	intron_variant	GRAMD1B	protein_coding	G	A	1209	0.04	4.89248	1.04085	3.48165e-06	1	254	0.030439	-0.129366	0.0737645	0.0794709	0.759	NA	NA	NA	NA	NA	NA	1463	A	-3.439	0.0005841	-+?	91.9	12.288	1	0.0004558
PTAM	rs6590735	11	134022087	downstream_gene_variant	JAM3	protein_coding	T	G	1209	0.479	-1.98154	0.422145	3.58813e-06	0.976	254	0.436935	0.0268829	0.0224631	0.231401	0.961	424	0.509566	0.00970697	0.0103062	0.346264	0.995	1887	T	-2.781	0.00542	-++	87.2	15.568	2	0.0004164
PTAM	rs746477160	2	21001714	intron_variant	C2orf43	protein_coding	G	GTGTA	1209	0.015	9.24346	1.96972	3.60855e-06	0.701	NA	NA	NA	NA	NA	NA	NA	NA	NA	NA	NA	NA	1209	G	4.579	4.662e-06	+??	0	0	0	1
PTAM	rs111828935	13	79095370	intron_variant,non_coding_transcript_variant	RNF219-AS1	antisense	G	C	1209	0.061	4.2353	0.903251	3.67294e-06	0.898	254	0.0598307	0.0306731	0.048535	0.527401	0.91	424	0.0422028	0.0227093	0.0261154	0.384532	0.869	1887	C	-4.307	1.657e-05	---	43.6	3.546	2	0.1698
PTAM	2:40536711_A_G	2	40536711	Not found	Not found	Not found	G	A	1209	0.01	11.643	2.48391	3.69974e-06	0.688	254	0.014063	-0.0495054	0.108294	0.647571	0.712	NA	NA	NA	NA	NA	NA	1463	A	-3.968	7.253e-05	-+?	81.4	5.39	1	0.02026
PTAM	rs115914100	19	49353767	intron_variant	PLEKHA4	protein_coding	A	C	1209	0.02	8.90013	1.89976	3.74324e-06	0.562	254	0.0249665	-0.0199391	0.0874398	0.819622	0.733	NA	NA	NA	NA	NA	NA	1463	A	4.061	4.884e-05	+-?	77.6	4.462	1	0.03466
PTAM	rs17773795	6	125084087	intron_variant	NKAIN2	protein_coding	C	A	1209	0.181	2.5639	0.547785	3.82012e-06	0.918	254	0.193943	-0.00641915	0.0283423	0.820823	0.966	424	0.138215	-0.00167474	0.0152825	0.912738	0.964	1887	A	-3.521	0.0004297	-++	76.6	8.529	2	0.01406
PTAM	rs641397	21	29041028	intergenic_variant	-	-	T	C	1209	0.753	-2.23062	0.476972	3.88867e-06	0.977	254	0.664746	0.011068	0.0232365	0.633848	0.992	424	0.744649	-0.00573531	0.0116055	0.621173	0.99	1887	T	-3.713	0.000205	-+-	73.4	7.517	2	0.02331
PTAM	rs243658	21	29041224	intergenic_variant	-	-	A	G	1209	0.753	-2.2299	0.476985	3.91835e-06	0.977	254	0.664756	0.0110767	0.0232362	0.633575	0.992	424	0.744647	-0.00575078	0.0116062	0.620253	0.99	1887	A	-3.712	0.0002056	-+-	73.4	7.511	2	0.02339
PTAM	11:60784934_A_G	11	60784934	intron_variant	CD6	protein_coding	G	A	1209	0.809	-2.37958	0.509089	3.93297e-06	0.995	NA	NA	NA	NA	NA	NA	NA	NA	NA	NA	NA	NA	1209	A	4.562	5.072e-06	+??	0	0	0	1
PTAM	rs188022297	8	8664398	intron_variant	MFHAS1	protein_coding	A	G	1209	0.014	10.8747	2.32668	3.93833e-06	0.561	NA	NA	NA	NA	NA	NA	424	0.0115507	-0.00647015	0.0563789	0.908634	0.774	1633	A	3.866	0.0001104	+?-	83	5.871	1	0.01539
PTAM	rs1050922	11	60785352	synonymous_variant	CD6	protein_coding	G	A	1209	0.809	-2.37659	0.508687	3.97298e-06	1	254	0.799707	-0.0415366	0.025736	0.106539	0.984	424	0.767065	-0.00809782	0.0117133	0.489353	0.989	1887	A	4.57	4.886e-06	+++	33.2	2.992	2	0.224
PTAM	rs1045613136	1	40984578	downstream_gene_variant	EXO5	protein_coding	T	C	1209	0.012	10.1242	2.16753	3.99435e-06	0.746	254	0.0108563	0.0349975	0.134141	0.79417	0.63	424	0.0185672	-0.0627077	0.0420701	0.136079	0.834	1887	T	3.038	0.002381	++-	85.6	13.841	2	0.0009873
PTAM	rs2074232	11	60785038	intron_variant	CD6	protein_coding	G	A	1209	0.809	-2.37746	0.509005	3.99532e-06	0.996	254	0.799644	-0.0415681	0.0257393	0.106318	0.984	424	0.767017	-0.00807878	0.0117137	0.490393	0.988	1887	A	4.568	4.918e-06	+++	33.2	2.995	2	0.2237
PTAM	rs559692433	6	35650682	intron_variant	FKBP5	protein_coding	A	T	1209	0.02	9.49347	2.03415	4.06538e-06	0.529	NA	NA	NA	NA	NA	NA	424	0.0112913	0.00308224	0.0663738	0.962961	0.577	1633	A	3.943	8.048e-05	+?+	80.8	5.203	1	0.02255
PTAM	rs556443619	18	21348140	intron_variant	LAMA3	protein_coding	C	A	1209	0.01	10.9094	2.33818	4.08935e-06	0.814	NA	NA	NA	NA	NA	NA	NA	NA	NA	NA	NA	NA	1209	A	-4.554	5.269e-06	-??	0	0	0	1
PTAM	rs12311345	12	7169362	intron_variant	C1S	protein_coding	T	C	1209	0.072	3.83575	0.823012	4.1875e-06	0.963	254	0.0321772	-0.000657692	0.0549687	0.990454	0.915	424	0.0807158	0.00232305	0.0191906	0.903651	0.974	1887	T	3.694	0.0002207	+-+	71.7	7.061	2	0.02929
PTAM	2:83738755_T_C	2	83738755	Not found	Not found	Not found	C	T	1209	0.021	7.34498	1.57653	4.22004e-06	0.762	254	0.0172854	0.141708	0.0930775	0.127891	0.664	NA	NA	NA	NA	NA	NA	1463	T	-4.768	1.859e-06	--?	0	0.261	1	0.6095
PTAM	rs9634597	13	111492003	intergenic_variant	-	-	C	T	1209	0.036	5.0987	1.09483	4.25697e-06	0.941	254	0.0273996	0.172683	0.0684385	0.0116299	0.964	424	0.0470837	0.0157251	0.0247571	0.525315	0.991	1887	T	-4.865	1.143e-06	---	46.8	3.761	2	0.1525
PTAM	1:42939640_A_ATT	1	42939640	intron_variant	CCDC30	protein_coding	ATT	A	1209	0.026	8.26581	1.77684	4.35829e-06	0.525	NA	NA	NA	NA	NA	NA	NA	NA	NA	NA	NA	NA	1209	A	-4.541	5.608e-06	-??	0	0	0	1
PTAM	rs113982653	12	105710947	intron_variant,non_coding_transcript_variant	C12orf75	processed_transcript	G	A	1209	0.02	7.13886	1.53464	4.36136e-06	0.837	254	0.0115138	0.101161	0.125716	0.421005	0.608	424	0.0150354	0.139648	0.0432705	0.00124958	0.896	1887	A	-5.459	4.776e-08	---	0	1.874	2	0.3918
PTAM	rs536672778	6	10049247	intron_variant,non_coding_transcript_variant	OFCC1	processed_transcript	T	TTGAAA	1209	0.016	9.04292	1.94577	4.44925e-06	0.647	NA	NA	NA	NA	NA	NA	NA	NA	NA	NA	NA	NA	1209	T	4.536	5.722e-06	+??	0	0	0	1
PTAM	rs1196984594	18	21143926	intron_variant	NPC1	protein_coding	T	A	1209	0.012	13.3735	2.87845	4.47824e-06	0.429	NA	NA	NA	NA	NA	NA	NA	NA	NA	NA	NA	NA	1209	A	-4.535	5.759e-06	-??	0	0	0	1
PTAM	rs34443989	17	39664689	upstream_gene_variant	KRT13	protein_coding	C	CCT	1209	0.863	-2.83733	0.611177	4.55462e-06	0.933	NA	NA	NA	NA	NA	NA	NA	NA	NA	NA	NA	NA	1209	CCT	4.532	5.855e-06	+??	0	0	0	1
PTAM	rs17570718	1	39802168	missense_variant	MACF1	protein_coding	C	A	1209	0.011	9.77998	2.10868	4.64848e-06	0.897	NA	NA	NA	NA	NA	NA	NA	NA	NA	NA	NA	NA	1209	A	-4.527	5.973e-06	-??	0	0	0	1
PTAM	rs2898113	21	29048443	intergenic_variant	-	-	A	T	1209	0.243	2.24523	0.484191	4.66755e-06	0.962	254	0.319222	-0.018564	0.0234453	0.428477	0.979	424	0.255995	0.0055207	0.0115775	0.63347	0.985	1887	A	3.559	0.0003727	+-+	77	8.679	2	0.01304
PTAM	rs79074374	11	123467712	intron_variant	GRAMD1B	protein_coding	A	G	1209	0.04	4.86413	1.04954	4.72216e-06	0.955	254	0.0250217	-0.0882805	0.0808956	0.275145	0.796	NA	NA	NA	NA	NA	NA	1463	A	3.658	0.0002542	+-?	87.9	8.278	1	0.004013
PTAM	rs77327391	3	84290067	intergenic_variant	-	-	G	A	1209	0.127	-2.97851	0.643082	4.7863e-06	0.955	254	0.150278	0.000457147	0.0306442	0.988098	0.988	424	0.131147	-0.00662852	0.0156125	0.671153	0.989	1887	A	3.815	0.0001363	+-+	67.1	6.07	2	0.04807
PTAM	rs10671335	11	134006037	intron_variant	JAM3	protein_coding	TAGAC	T	1209	0.521	-1.94476	0.420231	4.87016e-06	0.972	NA	NA	NA	NA	NA	NA	NA	NA	NA	NA	NA	NA	1209	TAGAC	4.518	6.251e-06	+??	0	0	0	1
PTAM	rs13046913	21	29036583	intergenic_variant	-	-	C	A	1209	0.246	2.21056	0.477855	4.91092e-06	0.981	254	0.325917	-0.0040972	0.0231094	0.859276	0.99	424	0.256446	0.00490366	0.0115324	0.670684	0.991	1887	C	-3.751	0.0001759	-+-	69.4	6.534	2	0.03811
PTAM	rs7946486	11	134075293	intron_variant,NMD_transcript_variant	NCAPD3	nonsense_mediated_decay	G	T	1209	0.529	-1.92056	0.415396	4.96927e-06	0.989	254	0.471262	0.0214528	0.0221961	0.333788	0.993	424	0.547758	0.00357265	0.0103101	0.728952	0.995	1887	G	3.094	0.001975	+--	83.1	11.854	2	0.002667
PTAM	rs35355689	21	29034773	intergenic_variant	-	-	A	G	1209	0.244	2.22054	0.480414	4.99878e-06	0.971	254	0.321689	-0.00715904	0.0234753	0.760397	0.987	424	0.243487	-6.68019e-05	0.0116192	0.995413	0.983	1887	A	3.497	0.0004701	+--	75.7	8.224	2	0.01638
PTAM	rs139424234	4	37188099	intergenic_variant	-	-	C	T	1209	0.012	10.2396	2.22133	5.29199e-06	0.707	254	0.0177283	-0.124864	0.0906777	0.16851	0.914	424	0.0171616	-0.0683138	0.0395175	0.0838635	0.843	1887	T	-2.278	0.02274	-++	90	19.951	2	4.653e-05
PTAM	8:17031590_T_TTTC	8	17031590	intron_variant	ZDHHC2	protein_coding	TTTC	T	1209	0.538	2.57687	0.559508	5.39215e-06	0.551	NA	NA	NA	NA	NA	NA	NA	NA	NA	NA	NA	NA	1209	TTTC	-4.497	6.906e-06	-??	0	0	0	1
PTAM	13:79074929_G_GT	13	79074929	intron_variant	RNF219-AS1	antisense	GT	G	1209	0.205	2.36585	0.514069	5.47648e-06	0.96	NA	NA	NA	NA	NA	NA	NA	NA	NA	NA	NA	NA	1209	G	-4.493	7.011e-06	-??	0	0	0	1
PTAM	rs146671716	1	99235971	intergenic_variant	-	-	T	A	1209	0.019	7.13992	1.55226	5.53995e-06	0.941	254	0.0213051	0.0798963	0.0785546	0.309115	0.953	NA	NA	NA	NA	NA	NA	1463	A	-4.506	6.596e-06	--?	0	0.896	1	0.3438
PTAM	rs4461108	17	9463779	intron_variant	STX8	protein_coding	C	T	1209	0.015	10.4687	2.27637	5.56103e-06	0.542	NA	NA	NA	NA	NA	NA	424	0.019145	-0.0444433	0.0392699	0.257744	0.878	1633	T	-3.287	0.001013	-?+	90.6	10.639	1	0.001107
PTAM	15:91843384_G_A	15	91843384	Not found	Not found	Not found	A	G	1209	0.01	15.1667	3.29804	5.56468e-06	0.401	NA	NA	NA	NA	NA	NA	424	0.011454	-0.0484531	0.0598565	0.418235	0.611	1633	A	3.451	0.0005587	+?-	88.8	8.907	1	0.002841
PTAM	rs74724328	3	84290863	intergenic_variant	-	-	C	T	1209	0.125	-2.95973	0.643657	5.57504e-06	0.956	254	0.141766	-0.00385203	0.0309341	0.900901	0.994	424	0.114594	-0.00146675	0.0164614	0.929001	0.988	1887	T	3.682	0.0002318	+++	69.8	6.626	2	0.0364
PTAM	rs17165925	7	93564184	intergenic_variant	-	-	T	C	1209	0.01	9.70521	2.11214	5.66041e-06	0.971	NA	NA	NA	NA	NA	NA	NA	NA	NA	NA	NA	NA	1209	T	4.486	7.241e-06	+??	0	0	0	1
PTAM	rs7985506	13	79076098	intron_variant,non_coding_transcript_variant	RNF219-AS1	antisense	T	A	1209	0.206	2.35691	0.513437	5.77807e-06	0.961	254	0.215707	-0.0244431	0.0260054	0.347255	0.986	424	0.144364	0.0263627	0.0145804	0.0705924	0.97	1887	A	-4.1	4.133e-05	-+-	73.1	7.433	2	0.02432
PTAM	rs73519456	9	119538296	intron_variant	ASTN2	protein_coding	T	G	1209	0.024	6.77691	1.47742	5.87019e-06	0.817	254	0.029372	0.0696982	0.0712966	0.328282	0.799	424	0.01052	0.179502	0.0544099	0.000970065	0.835	1887	T	5.508	3.639e-08	+++	0	1.567	2	0.4569
PTAM	rs9555733	13	111491188	intergenic_variant	-	-	G	A	1209	0.035	5.07048	1.10599	5.93526e-06	0.937	254	0.0266693	0.172967	0.0696244	0.0129813	0.954	424	0.0471557	0.0158178	0.0247154	0.522173	0.991	1887	A	-4.798	1.602e-06	---	44.4	3.6	2	0.1653
PTAM	rs6970458	7	93571096	intergenic_variant	-	-	C	G	1209	0.01	9.97084	2.17751	6.08776e-06	0.957	NA	NA	NA	NA	NA	NA	NA	NA	NA	NA	NA	NA	1209	C	4.471	7.776e-06	+??	0	0	0	1
PTAM	8:26393414_TTGTGTGTGTG_T	8	26393414	intron_variant	DPYSL2	protein_coding	T	TTGTGTGTGTG	1209	0.218	2.74346	0.599222	6.10526e-06	0.673	NA	NA	NA	NA	NA	NA	NA	NA	NA	NA	NA	NA	1209	T	4.471	7.798e-06	+??	0	0	0	1
PTAM	rs7312064	12	7165427	upstream_gene_variant	C1S	protein_coding	G	A	1209	0.074	3.70782	0.810501	6.20742e-06	1	254	0.0446457	0.00523145	0.0492594	0.915422	0.934	424	0.0810354	0.00227381	0.0192569	0.906006	0.965	1887	A	-3.671	0.0002419	---	69.3	6.507	2	0.03863
PTAM	rs148092264	4	91253502	intron_variant	CCSER1	protein_coding	A	C	1209	0.01	13.2599	2.89889	6.22426e-06	0.513	254	0.0125945	0.0976317	0.139502	0.484016	0.626	NA	NA	NA	NA	NA	NA	1463	A	4.352	1.349e-05	++?	33.4	1.5	1	0.2206
PTAM	rs2831054	21	29032994	intergenic_variant	-	-	A	G	1209	0.246	2.18522	0.477893	6.26747e-06	0.981	254	0.324581	-0.00237757	0.0230998	0.918022	0.989	424	0.256394	0.00473785	0.0115266	0.681047	0.991	1887	A	3.731	0.0001906	+-+	67.7	6.196	2	0.04515
PTAM	rs2089826	4	132765878	intergenic_variant	-	-	T	C	1209	0.041	5.29851	1.15881	6.27405e-06	0.815	254	0.0471063	-0.0642896	0.0577627	0.26571	0.85	424	0.0379693	0.0355584	0.0284152	0.210792	0.837	1887	T	3.759	0.0001708	+-+	76.8	8.612	2	0.01349
PTAM	rs969905258	17	79320068	intergenic_variant	-	-	G	A	1209	0.014	12.0509	2.6406	6.52619e-06	0.421	NA	NA	NA	NA	NA	NA	NA	NA	NA	NA	NA	NA	1209	A	-4.457	8.323e-06	-??	0	0	0	1
PTAM	rs888183983	3	168126785	intron_variant,non_coding_transcript_variant	EGFEM1P	unitary_pseudogene	A	G	1209	0.01	13.613	2.98449	6.59902e-06	0.491	NA	NA	NA	NA	NA	NA	NA	NA	NA	NA	NA	NA	1209	A	4.454	8.414e-06	+??	0	0	0	1
PTAM	rs199501493	13	79322624	intergenic_variant	-	-	TA	T	1209	0.035	5.75596	1.26212	6.62013e-06	0.791	NA	NA	NA	NA	NA	NA	NA	NA	NA	NA	NA	NA	1209	T	-4.454	8.44e-06	-??	0	0	0	1
PTAM	rs544455041	11	134008312	intron_variant	JAM3	protein_coding	G	A	1209	0.157	-3.01845	0.661953	6.63928e-06	0.726	254	0.164671	0.0379924	0.0327656	0.246243	0.771	424	0.169479	0.0223048	0.0143655	0.120503	0.819	1887	A	2.403	0.01626	+--	88.8	17.811	2	0.0001356
PTAM	rs6706819	2	227717626	intron_variant	RHBDD1	protein_coding	G	A	1209	0.034	6.00413	1.31672	6.6397e-06	0.752	254	0.01375	-0.17742	0.143144	0.21518	0.469	424	0.0302818	-0.0321488	0.0338274	0.341919	0.737	1887	A	-2.659	0.007833	-++	86.8	15.198	2	0.0005009
PTAM	rs7308115	12	120142856	intron_variant	CIT	protein_coding	T	C	1209	0.034	5.2504	1.15145	6.64223e-06	0.979	254	0.0219547	-0.0500496	0.0856674	0.559064	0.849	424	0.0192571	0.0209312	0.0383605	0.585309	0.961	1887	T	3.609	0.0003078	+-+	73.1	7.446	2	0.02416
PTAM	rs562457874	15	38297842	intron_variant,non_coding_transcript_variant	RP11-1008C21.1	lincRNA	G	A	1209	0.023	9.14956	2.0075	6.7069e-06	0.46	254	0.0165276	-0.104453	0.130438	0.423256	0.448	NA	NA	NA	NA	NA	NA	1463	A	-3.713	0.0002052	-+?	85	6.67	1	0.009807
PTAM	rs75652267	7	73932662	intron_variant	GTF2IRD1	protein_coding	A	G	1209	0.021	6.65676	1.46132	6.77956e-06	1	254	0.012252	-0.0186628	0.136491	0.891242	0.494	424	0.0236686	-0.0227234	0.0392064	0.562195	0.714	1887	A	3.236	0.001212	+--	79.3	9.674	2	0.007931
PTAM	4:180861839_CTTT_C	4	180861839	intergenic_variant	-	-	C	CTTT	1209	0.667	-2.56829	0.563884	6.79993e-06	0.593	NA	NA	NA	NA	NA	NA	NA	NA	NA	NA	NA	NA	1209	C	4.448	8.664e-06	+??	0	0	0	1
PTAM	rs34517680	14	91734828	downstream_gene_variant	CCDC88C	protein_coding	A	G	1209	0.013	8.79836	1.93286	6.88206e-06	0.922	NA	NA	NA	NA	NA	NA	NA	NA	NA	NA	NA	NA	1209	A	4.446	8.767e-06	+??	0	0	0	1
PTAM	rs111229060	12	105693795	intron_variant,non_coding_transcript_variant	C12orf75	processed_transcript	A	G	1209	0.02	6.99337	1.5371	6.9528e-06	0.832	254	0.0117421	0.10001	0.123298	0.417296	0.617	424	0.0161226	0.128152	0.0419969	0.00227722	0.894	1887	A	5.301	1.154e-07	+++	0	1.616	2	0.4458
PTAM	rs138888308	2	13502989	regulatory_region_variant	-	open_chromatin_region	C	G	1209	0.018	8.44378	1.8563	6.98461e-06	0.687	254	0.0298799	-0.0722738	0.0735391	0.325708	0.795	424	0.0259788	-0.0617462	0.0350197	0.0778696	0.764	1887	C	2.36	0.0183	+--	89	18.243	2	0.0001093
PTAM	rs56040809	8	1776312	intron_variant	ARHGEF10	protein_coding	T	C	1209	0.037	5.28703	1.16232	6.98537e-06	0.896	254	0.0249724	-0.0532318	0.09493	0.574969	0.665	424	0.0276368	-0.0385442	0.0364434	0.290217	0.654	1887	T	2.849	0.004388	+--	84.7	13.052	2	0.001465
PTAM	rs470957	11	133985785	intron_variant	JAM3	protein_coding	G	A	1209	0.523	-1.90541	0.419117	7.06355e-06	0.975	254	0.478628	0.0260061	0.0227143	0.252241	0.946	424	0.553452	0.0035342	0.0102897	0.731245	0.979	1887	G	2.971	0.002967	+--	83.8	12.315	2	0.002117
PTAM	rs13223444	7	17374720	intron_variant	AHR	protein_coding	G	A	1209	0.011	9.60761	2.11425	7.12879e-06	0.871	254	0.0280394	0.0577873	0.0731615	0.42961	0.805	424	0.0299151	-0.00487676	0.0323256	0.880083	0.872	1887	A	-3.771	0.0001628	--+	67.3	6.125	2	0.04676
PTAM	rs2285594	12	120150904	intron_variant	CIT	protein_coding	C	T	1209	0.035	5.1345	1.13003	7.14511e-06	1	254	0.0220256	-0.0505114	0.0853008	0.553746	0.858	424	0.0194517	0.0216733	0.0380164	0.568607	0.964	1887	T	-3.605	0.0003121	-+-	72.9	7.372	2	0.02507
PTAM	rs10897131	11	60764664	intron_variant	CD6	protein_coding	A	G	1209	0.808	-2.34852	0.516952	7.16742e-06	0.981	254	0.819982	-0.0582144	0.0276477	0.0352408	0.99	424	0.804381	-0.000716796	0.0132132	0.956737	0.992	1887	A	-4.35	1.363e-05	---	61.6	5.203	2	0.07416
PTAM	rs2831046	21	29025638	intron_variant,non_coding_transcript_variant	AP001607.1	lincRNA	A	G	1209	0.744	-2.1245	0.467662	7.17387e-06	1	254	0.670146	0.00388807	0.0228692	0.865	0.986	424	0.740932	-0.00287724	0.0115471	0.803227	0.989	1887	A	-3.607	0.0003096	-+-	70.4	6.765	2	0.03396
PTAM	rs192176479	1	2400532	intron_variant	PLCH2	protein_coding	T	A	1209	0.013	9.64804	2.12417	7.19962e-06	0.754	NA	NA	NA	NA	NA	NA	424	0.0123868	-0.00728199	0.0553085	0.895252	0.627	1633	A	-3.75	0.0001769	-?+	82.3	5.634	1	0.01761
PTAM	rs112491766	12	120143485	intron_variant	CIT	protein_coding	G	A	1209	0.034	5.21428	1.14866	7.28397e-06	0.981	254	0.022128	-0.0505621	0.0850287	0.55208	0.856	424	0.0192972	0.0206693	0.0382839	0.589269	0.962	1887	A	-3.587	0.000335	-+-	73.1	7.438	2	0.02425
PTAM	rs7311975	12	120151493	intron_variant	CIT	protein_coding	C	T	1209	0.035	5.13259	1.13073	7.29192e-06	0.999	NA	NA	NA	NA	NA	NA	NA	NA	NA	NA	NA	NA	1209	T	-4.433	9.277e-06	-??	0	0	0	1
PTAM	rs9692028	7	93556828	3_prime_UTR_variant	GNG11	protein_coding	A	C	1209	0.01	9.7566	2.14973	7.31431e-06	0.961	NA	NA	NA	NA	NA	NA	NA	NA	NA	NA	NA	NA	1209	A	4.433	9.305e-06	+??	0	0	0	1
PTAM	rs111520033	13	79078611	intron_variant,non_coding_transcript_variant	RNF219-AS1	antisense	T	C	1209	0.064	4.06007	0.894599	7.31751e-06	0.874	254	0.0433917	0.0392893	0.0588766	0.50457	0.902	424	0.0434682	0.0158016	0.0257988	0.54021	0.871	1887	T	4.083	4.442e-05	+++	47.3	3.796	2	0.1499
PTAM	rs189199779	2	18797745	intergenic_variant	-	-	G	A	1209	0.022	6.56572	1.44726	7.37604e-06	0.963	NA	NA	NA	NA	NA	NA	424	0.0300389	-0.0166059	0.0305771	0.587072	0.981	1633	A	-3.536	0.0004065	-?+	86.5	7.426	1	0.006428
PTAM	rs2628604	18	25739713	intron_variant	CDH2	protein_coding	A	G	1209	0.032	5.45443	1.20259	7.41208e-06	0.988	254	0.0250709	-0.0202162	0.0738538	0.78429	0.939	424	0.0222972	-0.00130993	0.0339403	0.969213	0.954	1887	A	3.427	0.0006099	+--	74.9	7.955	2	0.01873
PTAM	rs71183718	8	1764537	upstream_gene_variant	MIR596	miRNA	A	G	1209	0.075	4.86903	1.07359	7.42251e-06	0.515	254	0.101961	-0.00566078	0.0510178	0.911651	0.482	424	0.082895	0.00939753	0.0245218	0.701548	0.552	1887	A	3.687	0.0002273	+-+	67.7	6.19	2	0.04528
PTAM	rs9891361	17	39659913	missense_variant	KRT13	protein_coding	A	G	1209	0.87	-2.74645	0.605826	7.48549e-06	1	254	0.873508	-0.0516481	0.0316702	0.10293	0.986	424	0.872656	0.021247	0.0154435	0.168886	0.999	1887	A	-3.49	0.0004823	--+	83.3	11.975	2	0.002509
PTAM	rs117775891	4	58666252	intergenic_variant	-	-	A	G	1209	0.011	10.3259	2.27894	7.56645e-06	0.786	NA	NA	NA	NA	NA	NA	NA	NA	NA	NA	NA	NA	1209	A	4.426	9.618e-06	+??	0	0	0	1
PTAM	6:100675631_C_CT	6	100675631	intergenic_variant	-	-	CT	C	1209	0.01	10.8211	2.38893	7.61178e-06	0.693	NA	NA	NA	NA	NA	NA	NA	NA	NA	NA	NA	NA	1209	CT	4.424	9.675e-06	+??	0	0	0	1
PTAM	rs17165913	7	93555936	3_prime_UTR_variant	GNG11	protein_coding	A	G	1209	0.017	7.10498	1.56857	7.61517e-06	1	254	0.0138858	-0.11332	0.103037	0.271421	0.786	424	0.028842	0.00824752	0.0321385	0.797468	0.894	1887	A	3.259	0.001116	+-+	80.4	10.225	2	0.006021
PTAM	rs7225519	17	39665672	upstream_gene_variant	KRT13	protein_coding	C	T	1209	0.132	2.82004	0.623024	7.7264e-06	0.929	254	0.13336	0.0482546	0.0313376	0.123602	0.981	424	0.127761	-0.0207185	0.0154737	0.180586	0.991	1887	T	-3.469	0.0005222	--+	82.9	11.676	2	0.002915
PTAM	rs7863005	9	119534501	intron_variant	ASTN2	protein_coding	T	C	1209	0.022	6.96815	1.54013	7.79642e-06	0.858	254	0.0278543	0.065804	0.0718878	0.359996	0.829	424	0.0103927	0.181453	0.0546628	0.000901826	0.855	1887	T	5.447	5.132e-08	+++	0	1.72	2	0.4231
PTAM	rs4269	12	120149558	intron_variant	CIT	protein_coding	G	A	1209	0.034	5.18245	1.1455	7.80388e-06	0.986	254	0.0220472	-0.0503652	0.085254	0.554677	0.856	424	0.0193042	0.0206189	0.0382817	0.590155	0.962	1887	A	-3.576	0.0003492	-+-	72.9	7.381	2	0.02496
PTAM	rs76036292	1	208369287	intron_variant	PLXNA2	protein_coding	T	C	1209	0.016	7.97443	1.76269	7.80929e-06	0.832	254	0.0287146	0.00531151	0.068155	0.937882	0.961	424	0.0152606	0.0366372	0.0457413	0.423152	0.886	1887	T	3.945	7.969e-05	+++	56.6	4.609	2	0.09982
PTAM	rs73412190	12	120149473	intron_variant	CIT	protein_coding	T	C	1209	0.034	5.18199	1.14551	7.81829e-06	0.986	254	0.0220472	-0.0503652	0.085254	0.554677	0.856	424	0.0193042	0.0206189	0.0382817	0.590155	0.962	1887	T	3.575	0.0003497	+-+	72.9	7.38	2	0.02497
PTAM	rs71603715	4	58523224	intron_variant,non_coding_transcript_variant	RP11-4O3.1	lincRNA	T	G	1209	0.014	8.6151	1.90482	7.8522e-06	0.857	NA	NA	NA	NA	NA	NA	NA	NA	NA	NA	NA	NA	1209	T	4.418	9.973e-06	+??	0	0	0	1
PTAM	rs73537022	13	79139823	intron_variant,non_coding_transcript_variant	RNF219-AS1	antisense	A	G	1209	0.215	2.27343	0.502667	7.85437e-06	0.982	254	0.217955	-0.0210509	0.0260739	0.419462	0.981	424	0.152634	0.0239826	0.0139469	0.0855126	0.974	1887	A	4.055	5.014e-05	+-+	70.1	6.682	2	0.0354
PTAM	rs1592318385	12	9218054	downstream_gene_variant	A2M	protein_coding	G	T	1209	0.01	13.392	2.9615	7.87863e-06	0.509	NA	NA	NA	NA	NA	NA	NA	NA	NA	NA	NA	NA	1209	T	-4.417	1.001e-05	-??	0	0	0	1
PTAM	rs7336843	13	79073097	intron_variant,non_coding_transcript_variant	RNF219-AS1	antisense	C	A	1209	0.207	2.33825	0.517085	7.881e-06	0.949	254	0.215295	-0.0241017	0.026015	0.354209	0.984	424	0.144979	0.0265018	0.0145783	0.0690811	0.965	1887	A	-4.057	4.964e-05	-+-	72.3	7.211	2	0.02718
PTAM	rs948211858	16	86019742	downstream_gene_variant	RP11-542M13.2	lincRNA	C	A	1209	0.02	8.72139	1.92937	7.94004e-06	0.553	254	0.0175394	0.0133871	0.10635	0.899828	0.755	424	0.0116167	0.0252959	0.0565287	0.654523	0.679	1887	A	-3.793	0.0001491	---	62.5	5.328	2	0.06966
PTAM	rs2450970	6	160758986	regulatory_region_variant	-	enhancer	C	T	1209	0.198	-2.40964	0.53315	7.96481e-06	0.977	254	0.19923	-0.0460471	0.0276625	0.0959913	0.989	424	0.20354	-0.00798467	0.0137171	0.560503	0.995	1887	T	4.42	9.853e-06	+++	34.6	3.06	2	0.2165
PTAM	rs113587307	7	92596441	downstream_gene_variant	RN7SL7P	misc_RNA	G	A	1209	0.018	8.29951	1.83675	8.00269e-06	0.637	254	0.0210492	-0.0605583	0.0959401	0.527904	0.574	424	0.0215731	0.0531075	0.0415395	0.20108	0.763	1887	A	-3.907	9.331e-05	-+-	68	6.247	2	0.04401
PTAM	rs2450971	6	160758578	regulatory_region_variant	-	enhancer	A	G	1209	0.198	-2.40809	0.533053	8.03986e-06	0.977	254	0.199272	-0.0459895	0.0276604	0.0963834	0.989	424	0.202625	-0.00761641	0.0137498	0.579627	0.992	1887	A	-4.405	1.059e-05	---	36.3	3.142	2	0.2078
PTAM	rs68116127	21	29030382	downstream_gene_variant	AP001607.1	lincRNA	G	GAATAT	1209	0.253	2.13982	0.47368	8.04428e-06	0.985	NA	NA	NA	NA	NA	NA	NA	NA	NA	NA	NA	NA	1209	G	4.413	1.021e-05	+??	0	0	0	1
PTAM	rs75834593	12	120147353	intron_variant	CIT	protein_coding	T	C	1209	0.034	5.17426	1.14549	8.05702e-06	0.985	254	0.0220728	-0.0504702	0.0851845	0.553528	0.856	424	0.0193007	0.0206451	0.0382829	0.589696	0.962	1887	T	3.57	0.0003569	+-+	72.8	7.365	2	0.02516
PTAM	rs56096252	12	120146965	intron_variant	CIT	protein_coding	A	G	1209	0.034	5.17301	1.14548	8.09574e-06	0.985	254	0.0220748	-0.0505083	0.0851801	0.553209	0.856	424	0.0193019	0.0206354	0.0382828	0.589869	0.962	1887	A	3.569	0.0003585	+-+	72.8	7.364	2	0.02517
PTAM	rs74685494	5	144754634	intron_variant,non_coding_transcript_variant	CTC-806A22.1	lincRNA	T	C	1209	0.01	11.0394	2.44477	8.11339e-06	0.716	254	0.0193465	-0.0107035	0.0873969	0.902527	0.842	424	0.0287099	-0.0287156	0.0324777	0.376609	0.905	1887	T	3.067	0.002165	+--	81.6	10.848	2	0.004409
PTAM	13:98801899_T_TA	13	98801899	Not found	Not found	Not found	TA	T	1209	0.752	-3.05306	0.676171	8.12478e-06	0.497	NA	NA	NA	NA	NA	NA	NA	NA	NA	NA	NA	NA	1209	T	4.411	1.031e-05	+??	0	0	0	1
PTAM	rs763262905	13	59963864	intergenic_variant	-	-	T	G	1209	0.012	13.2327	2.9314	8.16543e-06	0.425	NA	NA	NA	NA	NA	NA	424	0.0100318	-0.0649502	0.0720308	0.367216	0.589	1633	T	3.335	0.0008542	+?-	89.1	9.137	1	0.002505
PTAM	rs184509484	10	115173345	intergenic_variant	-	-	C	G	1209	0.011	11.5851	2.56719	8.21567e-06	0.622	254	0.0187638	0.151372	0.0934515	0.105277	0.767	NA	NA	NA	NA	NA	NA	1463	C	4.682	2.838e-06	++?	0	0.133	1	0.7156
PTAM	rs539329117	10	123285134	intron_variant	FGFR2	protein_coding	T	TGAGG	1209	0.012	13.4003	2.97038	8.26847e-06	0.413	NA	NA	NA	NA	NA	NA	NA	NA	NA	NA	NA	NA	1209	T	4.407	1.049e-05	+??	0	0	0	1
PTAM	rs942174164	2	83698499	regulatory_region_variant	-	enhancer	C	T	1209	0.023	6.8971	1.52941	8.33059e-06	0.747	254	0.0117795	-0.108085	0.126824	0.394078	0.603	424	0.0126969	-0.0497432	0.0629002	0.429045	0.491	1887	T	-2.839	0.004532	-++	84.3	12.7	2	0.001746
PTAM	rs3132142	5	172657953	downstream_gene_variant	NKX2-5	protein_coding	T	C	1209	0.012	10.3088	2.28812	8.49277e-06	0.678	254	0.0199173	0.00756519	0.100809	0.940179	0.657	424	0.0171686	-0.0383129	0.0436528	0.380122	0.777	1887	T	3.134	0.001722	++-	80.6	10.322	2	0.005736
PTAM	rs2831051	21	29030211	downstream_gene_variant	AP001607.1	lincRNA	C	T	1209	0.253	2.1304	0.473062	8.5668e-06	0.988	254	0.329531	-0.00435312	0.022971	0.849697	0.992	424	0.258892	0.00397262	0.0115374	0.730602	0.99	1887	C	-3.615	0.0003003	-+-	68.9	6.44	2	0.03996
PTAM	rs768027	17	39666529	upstream_gene_variant	KRT13	protein_coding	G	A	1209	0.123	2.93495	0.651944	8.62765e-06	0.91	254	0.133858	0.0413727	0.0311961	0.184769	2	424	0.128538	-0.0198102	0.0153978	0.198248	2	1887	A	-3.397	0.0006816	--+	82.2	11.216	2	0.003669
PTAM	rs11683213	2	102904244	intergenic_variant	-	-	C	A	1209	0.413	1.90948	0.424171	8.63387e-06	0.965	254	0.35176	0.00413279	0.0222345	0.852545	0.996	424	0.507737	0.000784899	0.0104967	0.940393	0.993	1887	C	-3.624	0.0002904	---	68	6.248	2	0.04397
PTAM	rs77566093	13	79077266	intron_variant,non_coding_transcript_variant	RNF219-AS1	antisense	T	C	1209	0.202	2.32012	0.515453	8.65567e-06	0.958	254	0.211299	-0.0247994	0.0263321	0.346299	0.976	424	0.133974	0.0285891	0.015199	0.0599735	0.96	1887	T	4.066	4.789e-05	+-+	72.3	7.23	2	0.02692
PTAM	rs3856248	1	40984266	downstream_gene_variant	EXO5	protein_coding	G	A	1209	0.042	4.96693	1.10378	8.70197e-06	0.91	254	0.0255768	0.0021379	0.0723987	0.976442	0.916	424	0.0422866	-0.0388912	0.0255293	0.12766	0.967	1887	A	-2.807	0.004994	--+	85.5	13.765	2	0.001026
PTAM	rs8138645	22	28590275	intron_variant	TTC28	protein_coding	A	G	1209	0.26	2.15268	0.478469	8.735e-06	0.941	254	0.188368	-0.0377691	0.0278505	0.175057	0.936	424	0.307526	0.0155942	0.0112874	0.167106	0.969	1887	A	3.675	0.0002375	+-+	79.1	9.557	2	0.00841
PTAM	3:84328806_T_TA	3	84328806	intergenic_variant	-	-	TA	T	1209	0.121	-3.00706	0.668672	8.81446e-06	0.917	NA	NA	NA	NA	NA	NA	NA	NA	NA	NA	NA	NA	1209	T	4.393	1.117e-05	+??	0	0	0	1
PTAM	rs80080114	4	27453788	intergenic_variant	-	-	G	T	1209	0.016	7.44696	1.65651	8.87392e-06	0.994	254	0.0134154	0.263637	0.0964801	0.00628449	0.924	424	0.0285083	0.0270266	0.0312467	0.38707	0.974	1887	T	-4.928	8.312e-07	---	37.9	3.219	2	0.2
PTAM	rs947788423	4	154816669	intergenic_variant	-	-	T	C	1209	0.01	13.4598	2.99444	8.9001e-06	0.465	254	0.0152362	0.041338	0.115856	0.721237	0.66	NA	NA	NA	NA	NA	NA	1463	T	4.141	3.465e-05	++?	55.9	2.266	1	0.1322
PTAM	rs977234885	16	6447313	intron_variant	RBFOX1	protein_coding	A	T	1209	0.024	8.81301	1.96077	8.91024e-06	0.466	254	0.0453445	0.0317201	0.0613788	0.605301	0.745	424	0.0187476	-0.0715105	0.0436823	0.101619	0.711	1887	A	2.928	0.003408	++-	85.4	13.653	2	0.001085
PTAM	rs77573245	13	79079622	intron_variant,non_coding_transcript_variant	RNF219-AS1	antisense	C	T	1209	0.202	2.29362	0.510406	8.94794e-06	0.978	254	0.212018	-0.0161572	0.0259711	0.533863	0.996	424	0.145387	0.025248	0.0141724	0.0748336	0.981	1887	T	-4.13	3.625e-05	-+-	65.4	5.775	2	0.05572
PTAM	rs544337466	12	83571169	downstream_gene_variant	RP11-87P13.2	lincRNA	T	A	1209	0.042	5.18448	1.1545	9.07043e-06	0.768	254	0.0179488	-0.0556889	0.113022	0.622208	0.487	424	0.0399021	-0.0337488	0.0258382	0.191499	0.873	1887	A	-2.712	0.006693	-++	85.6	13.843	2	0.0009866
PTAM	rs6437009	2	232110483	intron_variant	ARMC9	protein_coding	C	T	1209	0.39	-1.92812	0.429615	9.17931e-06	0.955	254	0.450435	-0.0179699	0.0224674	0.423815	0.977	424	0.337382	-0.00635615	0.0107926	0.555905	0.956	1887	C	4.082	4.461e-05	+++	43.6	3.547	2	0.1697
PTAM	rs686008	11	133936722	upstream_gene_variant	JAM3	protein_coding	G	A	1209	0.523	-1.90902	0.425384	9.19048e-06	0.946	254	0.474972	0.0253313	0.0229794	0.270312	0.922	424	0.553185	0.000810647	0.010318	0.937378	0.961	1887	G	3.068	0.002157	+--	81.9	11.033	2	0.00402
PTAM	11:45596664_T_G	11	45596664	Not found	Not found	Not found	G	T	1209	0.014	12.14	2.70575	9.23193e-06	0.417	254	0.010687	-0.00691285	0.129798	0.957526	0.637	424	0.0373514	0.0549073	0.030323	0.07018	0.801	1887	T	-4.347	1.377e-05	-+-	44.4	3.596	2	0.1657
PTAM	rs3016178	11	60766555	intron_variant	CD6	protein_coding	A	G	1209	0.192	2.32466	0.518585	9.4002e-06	0.98	254	0.178224	0.0614762	0.0276498	0.0261901	0.99	424	0.19307	0.00303577	0.0132473	0.818744	0.994	1887	A	4.43	9.427e-06	+++	56.1	4.552	2	0.1027
PTAM	rs79427774	4	27465785	intergenic_variant	-	-	C	A	1209	0.02	6.69235	1.49323	9.43854e-06	0.996	254	0.0134843	0.25067	0.0958838	0.00894085	0.885	424	0.0286297	0.0271369	0.0312515	0.385209	0.967	1887	A	-4.876	1.085e-06	---	33.1	2.99	2	0.2243
PTAM	rs243653	21	29111258	intron_variant,non_coding_transcript_variant	LINC00113	lincRNA	C	T	1209	0.732	-2.2096	0.493079	9.4626e-06	0.877	254	0.635793	-0.0310529	0.0226117	0.169656	0.941	424	0.73071	-0.00753594	0.0114327	0.509796	0.959	1887	C	4.321	1.555e-05	+++	29.1	2.82	2	0.2442
PTAM	rs75702546	3	159792307	intron_variant,non_coding_transcript_variant	IL12A-AS1	antisense	C	T	1209	0.01	10.3521	2.31044	9.48972e-06	0.824	NA	NA	NA	NA	NA	NA	NA	NA	NA	NA	NA	NA	1209	T	-4.378	1.2e-05	-??	0	0	0	1
PTAM	rs80124057	13	79129139	intron_variant,non_coding_transcript_variant	RNF219-AS1	antisense	A	G	1209	0.061	4.03398	0.901054	9.64494e-06	0.901	254	0.0445315	0.043226	0.0578972	0.455305	0.911	424	0.0386509	0.0328232	0.0291859	0.260747	0.867	1887	A	4.308	1.646e-05	+++	16.5	2.394	2	0.3021
PTAM	3:23910910_C_CTG	3	23910910	intron_variant	UBE2E1	protein_coding	CTG	C	1209	0.336	2.62567	0.586489	9.64564e-06	0.554	NA	NA	NA	NA	NA	NA	NA	NA	NA	NA	NA	NA	1209	CTG	4.374	1.22e-05	+??	0	0	0	1
PTAM	rs191267587	10	71980568	intron_variant,NMD_transcript_variant	PPA1	nonsense_mediated_decay	C	T	1209	0.602	2.65271	0.592776	9.72692e-06	0.502	254	0.614606	-0.00180964	0.0327672	0.955957	0.587	424	0.622866	0.00175307	0.0128407	0.891407	0.708	1887	C	-3.544	0.0003938	-+-	69.6	6.577	2	0.03731
PTAM	rs188205891	8	10664846	intron_variant	PINX1	protein_coding	G	C	1209	0.084	3.91867	0.876755	9.97078e-06	0.699	254	0.0894587	0.00124849	0.0435667	0.977138	0.74	424	0.112703	0.00110964	0.0171669	0.948462	0.805	1887	C	-3.537	0.0004053	---	69.5	6.568	2	0.03749
PTAM	rs542779387	19	28627872	intergenic_variant	-	-	G	T	1209	0.01	10.2759	2.29913	9.97379e-06	0.704	NA	NA	NA	NA	NA	NA	NA	NA	NA	NA	NA	NA	1209	T	-4.367	1.26e-05	-??	0	0	0	1
