# Supplementary material for: Normal hearing function genetics: have you heard all about it? An integrated approach of genome-wide association studies and transcriptome-wide association studies in three Italian cohorts
Source: Front Genet. 2025 May 19;16:1522338. doi: 10.3389/fgene.2025.1522338 (PMC12127661; doi:10.3389/fgene.2025.1522338)
Supplement: Supplementary file 9 [file Table12.xlsx]

## Sheet: VEP
Table S12. VEP annotation for SNPs associated with each NHF trait with p<1x10-5. Uploaded_variation: SNP name; Location: chr:start-end in standard coordinate format; Allele: The variant allele used to calculate the consequence; Consequence: Consequence type of the variant; IMPACT: The impact modifier for the consequence type; SYMBOL: Gene symbol; Gene: Ensembl stable ID of affected gene; Feature_…
Uploaded_variation	Location	Allele	Consequence	IMPACT	SYMBOL	Gene	Feature_type	Feature	BIOTYPE	EXON	INTRON	HGVSc	HGVSp	cDNA_position	CDS_position	Protein_position	Amino_acids	Codons	Existing_variation	DISTANCE	STRAND	FLAGS	SYMBOL_SOURCE	HGNC_ID	SIFT	PolyPhen	AF
rs76824565	1:2055814-2055814	A	intron_variant	MODIFIER	PRKCZ	ENSG00000067606	Transcript	ENST00000378567.3	protein_coding	-	2017-04-01	-	-	-	-	-	-	-	rs76824565	-	1	-	HGNC	9412	-	-	-
rs76824565	1:2055814-2055814	A	intron_variant	MODIFIER	PRKCZ	ENSG00000067606	Transcript	ENST00000400920.1	protein_coding	-	2014-01-01	-	-	-	-	-	-	-	rs76824565	-	1	-	HGNC	9412	-	-	-
rs76824565	1:2055814-2055814	A	intron_variant	MODIFIER	PRKCZ	ENSG00000067606	Transcript	ENST00000400921.2	protein_coding	-	2014-01-01	-	-	-	-	-	-	-	rs76824565	-	1	-	HGNC	9412	-	-	-
rs76824565	1:2055814-2055814	A	intron_variant	MODIFIER	PRKCZ	ENSG00000067606	Transcript	ENST00000461106.2	protein_coding	-	2014-01-01	-	-	-	-	-	-	-	rs76824565	-	1	-	HGNC	9412	-	-	-
rs76824565	1:2055814-2055814	A	intron_variant	MODIFIER	PRKCZ	ENSG00000067606	Transcript	ENST00000461465.1	protein_coding	-	2023-05-01	-	-	-	-	-	-	-	rs76824565	-	1	cds_end_NF	HGNC	9412	-	-	-
rs76824565	1:2055814-2055814	A	intron_variant,non_coding_transcript_variant	MODIFIER	PRKCZ	ENSG00000067606	Transcript	ENST00000466651.1	processed_transcript	-	2023-03-03	-	-	-	-	-	-	-	rs76824565	-	1	-	HGNC	9412	-	-	-
rs76824565	1:2055814-2055814	A	intron_variant	MODIFIER	PRKCZ	ENSG00000067606	Transcript	ENST00000468310.1	protein_coding	-	2023-05-03	-	-	-	-	-	-	-	rs76824565	-	1	cds_end_NF	HGNC	9412	-	-	-
rs76824565	1:2055814-2055814	A	intron_variant	MODIFIER	PRKCZ	ENSG00000067606	Transcript	ENST00000470511.1	protein_coding	-	2023-05-01	-	-	-	-	-	-	-	rs76824565	-	1	cds_end_NF	HGNC	9412	-	-	-
rs76824565	1:2055814-2055814	A	intron_variant	MODIFIER	PRKCZ	ENSG00000067606	Transcript	ENST00000470596.1	protein_coding	-	2023-05-01	-	-	-	-	-	-	-	rs76824565	-	1	cds_end_NF	HGNC	9412	-	-	-
rs76824565	1:2055814-2055814	A	intron_variant	MODIFIER	PRKCZ	ENSG00000067606	Transcript	ENST00000470986.1	protein_coding	-	2023-05-01	-	-	-	-	-	-	-	rs76824565	-	1	cds_end_NF	HGNC	9412	-	-	-
rs76824565	1:2055814-2055814	A	intron_variant,NMD_transcript_variant	MODIFIER	PRKCZ	ENSG00000067606	Transcript	ENST00000481140.1	nonsense_mediated_decay	-	2023-05-01	-	-	-	-	-	-	-	rs76824565	-	1	-	HGNC	9412	-	-	-
rs76824565	1:2055814-2055814	A	intron_variant	MODIFIER	PRKCZ	ENSG00000067606	Transcript	ENST00000482686.1	protein_coding	-	2023-05-01	-	-	-	-	-	-	-	rs76824565	-	1	cds_end_NF	HGNC	9412	-	-	-
rs76824565	1:2055814-2055814	A	intron_variant	MODIFIER	PRKCZ	ENSG00000067606	Transcript	ENST00000486681.1	protein_coding	-	2023-07-01	-	-	-	-	-	-	-	rs76824565	-	1	cds_end_NF	HGNC	9412	-	-	-
rs76824565	1:2055814-2055814	A	intron_variant	MODIFIER	PRKCZ	ENSG00000067606	Transcript	ENST00000495347.1	protein_coding	-	2023-04-02	-	-	-	-	-	-	-	rs76824565	-	1	cds_end_NF	HGNC	9412	-	-	-
rs76824565	1:2055814-2055814	A	intron_variant	MODIFIER	PRKCZ	ENSG00000067606	Transcript	ENST00000496325.1	protein_coding	-	2023-05-01	-	-	-	-	-	-	-	rs76824565	-	1	cds_end_NF	HGNC	9412	-	-	-
rs192176479	1:2400532-2400532	T	intron_variant	MODIFIER	PLCH2	ENSG00000149527	Transcript	ENST00000449969.1	protein_coding	-	2021-01-01	-	-	-	-	-	-	-	rs192176479	-	1	-	HGNC	29037	-	-	0.002
rs192176479	1:2400532-2400532	T	intron_variant	MODIFIER	PLCH2	ENSG00000149527	Transcript	ENST00000609981.1	protein_coding	-	2023-03-02	-	-	-	-	-	-	-	rs192176479	-	1	cds_end_NF	HGNC	29037	-	-	0.002
rs187420515	1:3557098-3557098	C	intron_variant	MODIFIER	WRAP73	ENSG00000116213	Transcript	ENST00000270708.7	protein_coding	-	2023-11-03	-	-	-	-	-	-	-	rs187420515	-	-1	-	HGNC	12759	-	-	-
rs187420515	1:3557098-3557098	C	intron_variant	MODIFIER	WRAP73	ENSG00000116213	Transcript	ENST00000378322.3	protein_coding	-	2023-10-03	-	-	-	-	-	-	-	rs187420515	-	-1	-	HGNC	12759	-	-	-
rs187420515	1:3557098-3557098	C	intron_variant	MODIFIER	WRAP73	ENSG00000116213	Transcript	ENST00000419924.2	protein_coding	-	2023-05-03	-	-	-	-	-	-	-	rs187420515	-	-1	cds_end_NF	HGNC	12759	-	-	-
rs187420515	1:3557098-3557098	C	intron_variant	MODIFIER	WRAP73	ENSG00000116213	Transcript	ENST00000424367.1	protein_coding	-	2023-08-03	-	-	-	-	-	-	-	rs187420515	-	-1	cds_end_NF	HGNC	12759	-	-	-
rs187420515	1:3557098-3557098	C	intron_variant	MODIFIER	WRAP73	ENSG00000116213	Transcript	ENST00000465916.1	protein_coding	-	2023-07-03	-	-	-	-	-	-	-	rs187420515	-	-1	cds_end_NF	HGNC	12759	-	-	-
rs187420515	1:3557098-3557098	C	upstream_gene_variant	MODIFIER	WRAP73	ENSG00000116213	Transcript	ENST00000471223.1	retained_intron	-	-	-	-	-	-	-	-	-	rs187420515	909	-1	-	HGNC	12759	-	-	-
rs187420515	1:3557098-3557098	C	upstream_gene_variant	MODIFIER	WRAP73	ENSG00000116213	Transcript	ENST00000497940.1	retained_intron	-	-	-	-	-	-	-	-	-	rs187420515	3477	-1	-	HGNC	12759	-	-	-
rs187420515	1:3557098-3557098	C	regulatory_region_variant	MODIFIER	-	-	RegulatoryFeature	ENSR00001771640	TF_binding_site	-	-	-	-	-	-	-	-	-	rs187420515	-	-	-	-	-	-	-	-
rs374509796	1:11582795-11582795	A	intron_variant	MODIFIER	PTCHD2	ENSG00000204624	Transcript	ENST00000294484.6	protein_coding	-	2020-10-01	-	-	-	-	-	-	-	rs374509796,COSV53826053	-	1	-	HGNC	29251	-	-	-
rs374509796	1:11582795-11582795	C	intron_variant	MODIFIER	PTCHD2	ENSG00000204624	Transcript	ENST00000294484.6	protein_coding	-	2020-10-01	-	-	-	-	-	-	-	rs374509796,COSV53826053	-	1	-	HGNC	29251	-	-	-
rs374509796	1:11582795-11582795	A	intron_variant	MODIFIER	PTCHD2	ENSG00000204624	Transcript	ENST00000389575.3	protein_coding	-	2021-10-01	-	-	-	-	-	-	-	rs374509796,COSV53826053	-	1	-	HGNC	29251	-	-	-
rs374509796	1:11582795-11582795	C	intron_variant	MODIFIER	PTCHD2	ENSG00000204624	Transcript	ENST00000389575.3	protein_coding	-	2021-10-01	-	-	-	-	-	-	-	rs374509796,COSV53826053	-	1	-	HGNC	29251	-	-	-
rs374509796	1:11582795-11582795	A	regulatory_region_variant	MODIFIER	-	-	RegulatoryFeature	ENSR00001772749	open_chromatin_region	-	-	-	-	-	-	-	-	-	rs374509796,COSV53826053	-	-	-	-	-	-	-	-
rs374509796	1:11582795-11582795	C	regulatory_region_variant	MODIFIER	-	-	RegulatoryFeature	ENSR00001772749	open_chromatin_region	-	-	-	-	-	-	-	-	-	rs374509796,COSV53826053	-	-	-	-	-	-	-	-
rs1569907636	1:18703534-18703534	G	intron_variant	MODIFIER	IGSF21	ENSG00000117154	Transcript	ENST00000251296.1	protein_coding	-	2023-09-08	-	-	-	-	-	-	-	rs1569907636	-	1	-	HGNC	28246	-	-	-
rs1569907636	1:18703534-18703534	G	downstream_gene_variant	MODIFIER	IGSF21	ENSG00000117154	Transcript	ENST00000412684.1	protein_coding	-	-	-	-	-	-	-	-	-	rs1569907636	673	1	cds_start_NF,cds_end_NF	HGNC	28246	-	-	-
rs1569907636	1:18703534-18703534	G	downstream_gene_variant	MODIFIER	IGSF21	ENSG00000117154	Transcript	ENST00000473951.1	processed_transcript	-	-	-	-	-	-	-	-	-	rs1569907636	120	1	-	HGNC	28246	-	-	-
rs1569907636	1:18703534-18703534	G	intron_variant,non_coding_transcript_variant	MODIFIER	IGSF21	ENSG00000117154	Transcript	ENST00000497331.2	retained_intron	-	2023-05-04	-	-	-	-	-	-	-	rs1569907636	-	1	-	HGNC	28246	-	-	-
rs1984221	1:24522821-24522821	A	upstream_gene_variant	MODIFIER	RP11-10N16.2	ENSG00000230023	Transcript	ENST00000439059.2	lincRNA	-	-	-	-	-	-	-	-	-	rs1984221	3909	1	-	Clone_based_vega_gene	-	-	-	0.3622
rs1970194	1:32039561-32039561	C	upstream_gene_variant	MODIFIER	TINAGL1	ENSG00000142910	Transcript	ENST00000271064.7	protein_coding	-	-	-	-	-	-	-	-	-	rs1970194	2575	1	-	HGNC	19168	-	-	0.5315
rs1970194	1:32039561-32039561	C	intron_variant,non_coding_transcript_variant	MODIFIER	RP11-73M7.1	ENSG00000229167	Transcript	ENST00000435872.1	antisense	-	2023-02-01	-	-	-	-	-	-	-	rs1970194	-	-1	-	Clone_based_vega_gene	-	-	-	0.5315
rs1970194	1:32039561-32039561	C	upstream_gene_variant	MODIFIER	TINAGL1	ENSG00000142910	Transcript	ENST00000441210.2	protein_coding	-	-	-	-	-	-	-	-	-	rs1970194	2555	1	-	HGNC	19168	-	-	0.5315
rs1970194	1:32039561-32039561	C	upstream_gene_variant	MODIFIER	TINAGL1	ENSG00000142910	Transcript	ENST00000457433.2	protein_coding	-	-	-	-	-	-	-	-	-	rs1970194	2555	1	-	HGNC	19168	-	-	0.5315
rs1970194	1:32039561-32039561	C	upstream_gene_variant	MODIFIER	TINAGL1	ENSG00000142910	Transcript	ENST00000461030.1	processed_transcript	-	-	-	-	-	-	-	-	-	rs1970194	2582	1	-	HGNC	19168	-	-	0.5315
rs1970194	1:32039561-32039561	C	upstream_gene_variant	MODIFIER	TINAGL1	ENSG00000142910	Transcript	ENST00000466998.1	processed_transcript	-	-	-	-	-	-	-	-	-	rs1970194	2585	1	-	HGNC	19168	-	-	0.5315
rs1970194	1:32039561-32039561	C	upstream_gene_variant	MODIFIER	TINAGL1	ENSG00000142910	Transcript	ENST00000468635.1	processed_transcript	-	-	-	-	-	-	-	-	-	rs1970194	4185	1	-	HGNC	19168	-	-	0.5315
rs1970194	1:32039561-32039561	C	upstream_gene_variant	MODIFIER	TINAGL1	ENSG00000142910	Transcript	ENST00000478398.1	processed_transcript	-	-	-	-	-	-	-	-	-	rs1970194	2608	1	-	HGNC	19168	-	-	0.5315
rs1970194	1:32039561-32039561	C	upstream_gene_variant	MODIFIER	TINAGL1	ENSG00000142910	Transcript	ENST00000481165.1	processed_transcript	-	-	-	-	-	-	-	-	-	rs1970194	3074	1	-	HGNC	19168	-	-	0.5315
rs1970194	1:32039561-32039561	C	upstream_gene_variant	MODIFIER	TINAGL1	ENSG00000142910	Transcript	ENST00000537531.1	protein_coding	-	-	-	-	-	-	-	-	-	rs1970194	2578	1	-	HGNC	19168	-	-	0.5315
rs1970194	1:32039561-32039561	C	regulatory_region_variant	MODIFIER	-	-	RegulatoryFeature	ENSR00001495439	CTCF_binding_site	-	-	-	-	-	-	-	-	-	rs1970194	-	-	-	-	-	-	-	0.5315
rs140251313	1:33736288-33736288	A	intron_variant	MODIFIER	ZNF362	ENSG00000160094	Transcript	ENST00000373428.5	protein_coding	-	2023-07-01	-	-	-	-	-	-	-	rs140251313	-	1	-	HGNC	18079	-	-	0.0208
rs140251313	1:33736288-33736288	T	intron_variant	MODIFIER	ZNF362	ENSG00000160094	Transcript	ENST00000373428.5	protein_coding	-	2023-07-01	-	-	-	-	-	-	-	rs140251313	-	1	-	HGNC	18079	-	-	-
rs140251313	1:33736288-33736288	A	intron_variant	MODIFIER	ZNF362	ENSG00000160094	Transcript	ENST00000483388.1	protein_coding	-	2023-03-01	-	-	-	-	-	-	-	rs140251313	-	1	cds_end_NF	HGNC	18079	-	-	0.0208
rs140251313	1:33736288-33736288	T	intron_variant	MODIFIER	ZNF362	ENSG00000160094	Transcript	ENST00000483388.1	protein_coding	-	2023-03-01	-	-	-	-	-	-	-	rs140251313	-	1	cds_end_NF	HGNC	18079	-	-	-
rs140251313	1:33736288-33736288	A	intron_variant,non_coding_transcript_variant	MODIFIER	ZNF362	ENSG00000160094	Transcript	ENST00000490959.2	processed_transcript	-	2023-02-02	-	-	-	-	-	-	-	rs140251313	-	1	-	HGNC	18079	-	-	0.0208
rs140251313	1:33736288-33736288	T	intron_variant,non_coding_transcript_variant	MODIFIER	ZNF362	ENSG00000160094	Transcript	ENST00000490959.2	processed_transcript	-	2023-02-02	-	-	-	-	-	-	-	rs140251313	-	1	-	HGNC	18079	-	-	-
rs140251313	1:33736288-33736288	A	intron_variant	MODIFIER	ZNF362	ENSG00000160094	Transcript	ENST00000539719.1	protein_coding	-	2023-08-02	-	-	-	-	-	-	-	rs140251313	-	1	-	HGNC	18079	-	-	0.0208
rs140251313	1:33736288-33736288	T	intron_variant	MODIFIER	ZNF362	ENSG00000160094	Transcript	ENST00000539719.1	protein_coding	-	2023-08-02	-	-	-	-	-	-	-	rs140251313	-	1	-	HGNC	18079	-	-	-
rs12142071	1:38500012-38500012	C	intergenic_variant	MODIFIER	-	-	-	-	-	-	-	-	-	-	-	-	-	-	rs12142071	-	-	-	-	-	-	-	0.0036
rs372147146	1:39378656-39378656	G	intron_variant	MODIFIER	RHBDL2	ENSG00000158315	Transcript	ENST00000289248.2	protein_coding	-	2023-07-03	-	-	-	-	-	-	-	rs372147146,COSV56707313	-	-1	-	HGNC	16083	-	-	-
rs372147146	1:39378656-39378656	T	intron_variant	MODIFIER	RHBDL2	ENSG00000158315	Transcript	ENST00000289248.2	protein_coding	-	2023-07-03	-	-	-	-	-	-	-	rs372147146,COSV56707313	-	-1	-	HGNC	16083	-	-	-
rs372147146	1:39378656-39378656	G	intron_variant	MODIFIER	RHBDL2	ENSG00000158315	Transcript	ENST00000372985.3	protein_coding	-	2023-07-03	-	-	-	-	-	-	-	rs372147146,COSV56707313	-	-1	-	HGNC	16083	-	-	-
rs372147146	1:39378656-39378656	T	intron_variant	MODIFIER	RHBDL2	ENSG00000158315	Transcript	ENST00000372985.3	protein_coding	-	2023-07-03	-	-	-	-	-	-	-	rs372147146,COSV56707313	-	-1	-	HGNC	16083	-	-	-
rs372147146	1:39378656-39378656	G	intron_variant	MODIFIER	RHBDL2	ENSG00000158315	Transcript	ENST00000372990.1	protein_coding	-	2023-07-03	-	-	-	-	-	-	-	rs372147146,COSV56707313	-	-1	-	HGNC	16083	-	-	-
rs372147146	1:39378656-39378656	T	intron_variant	MODIFIER	RHBDL2	ENSG00000158315	Transcript	ENST00000372990.1	protein_coding	-	2023-07-03	-	-	-	-	-	-	-	rs372147146,COSV56707313	-	-1	-	HGNC	16083	-	-	-
rs372147146	1:39378656-39378656	G	intron_variant,non_coding_transcript_variant	MODIFIER	RP5-864K19.4	ENSG00000228436	Transcript	ENST00000433671.2	antisense	-	2023-03-02	-	-	-	-	-	-	-	rs372147146,COSV56707313	-	1	-	Clone_based_vega_gene	-	-	-	-
rs372147146	1:39378656-39378656	T	intron_variant,non_coding_transcript_variant	MODIFIER	RP5-864K19.4	ENSG00000228436	Transcript	ENST00000433671.2	antisense	-	2023-03-02	-	-	-	-	-	-	-	rs372147146,COSV56707313	-	1	-	Clone_based_vega_gene	-	-	-	-
rs372147146	1:39378656-39378656	G	intron_variant	MODIFIER	RHBDL2	ENSG00000158315	Transcript	ENST00000538156.1	protein_coding	-	2023-07-03	-	-	-	-	-	-	-	rs372147146,COSV56707313	-	-1	-	HGNC	16083	-	-	-
rs372147146	1:39378656-39378656	T	intron_variant	MODIFIER	RHBDL2	ENSG00000158315	Transcript	ENST00000538156.1	protein_coding	-	2023-07-03	-	-	-	-	-	-	-	rs372147146,COSV56707313	-	-1	-	HGNC	16083	-	-	-
rs372147146	1:39378656-39378656	G	downstream_gene_variant	MODIFIER	RHBDL2	ENSG00000158315	Transcript	ENST00000540558.1	protein_coding	-	-	-	-	-	-	-	-	-	rs372147146,COSV56707313	2519	-1	-	HGNC	16083	-	-	-
rs372147146	1:39378656-39378656	T	downstream_gene_variant	MODIFIER	RHBDL2	ENSG00000158315	Transcript	ENST00000540558.1	protein_coding	-	-	-	-	-	-	-	-	-	rs372147146,COSV56707313	2519	-1	-	HGNC	16083	-	-	-
rs17570718	1:39802168-39802168	C	missense_variant	MODERATE	MACF1	ENSG00000127603	Transcript	ENST00000289893.4	protein_coding	1964-01-01	-	-	-	5359	5228	1743	K/T	aAg/aCg	rs17570718,COSV99048347	-	1	-	HGNC	13664	tolerated_low_confidence(0.17)	benign(0.051)	0.012
rs17570718	1:39802168-39802168	T	missense_variant	MODERATE	MACF1	ENSG00000127603	Transcript	ENST00000289893.4	protein_coding	1964-01-01	-	-	-	5359	5228	1743	K/M	aAg/aTg	rs17570718,COSV99048347	-	1	-	HGNC	13664	tolerated_low_confidence(0.3)	benign(0.003)	-
rs17570718	1:39802168-39802168	C	intron_variant	MODIFIER	MACF1	ENSG00000127603	Transcript	ENST00000317713.7	protein_coding	-	35/92	-	-	-	-	-	-	-	rs17570718,COSV99048347	-	1	-	HGNC	13664	-	-	0.012
rs17570718	1:39802168-39802168	T	intron_variant	MODIFIER	MACF1	ENSG00000127603	Transcript	ENST00000317713.7	protein_coding	-	35/92	-	-	-	-	-	-	-	rs17570718,COSV99048347	-	1	-	HGNC	13664	-	-	-
rs17570718	1:39802168-39802168	C	intron_variant	MODIFIER	MACF1	ENSG00000127603	Transcript	ENST00000361689.2	protein_coding	-	35/92	-	-	-	-	-	-	-	rs17570718,COSV99048347	-	1	-	HGNC	13664	-	-	0.012
rs17570718	1:39802168-39802168	T	intron_variant	MODIFIER	MACF1	ENSG00000127603	Transcript	ENST00000361689.2	protein_coding	-	35/92	-	-	-	-	-	-	-	rs17570718,COSV99048347	-	1	-	HGNC	13664	-	-	-
rs17570718	1:39802168-39802168	C	missense_variant	MODERATE	MACF1	ENSG00000127603	Transcript	ENST00000372915.3	protein_coding	36/97	-	-	-	10010	9923	3308	K/T	aAg/aCg	rs17570718,COSV99048347	-	1	-	HGNC	13664	tolerated_low_confidence(0.26)	benign(0.174)	0.012
rs17570718	1:39802168-39802168	T	missense_variant	MODERATE	MACF1	ENSG00000127603	Transcript	ENST00000372915.3	protein_coding	36/97	-	-	-	10010	9923	3308	K/M	aAg/aTg	rs17570718,COSV99048347	-	1	-	HGNC	13664	tolerated_low_confidence(0.38)	benign(0.014)	-
rs17570718	1:39802168-39802168	C	intron_variant	MODIFIER	MACF1	ENSG00000127603	Transcript	ENST00000372925.2	protein_coding	-	15/70	-	-	-	-	-	-	-	rs17570718,COSV99048347	-	1	cds_start_NF	HGNC	13664	-	-	0.012
rs17570718	1:39802168-39802168	T	intron_variant	MODIFIER	MACF1	ENSG00000127603	Transcript	ENST00000372925.2	protein_coding	-	15/70	-	-	-	-	-	-	-	rs17570718,COSV99048347	-	1	cds_start_NF	HGNC	13664	-	-	-
rs17570718	1:39802168-39802168	C	intron_variant,non_coding_transcript_variant	MODIFIER	MACF1	ENSG00000127603	Transcript	ENST00000476350.1	processed_transcript	-	15/25	-	-	-	-	-	-	-	rs17570718,COSV99048347	-	1	-	HGNC	13664	-	-	0.012
rs17570718	1:39802168-39802168	T	intron_variant,non_coding_transcript_variant	MODIFIER	MACF1	ENSG00000127603	Transcript	ENST00000476350.1	processed_transcript	-	15/25	-	-	-	-	-	-	-	rs17570718,COSV99048347	-	1	-	HGNC	13664	-	-	-
rs17570718	1:39802168-39802168	C	intron_variant	MODIFIER	MACF1	ENSG00000127603	Transcript	ENST00000530262.1	protein_coding	-	31/34	-	-	-	-	-	-	-	rs17570718,COSV99048347	-	1	cds_end_NF	HGNC	13664	-	-	0.012
rs17570718	1:39802168-39802168	T	intron_variant	MODIFIER	MACF1	ENSG00000127603	Transcript	ENST00000530262.1	protein_coding	-	31/34	-	-	-	-	-	-	-	rs17570718,COSV99048347	-	1	cds_end_NF	HGNC	13664	-	-	-
rs17570718	1:39802168-39802168	C	intron_variant	MODIFIER	MACF1	ENSG00000127603	Transcript	ENST00000539005.1	protein_coding	-	35/90	-	-	-	-	-	-	-	rs17570718,COSV99048347	-	1	-	HGNC	13664	-	-	0.012
rs17570718	1:39802168-39802168	T	intron_variant	MODIFIER	MACF1	ENSG00000127603	Transcript	ENST00000539005.1	protein_coding	-	35/90	-	-	-	-	-	-	-	rs17570718,COSV99048347	-	1	-	HGNC	13664	-	-	-
rs17570718	1:39802168-39802168	C	intron_variant	MODIFIER	MACF1	ENSG00000127603	Transcript	ENST00000545844.1	protein_coding	-	36/93	-	-	-	-	-	-	-	rs17570718,COSV99048347	-	1	-	HGNC	13664	-	-	0.012
rs17570718	1:39802168-39802168	T	intron_variant	MODIFIER	MACF1	ENSG00000127603	Transcript	ENST00000545844.1	protein_coding	-	36/93	-	-	-	-	-	-	-	rs17570718,COSV99048347	-	1	-	HGNC	13664	-	-	-
rs17570718	1:39802168-39802168	C	missense_variant	MODERATE	MACF1	ENSG00000127603	Transcript	ENST00000564288.1	protein_coding	37/101	-	-	-	10685	9908	3303	K/T	aAg/aCg	rs17570718,COSV99048347	-	1	-	HGNC	13664	tolerated_low_confidence(0.22)	benign(0.007)	0.012
rs17570718	1:39802168-39802168	T	missense_variant	MODERATE	MACF1	ENSG00000127603	Transcript	ENST00000564288.1	protein_coding	37/101	-	-	-	10685	9908	3303	K/M	aAg/aTg	rs17570718,COSV99048347	-	1	-	HGNC	13664	tolerated_low_confidence(0.35)	benign(0.015)	-
rs17570718	1:39802168-39802168	C	missense_variant	MODERATE	MACF1	ENSG00000127603	Transcript	ENST00000567887.1	protein_coding	37/101	-	-	-	10176	10019	3340	K/T	aAg/aCg	rs17570718,COSV99048347	-	1	-	HGNC	13664	tolerated_low_confidence(0.21)	benign(0.003)	0.012
rs17570718	1:39802168-39802168	T	missense_variant	MODERATE	MACF1	ENSG00000127603	Transcript	ENST00000567887.1	protein_coding	37/101	-	-	-	10176	10019	3340	K/M	aAg/aTg	rs17570718,COSV99048347	-	1	-	HGNC	13664	tolerated_low_confidence(0.35)	benign(0.007)	-
rs111382147	1:40979626-40979626	C	intron_variant	MODIFIER	EXO5	ENSG00000164002	Transcript	ENST00000296380.4	protein_coding	-	2023-02-02	-	-	-	-	-	-	-	rs111382147	-	1	-	HGNC	26115	-	-	0.0092
rs111382147	1:40979626-40979626	C	intron_variant	MODIFIER	EXO5	ENSG00000164002	Transcript	ENST00000358527.2	protein_coding	-	2023-03-03	-	-	-	-	-	-	-	rs111382147	-	1	-	HGNC	26115	-	-	0.0092
rs111382147	1:40979626-40979626	C	intron_variant	MODIFIER	EXO5	ENSG00000164002	Transcript	ENST00000372703.1	protein_coding	-	2023-01-01	-	-	-	-	-	-	-	rs111382147	-	1	-	HGNC	26115	-	-	0.0092
rs111382147	1:40979626-40979626	C	intron_variant	MODIFIER	EXO5	ENSG00000164002	Transcript	ENST00000415550.1	protein_coding	-	2023-03-03	-	-	-	-	-	-	-	rs111382147	-	1	cds_end_NF	HGNC	26115	-	-	0.0092
rs111382147	1:40979626-40979626	C	intron_variant	MODIFIER	EXO5	ENSG00000164002	Transcript	ENST00000418186.1	protein_coding	-	2023-01-01	-	-	-	-	-	-	-	rs111382147	-	1	cds_end_NF	HGNC	26115	-	-	0.0092
rs111382147	1:40979626-40979626	C	intron_variant	MODIFIER	EXO5	ENSG00000164002	Transcript	ENST00000419161.1	protein_coding	-	2023-01-01	-	-	-	-	-	-	-	rs111382147	-	1	cds_end_NF	HGNC	26115	-	-	0.0092
rs111382147	1:40979626-40979626	C	intron_variant	MODIFIER	EXO5	ENSG00000164002	Transcript	ENST00000420209.1	protein_coding	-	2023-01-01	-	-	-	-	-	-	-	rs111382147	-	1	cds_end_NF	HGNC	26115	-	-	0.0092
rs111382147	1:40979626-40979626	C	intron_variant	MODIFIER	EXO5	ENSG00000164002	Transcript	ENST00000432259.1	protein_coding	-	2023-03-03	-	-	-	-	-	-	-	rs111382147	-	1	cds_end_NF	HGNC	26115	-	-	0.0092
rs111382147	1:40979626-40979626	C	downstream_gene_variant	MODIFIER	RP11-656D10.6	ENSG00000238186	Transcript	ENST00000437060.1	antisense	-	-	-	-	-	-	-	-	-	rs111382147	1800	-1	-	Clone_based_vega_gene	-	-	-	0.0092
rs111382147	1:40979626-40979626	C	intron_variant	MODIFIER	EXO5	ENSG00000164002	Transcript	ENST00000443729.1	protein_coding	-	2023-02-02	-	-	-	-	-	-	-	rs111382147	-	1	cds_end_NF	HGNC	26115	-	-	0.0092
rs111382147	1:40979626-40979626	C	downstream_gene_variant	MODIFIER	RP11-656D10.5	ENSG00000227278	Transcript	ENST00000453437.1	antisense	-	-	-	-	-	-	-	-	-	rs111382147	507	-1	-	Clone_based_vega_gene	-	-	-	0.0092
rs111382147	1:40979626-40979626	C	intron_variant,non_coding_transcript_variant	MODIFIER	EXO5	ENSG00000164002	Transcript	ENST00000471429.1	processed_transcript	-	2023-01-01	-	-	-	-	-	-	-	rs111382147	-	1	-	HGNC	26115	-	-	0.0092
rs3856248	1:40984266-40984266	G	downstream_gene_variant	MODIFIER	EXO5	ENSG00000164002	Transcript	ENST00000296380.4	protein_coding	-	-	-	-	-	-	-	-	-	rs3856248	2038	1	-	HGNC	26115	-	-	0.1643
rs3856248	1:40984266-40984266	G	downstream_gene_variant	MODIFIER	EXO5	ENSG00000164002	Transcript	ENST00000358527.2	protein_coding	-	-	-	-	-	-	-	-	-	rs3856248	2558	1	-	HGNC	26115	-	-	0.1643
rs3856248	1:40984266-40984266	G	downstream_gene_variant	MODIFIER	EXO5	ENSG00000164002	Transcript	ENST00000372703.1	protein_coding	-	-	-	-	-	-	-	-	-	rs3856248	2557	1	-	HGNC	26115	-	-	0.1643
rs3856248	1:40984266-40984266	G	downstream_gene_variant	MODIFIER	EXO5	ENSG00000164002	Transcript	ENST00000415550.1	protein_coding	-	-	-	-	-	-	-	-	-	rs3856248	3567	1	cds_end_NF	HGNC	26115	-	-	0.1643
rs3856248	1:40984266-40984266	G	downstream_gene_variant	MODIFIER	EXO5	ENSG00000164002	Transcript	ENST00000418186.1	protein_coding	-	-	-	-	-	-	-	-	-	rs3856248	3378	1	cds_end_NF	HGNC	26115	-	-	0.1643
rs3856248	1:40984266-40984266	G	downstream_gene_variant	MODIFIER	EXO5	ENSG00000164002	Transcript	ENST00000419161.1	protein_coding	-	-	-	-	-	-	-	-	-	rs3856248	3308	1	cds_end_NF	HGNC	26115	-	-	0.1643
rs3856248	1:40984266-40984266	G	downstream_gene_variant	MODIFIER	EXO5	ENSG00000164002	Transcript	ENST00000420209.1	protein_coding	-	-	-	-	-	-	-	-	-	rs3856248	3372	1	cds_end_NF	HGNC	26115	-	-	0.1643
rs3856248	1:40984266-40984266	G	downstream_gene_variant	MODIFIER	EXO5	ENSG00000164002	Transcript	ENST00000432259.1	protein_coding	-	-	-	-	-	-	-	-	-	rs3856248	3748	1	cds_end_NF	HGNC	26115	-	-	0.1643
rs3856248	1:40984266-40984266	G	upstream_gene_variant	MODIFIER	RP11-656D10.6	ENSG00000238186	Transcript	ENST00000437060.1	antisense	-	-	-	-	-	-	-	-	-	rs3856248	1420	-1	-	Clone_based_vega_gene	-	-	-	0.1643
rs3856248	1:40984266-40984266	G	downstream_gene_variant	MODIFIER	EXO5	ENSG00000164002	Transcript	ENST00000443729.1	protein_coding	-	-	-	-	-	-	-	-	-	rs3856248	3308	1	cds_end_NF	HGNC	26115	-	-	0.1643
rs3856248	1:40984266-40984266	G	upstream_gene_variant	MODIFIER	RP11-656D10.5	ENSG00000227278	Transcript	ENST00000453437.1	antisense	-	-	-	-	-	-	-	-	-	rs3856248	3537	-1	-	Clone_based_vega_gene	-	-	-	0.1643
rs3856248	1:40984266-40984266	G	downstream_gene_variant	MODIFIER	EXO5	ENSG00000164002	Transcript	ENST00000471429.1	processed_transcript	-	-	-	-	-	-	-	-	-	rs3856248	3971	1	-	HGNC	26115	-	-	0.1643
rs1045613136	1:40984578-40984578	T	downstream_gene_variant	MODIFIER	EXO5	ENSG00000164002	Transcript	ENST00000296380.4	protein_coding	-	-	-	-	-	-	-	-	-	rs1045613136	2350	1	-	HGNC	26115	-	-	-
rs1045613136	1:40984578-40984578	T	downstream_gene_variant	MODIFIER	EXO5	ENSG00000164002	Transcript	ENST00000358527.2	protein_coding	-	-	-	-	-	-	-	-	-	rs1045613136	2870	1	-	HGNC	26115	-	-	-
rs1045613136	1:40984578-40984578	T	downstream_gene_variant	MODIFIER	EXO5	ENSG00000164002	Transcript	ENST00000372703.1	protein_coding	-	-	-	-	-	-	-	-	-	rs1045613136	2869	1	-	HGNC	26115	-	-	-
rs1045613136	1:40984578-40984578	T	downstream_gene_variant	MODIFIER	EXO5	ENSG00000164002	Transcript	ENST00000415550.1	protein_coding	-	-	-	-	-	-	-	-	-	rs1045613136	3879	1	cds_end_NF	HGNC	26115	-	-	-
rs1045613136	1:40984578-40984578	T	downstream_gene_variant	MODIFIER	EXO5	ENSG00000164002	Transcript	ENST00000418186.1	protein_coding	-	-	-	-	-	-	-	-	-	rs1045613136	3690	1	cds_end_NF	HGNC	26115	-	-	-
rs1045613136	1:40984578-40984578	T	downstream_gene_variant	MODIFIER	EXO5	ENSG00000164002	Transcript	ENST00000419161.1	protein_coding	-	-	-	-	-	-	-	-	-	rs1045613136	3620	1	cds_end_NF	HGNC	26115	-	-	-
rs1045613136	1:40984578-40984578	T	downstream_gene_variant	MODIFIER	EXO5	ENSG00000164002	Transcript	ENST00000420209.1	protein_coding	-	-	-	-	-	-	-	-	-	rs1045613136	3684	1	cds_end_NF	HGNC	26115	-	-	-
rs1045613136	1:40984578-40984578	T	downstream_gene_variant	MODIFIER	EXO5	ENSG00000164002	Transcript	ENST00000432259.1	protein_coding	-	-	-	-	-	-	-	-	-	rs1045613136	4060	1	cds_end_NF	HGNC	26115	-	-	-
rs1045613136	1:40984578-40984578	T	upstream_gene_variant	MODIFIER	RP11-656D10.6	ENSG00000238186	Transcript	ENST00000437060.1	antisense	-	-	-	-	-	-	-	-	-	rs1045613136	1732	-1	-	Clone_based_vega_gene	-	-	-	-
rs1045613136	1:40984578-40984578	T	downstream_gene_variant	MODIFIER	EXO5	ENSG00000164002	Transcript	ENST00000443729.1	protein_coding	-	-	-	-	-	-	-	-	-	rs1045613136	3620	1	cds_end_NF	HGNC	26115	-	-	-
rs1045613136	1:40984578-40984578	T	upstream_gene_variant	MODIFIER	RP11-656D10.5	ENSG00000227278	Transcript	ENST00000453437.1	antisense	-	-	-	-	-	-	-	-	-	rs1045613136	3849	-1	-	Clone_based_vega_gene	-	-	-	-
rs1045613136	1:40984578-40984578	T	downstream_gene_variant	MODIFIER	EXO5	ENSG00000164002	Transcript	ENST00000471429.1	processed_transcript	-	-	-	-	-	-	-	-	-	rs1045613136	4283	1	-	HGNC	26115	-	-	-
rs74677928	1:40985465-40985465	T	downstream_gene_variant	MODIFIER	EXO5	ENSG00000164002	Transcript	ENST00000296380.4	protein_coding	-	-	-	-	-	-	-	-	-	rs74677928	3237	1	-	HGNC	26115	-	-	0.009
rs74677928	1:40985465-40985465	T	downstream_gene_variant	MODIFIER	EXO5	ENSG00000164002	Transcript	ENST00000358527.2	protein_coding	-	-	-	-	-	-	-	-	-	rs74677928	3757	1	-	HGNC	26115	-	-	0.009
rs74677928	1:40985465-40985465	T	downstream_gene_variant	MODIFIER	EXO5	ENSG00000164002	Transcript	ENST00000372703.1	protein_coding	-	-	-	-	-	-	-	-	-	rs74677928	3756	1	-	HGNC	26115	-	-	0.009
rs74677928	1:40985465-40985465	T	downstream_gene_variant	MODIFIER	EXO5	ENSG00000164002	Transcript	ENST00000415550.1	protein_coding	-	-	-	-	-	-	-	-	-	rs74677928	4766	1	cds_end_NF	HGNC	26115	-	-	0.009
rs74677928	1:40985465-40985465	T	downstream_gene_variant	MODIFIER	EXO5	ENSG00000164002	Transcript	ENST00000418186.1	protein_coding	-	-	-	-	-	-	-	-	-	rs74677928	4577	1	cds_end_NF	HGNC	26115	-	-	0.009
rs74677928	1:40985465-40985465	T	downstream_gene_variant	MODIFIER	EXO5	ENSG00000164002	Transcript	ENST00000419161.1	protein_coding	-	-	-	-	-	-	-	-	-	rs74677928	4507	1	cds_end_NF	HGNC	26115	-	-	0.009
rs74677928	1:40985465-40985465	T	downstream_gene_variant	MODIFIER	EXO5	ENSG00000164002	Transcript	ENST00000420209.1	protein_coding	-	-	-	-	-	-	-	-	-	rs74677928	4571	1	cds_end_NF	HGNC	26115	-	-	0.009
rs74677928	1:40985465-40985465	T	downstream_gene_variant	MODIFIER	EXO5	ENSG00000164002	Transcript	ENST00000432259.1	protein_coding	-	-	-	-	-	-	-	-	-	rs74677928	4947	1	cds_end_NF	HGNC	26115	-	-	0.009
rs74677928	1:40985465-40985465	T	upstream_gene_variant	MODIFIER	RP11-656D10.6	ENSG00000238186	Transcript	ENST00000437060.1	antisense	-	-	-	-	-	-	-	-	-	rs74677928	2619	-1	-	Clone_based_vega_gene	-	-	-	0.009
rs74677928	1:40985465-40985465	T	downstream_gene_variant	MODIFIER	EXO5	ENSG00000164002	Transcript	ENST00000443729.1	protein_coding	-	-	-	-	-	-	-	-	-	rs74677928	4507	1	cds_end_NF	HGNC	26115	-	-	0.009
rs74677928	1:40985465-40985465	T	upstream_gene_variant	MODIFIER	RP11-656D10.5	ENSG00000227278	Transcript	ENST00000453437.1	antisense	-	-	-	-	-	-	-	-	-	rs74677928	4736	-1	-	Clone_based_vega_gene	-	-	-	0.009
rs80024966	1:47249773-47249773	A	intron_variant,non_coding_transcript_variant	MODIFIER	CYP4B1	ENSG00000142973	Transcript	ENST00000413093.2	processed_transcript	-	2023-04-04	-	-	-	-	-	-	-	rs80024966	-	1	-	HGNC	2644	-	-	0.019
rs80024966	1:47249773-47249773	A	intron_variant,non_coding_transcript_variant	MODIFIER	CYP4B1	ENSG00000142973	Transcript	ENST00000546128.1	processed_transcript	-	2023-05-05	-	-	-	-	-	-	-	rs80024966	-	1	-	HGNC	2644	-	-	0.019
rs12044009	1:63239917-63239917	G	intergenic_variant	MODIFIER	-	-	-	-	-	-	-	-	-	-	-	-	-	-	rs12044009	-	-	-	-	-	-	-	0.0936
rs1169759578	1:67035636-67035636	G	intron_variant	MODIFIER	SGIP1	ENSG00000118473	Transcript	ENST00000237247.6	protein_coding	-	2026-02-01	-	-	-	-	-	-	-	rs1169759578	-	1	-	HGNC	25412	-	-	-
rs1169759578	1:67035636-67035636	G	intron_variant	MODIFIER	SGIP1	ENSG00000118473	Transcript	ENST00000371035.3	protein_coding	-	2021-01-01	-	-	-	-	-	-	-	rs1169759578	-	1	-	HGNC	25412	-	-	-
rs1169759578	1:67035636-67035636	G	intron_variant	MODIFIER	SGIP1	ENSG00000118473	Transcript	ENST00000371036.3	protein_coding	-	2020-01-01	-	-	-	-	-	-	-	rs1169759578	-	1	-	HGNC	25412	-	-	-
rs1169759578	1:67035636-67035636	G	intron_variant	MODIFIER	SGIP1	ENSG00000118473	Transcript	ENST00000371037.4	protein_coding	-	2024-01-01	-	-	-	-	-	-	-	rs1169759578	-	1	-	HGNC	25412	-	-	-
rs1169759578	1:67035636-67035636	G	intron_variant	MODIFIER	SGIP1	ENSG00000118473	Transcript	ENST00000371039.1	protein_coding	-	2021-02-01	-	-	-	-	-	-	-	rs1169759578	-	1	-	HGNC	25412	-	-	-
rs1169759578	1:67035636-67035636	G	intron_variant	MODIFIER	SGIP1	ENSG00000118473	Transcript	ENST00000424320.1	protein_coding	-	2023-12-02	-	-	-	-	-	-	-	rs1169759578	-	1	cds_end_NF	HGNC	25412	-	-	-
rs1169759578	1:67035636-67035636	G	intron_variant,non_coding_transcript_variant	MODIFIER	SGIP1	ENSG00000118473	Transcript	ENST00000468286.1	processed_transcript	-	2023-09-01	-	-	-	-	-	-	-	rs1169759578	-	1	-	HGNC	25412	-	-	-
rs1169759578	1:67035636-67035636	G	intron_variant,non_coding_transcript_variant	MODIFIER	SGIP1	ENSG00000118473	Transcript	ENST00000493564.1	processed_transcript	-	2023-03-02	-	-	-	-	-	-	-	rs1169759578	-	1	-	HGNC	25412	-	-	-
rs1169759578	1:67035636-67035636	G	intron_variant,non_coding_transcript_variant	MODIFIER	SGIP1	ENSG00000118473	Transcript	ENST00000497055.1	processed_transcript	-	2023-01-01	-	-	-	-	-	-	-	rs1169759578	-	1	-	HGNC	25412	-	-	-
rs1169759578	1:67035636-67035636	G	regulatory_region_variant	MODIFIER	-	-	RegulatoryFeature	ENSR00001780416	promoter_flanking_region	-	-	-	-	-	-	-	-	-	rs1169759578	-	-	-	-	-	-	-	-
rs114931676	1:67049575-67049575	C	intron_variant	MODIFIER	SGIP1	ENSG00000118473	Transcript	ENST00000237247.6	protein_coding	-	2026-02-01	-	-	-	-	-	-	-	rs114931676	-	1	-	HGNC	25412	-	-	0.0066
rs114931676	1:67049575-67049575	C	intron_variant	MODIFIER	SGIP1	ENSG00000118473	Transcript	ENST00000371035.3	protein_coding	-	2021-01-01	-	-	-	-	-	-	-	rs114931676	-	1	-	HGNC	25412	-	-	0.0066
rs114931676	1:67049575-67049575	C	intron_variant	MODIFIER	SGIP1	ENSG00000118473	Transcript	ENST00000371036.3	protein_coding	-	2020-01-01	-	-	-	-	-	-	-	rs114931676	-	1	-	HGNC	25412	-	-	0.0066
rs114931676	1:67049575-67049575	C	intron_variant	MODIFIER	SGIP1	ENSG00000118473	Transcript	ENST00000371037.4	protein_coding	-	2024-01-01	-	-	-	-	-	-	-	rs114931676	-	1	-	HGNC	25412	-	-	0.0066
rs114931676	1:67049575-67049575	C	intron_variant	MODIFIER	SGIP1	ENSG00000118473	Transcript	ENST00000371039.1	protein_coding	-	2021-02-01	-	-	-	-	-	-	-	rs114931676	-	1	-	HGNC	25412	-	-	0.0066
rs114931676	1:67049575-67049575	C	intron_variant	MODIFIER	SGIP1	ENSG00000118473	Transcript	ENST00000424320.1	protein_coding	-	2023-12-02	-	-	-	-	-	-	-	rs114931676	-	1	cds_end_NF	HGNC	25412	-	-	0.0066
rs114931676	1:67049575-67049575	C	intron_variant,non_coding_transcript_variant	MODIFIER	SGIP1	ENSG00000118473	Transcript	ENST00000468286.1	processed_transcript	-	2023-09-01	-	-	-	-	-	-	-	rs114931676	-	1	-	HGNC	25412	-	-	0.0066
rs114931676	1:67049575-67049575	C	intron_variant,non_coding_transcript_variant	MODIFIER	SGIP1	ENSG00000118473	Transcript	ENST00000493564.1	processed_transcript	-	2023-03-02	-	-	-	-	-	-	-	rs114931676	-	1	-	HGNC	25412	-	-	0.0066
rs114931676	1:67049575-67049575	C	intron_variant,non_coding_transcript_variant	MODIFIER	SGIP1	ENSG00000118473	Transcript	ENST00000497055.1	processed_transcript	-	2023-01-01	-	-	-	-	-	-	-	rs114931676	-	1	-	HGNC	25412	-	-	0.0066
rs116454256	1:67080967-67080967	A	intron_variant	MODIFIER	SGIP1	ENSG00000118473	Transcript	ENST00000237247.6	protein_coding	-	2026-02-01	-	-	-	-	-	-	-	rs116454256	-	1	-	HGNC	25412	-	-	0.0072
rs116454256	1:67080967-67080967	A	intron_variant	MODIFIER	SGIP1	ENSG00000118473	Transcript	ENST00000371035.3	protein_coding	-	2021-01-01	-	-	-	-	-	-	-	rs116454256	-	1	-	HGNC	25412	-	-	0.0072
rs116454256	1:67080967-67080967	A	intron_variant	MODIFIER	SGIP1	ENSG00000118473	Transcript	ENST00000371036.3	protein_coding	-	2020-01-01	-	-	-	-	-	-	-	rs116454256	-	1	-	HGNC	25412	-	-	0.0072
rs116454256	1:67080967-67080967	A	intron_variant	MODIFIER	SGIP1	ENSG00000118473	Transcript	ENST00000371037.4	protein_coding	-	2024-01-01	-	-	-	-	-	-	-	rs116454256	-	1	-	HGNC	25412	-	-	0.0072
rs116454256	1:67080967-67080967	A	intron_variant	MODIFIER	SGIP1	ENSG00000118473	Transcript	ENST00000371039.1	protein_coding	-	2021-02-01	-	-	-	-	-	-	-	rs116454256	-	1	-	HGNC	25412	-	-	0.0072
rs116454256	1:67080967-67080967	A	intron_variant	MODIFIER	SGIP1	ENSG00000118473	Transcript	ENST00000424320.1	protein_coding	-	2023-12-02	-	-	-	-	-	-	-	rs116454256	-	1	cds_end_NF	HGNC	25412	-	-	0.0072
rs116454256	1:67080967-67080967	A	intron_variant,non_coding_transcript_variant	MODIFIER	SGIP1	ENSG00000118473	Transcript	ENST00000468286.1	processed_transcript	-	2023-09-01	-	-	-	-	-	-	-	rs116454256	-	1	-	HGNC	25412	-	-	0.0072
rs116454256	1:67080967-67080967	A	upstream_gene_variant	MODIFIER	SGIP1	ENSG00000118473	Transcript	ENST00000484988.2	processed_transcript	-	-	-	-	-	-	-	-	-	rs116454256	655	1	-	HGNC	25412	-	-	0.0072
rs116454256	1:67080967-67080967	A	intron_variant,non_coding_transcript_variant	MODIFIER	SGIP1	ENSG00000118473	Transcript	ENST00000493564.1	processed_transcript	-	2023-03-03	-	-	-	-	-	-	-	rs116454256	-	1	-	HGNC	25412	-	-	0.0072
rs116454256	1:67080967-67080967	A	intron_variant,non_coding_transcript_variant	MODIFIER	SGIP1	ENSG00000118473	Transcript	ENST00000497055.1	processed_transcript	-	2023-01-01	-	-	-	-	-	-	-	rs116454256	-	1	-	HGNC	25412	-	-	0.0072
rs75802672	1:67083451-67083451	A	intron_variant	MODIFIER	SGIP1	ENSG00000118473	Transcript	ENST00000237247.6	protein_coding	-	2026-02-01	-	-	-	-	-	-	-	rs75802672	-	1	-	HGNC	25412	-	-	-
rs75802672	1:67083451-67083451	C	intron_variant	MODIFIER	SGIP1	ENSG00000118473	Transcript	ENST00000237247.6	protein_coding	-	2026-02-01	-	-	-	-	-	-	-	rs75802672	-	1	-	HGNC	25412	-	-	0.0066
rs75802672	1:67083451-67083451	A	intron_variant	MODIFIER	SGIP1	ENSG00000118473	Transcript	ENST00000371035.3	protein_coding	-	2021-01-01	-	-	-	-	-	-	-	rs75802672	-	1	-	HGNC	25412	-	-	-
rs75802672	1:67083451-67083451	C	intron_variant	MODIFIER	SGIP1	ENSG00000118473	Transcript	ENST00000371035.3	protein_coding	-	2021-01-01	-	-	-	-	-	-	-	rs75802672	-	1	-	HGNC	25412	-	-	0.0066
rs75802672	1:67083451-67083451	A	intron_variant	MODIFIER	SGIP1	ENSG00000118473	Transcript	ENST00000371036.3	protein_coding	-	2020-01-01	-	-	-	-	-	-	-	rs75802672	-	1	-	HGNC	25412	-	-	-
rs75802672	1:67083451-67083451	C	intron_variant	MODIFIER	SGIP1	ENSG00000118473	Transcript	ENST00000371036.3	protein_coding	-	2020-01-01	-	-	-	-	-	-	-	rs75802672	-	1	-	HGNC	25412	-	-	0.0066
rs75802672	1:67083451-67083451	A	intron_variant	MODIFIER	SGIP1	ENSG00000118473	Transcript	ENST00000371037.4	protein_coding	-	2024-01-01	-	-	-	-	-	-	-	rs75802672	-	1	-	HGNC	25412	-	-	-
rs75802672	1:67083451-67083451	C	intron_variant	MODIFIER	SGIP1	ENSG00000118473	Transcript	ENST00000371037.4	protein_coding	-	2024-01-01	-	-	-	-	-	-	-	rs75802672	-	1	-	HGNC	25412	-	-	0.0066
rs75802672	1:67083451-67083451	A	intron_variant	MODIFIER	SGIP1	ENSG00000118473	Transcript	ENST00000371039.1	protein_coding	-	2021-02-01	-	-	-	-	-	-	-	rs75802672	-	1	-	HGNC	25412	-	-	-
rs75802672	1:67083451-67083451	C	intron_variant	MODIFIER	SGIP1	ENSG00000118473	Transcript	ENST00000371039.1	protein_coding	-	2021-02-01	-	-	-	-	-	-	-	rs75802672	-	1	-	HGNC	25412	-	-	0.0066
rs75802672	1:67083451-67083451	A	intron_variant	MODIFIER	SGIP1	ENSG00000118473	Transcript	ENST00000424320.1	protein_coding	-	2023-12-02	-	-	-	-	-	-	-	rs75802672	-	1	cds_end_NF	HGNC	25412	-	-	-
rs75802672	1:67083451-67083451	C	intron_variant	MODIFIER	SGIP1	ENSG00000118473	Transcript	ENST00000424320.1	protein_coding	-	2023-12-02	-	-	-	-	-	-	-	rs75802672	-	1	cds_end_NF	HGNC	25412	-	-	0.0066
rs75802672	1:67083451-67083451	A	intron_variant,non_coding_transcript_variant	MODIFIER	SGIP1	ENSG00000118473	Transcript	ENST00000468286.1	processed_transcript	-	2023-09-01	-	-	-	-	-	-	-	rs75802672	-	1	-	HGNC	25412	-	-	-
rs75802672	1:67083451-67083451	C	intron_variant,non_coding_transcript_variant	MODIFIER	SGIP1	ENSG00000118473	Transcript	ENST00000468286.1	processed_transcript	-	2023-09-01	-	-	-	-	-	-	-	rs75802672	-	1	-	HGNC	25412	-	-	0.0066
rs75802672	1:67083451-67083451	A	intron_variant,non_coding_transcript_variant	MODIFIER	SGIP1	ENSG00000118473	Transcript	ENST00000484988.2	processed_transcript	-	2023-01-01	-	-	-	-	-	-	-	rs75802672	-	1	-	HGNC	25412	-	-	-
rs75802672	1:67083451-67083451	C	intron_variant,non_coding_transcript_variant	MODIFIER	SGIP1	ENSG00000118473	Transcript	ENST00000484988.2	processed_transcript	-	2023-01-01	-	-	-	-	-	-	-	rs75802672	-	1	-	HGNC	25412	-	-	0.0066
rs75802672	1:67083451-67083451	A	intron_variant,non_coding_transcript_variant	MODIFIER	SGIP1	ENSG00000118473	Transcript	ENST00000493564.1	processed_transcript	-	2023-03-03	-	-	-	-	-	-	-	rs75802672	-	1	-	HGNC	25412	-	-	-
rs75802672	1:67083451-67083451	C	intron_variant,non_coding_transcript_variant	MODIFIER	SGIP1	ENSG00000118473	Transcript	ENST00000493564.1	processed_transcript	-	2023-03-03	-	-	-	-	-	-	-	rs75802672	-	1	-	HGNC	25412	-	-	0.0066
rs75802672	1:67083451-67083451	A	intron_variant,non_coding_transcript_variant	MODIFIER	SGIP1	ENSG00000118473	Transcript	ENST00000497055.1	processed_transcript	-	2023-01-01	-	-	-	-	-	-	-	rs75802672	-	1	-	HGNC	25412	-	-	-
rs75802672	1:67083451-67083451	C	intron_variant,non_coding_transcript_variant	MODIFIER	SGIP1	ENSG00000118473	Transcript	ENST00000497055.1	processed_transcript	-	2023-01-01	-	-	-	-	-	-	-	rs75802672	-	1	-	HGNC	25412	-	-	0.0066
rs76442551	1:67134801-67134801	C	intron_variant	MODIFIER	SGIP1	ENSG00000118473	Transcript	ENST00000237247.6	protein_coding	-	2026-10-01	-	-	-	-	-	-	-	rs76442551	-	1	-	HGNC	25412	-	-	0.0072
rs76442551	1:67134801-67134801	C	intron_variant	MODIFIER	SGIP1	ENSG00000118473	Transcript	ENST00000371035.3	protein_coding	-	2021-07-01	-	-	-	-	-	-	-	rs76442551	-	1	-	HGNC	25412	-	-	0.0072
rs76442551	1:67134801-67134801	C	intron_variant	MODIFIER	SGIP1	ENSG00000118473	Transcript	ENST00000371036.3	protein_coding	-	2020-06-01	-	-	-	-	-	-	-	rs76442551	-	1	-	HGNC	25412	-	-	0.0072
rs76442551	1:67134801-67134801	C	intron_variant	MODIFIER	SGIP1	ENSG00000118473	Transcript	ENST00000371037.4	protein_coding	-	2024-09-01	-	-	-	-	-	-	-	rs76442551	-	1	-	HGNC	25412	-	-	0.0072
rs76442551	1:67134801-67134801	C	intron_variant	MODIFIER	SGIP1	ENSG00000118473	Transcript	ENST00000371039.1	protein_coding	-	2021-07-01	-	-	-	-	-	-	-	rs76442551	-	1	-	HGNC	25412	-	-	0.0072
rs76442551	1:67134801-67134801	C	intron_variant	MODIFIER	SGIP1	ENSG00000118473	Transcript	ENST00000424320.1	protein_coding	-	2023-12-08	-	-	-	-	-	-	-	rs76442551	-	1	cds_end_NF	HGNC	25412	-	-	0.0072
rs76442551	1:67134801-67134801	C	intron_variant,non_coding_transcript_variant	MODIFIER	SGIP1	ENSG00000118473	Transcript	ENST00000468286.1	processed_transcript	-	2023-09-06	-	-	-	-	-	-	-	rs76442551	-	1	-	HGNC	25412	-	-	0.0072
rs76442551	1:67134801-67134801	C	upstream_gene_variant	MODIFIER	SGIP1	ENSG00000118473	Transcript	ENST00000480548.1	processed_transcript	-	-	-	-	-	-	-	-	-	rs76442551	1877	1	-	HGNC	25412	-	-	0.0072
rs76442551	1:67134801-67134801	C	intron_variant	MODIFIER	AL139147.1	ENSG00000248458	Transcript	ENST00000502413.2	protein_coding	-	2023-01-01	-	-	-	-	-	-	-	rs76442551	-	-1	-	Clone_based_ensembl_gene	-	-	-	0.0072
rs147723595	1:67347197-67347197	G	intron_variant	MODIFIER	WDR78	ENSG00000152763	Transcript	ENST00000371022.3	protein_coding	-	2023-05-04	-	-	-	-	-	-	-	rs147723595	-	-1	-	HGNC	26252	-	-	0.006
rs147723595	1:67347197-67347197	G	intron_variant	MODIFIER	WDR78	ENSG00000152763	Transcript	ENST00000371023.3	protein_coding	-	2023-09-04	-	-	-	-	-	-	-	rs147723595	-	-1	-	HGNC	26252	-	-	0.006
rs147723595	1:67347197-67347197	G	intron_variant	MODIFIER	WDR78	ENSG00000152763	Transcript	ENST00000371026.3	protein_coding	-	2016-04-01	-	-	-	-	-	-	-	rs147723595	-	-1	-	HGNC	26252	-	-	0.006
rs147723595	1:67347197-67347197	G	intron_variant	MODIFIER	WDR78	ENSG00000152763	Transcript	ENST00000431318.1	protein_coding	-	2015-04-01	-	-	-	-	-	-	-	rs147723595	-	-1	-	HGNC	26252	-	-	0.006
rs147723595	1:67347197-67347197	G	intron_variant,NMD_transcript_variant	MODIFIER	WDR78	ENSG00000152763	Transcript	ENST00000491297.2	nonsense_mediated_decay	-	2013-03-01	-	-	-	-	-	-	-	rs147723595	-	-1	cds_start_NF	HGNC	26252	-	-	0.006
rs147723595	1:67347197-67347197	G	intron_variant,NMD_transcript_variant	MODIFIER	WDR78	ENSG00000152763	Transcript	ENST00000531980.1	nonsense_mediated_decay	-	2023-04-03	-	-	-	-	-	-	-	rs147723595	-	-1	cds_start_NF	HGNC	26252	-	-	0.006
rs555846834	1:76285538-76285538	T	intron_variant	MODIFIER	MSH4	ENSG00000057468	Transcript	ENST00000263187.3	protein_coding	-	2019-06-01	-	-	-	-	-	-	-	rs555846834	-	1	-	HGNC	7327	-	-	-
rs111918627	1:79617810-79617810	C	intergenic_variant	MODIFIER	-	-	-	-	-	-	-	-	-	-	-	-	-	-	rs111918627	-	-	-	-	-	-	-	0.006
rs11580450	1:81520463-81520463	A	intergenic_variant	MODIFIER	-	-	-	-	-	-	-	-	-	-	-	-	-	-	rs11580450	-	-	-	-	-	-	-	0.0134
rs116260784	1:84253574-84253574	C	intron_variant,non_coding_transcript_variant	MODIFIER	RP11-475O6.1	ENSG00000233008	Transcript	ENST00000417975.1	lincRNA	-	2023-02-01	-	-	-	-	-	-	-	rs116260784	-	-1	-	Clone_based_vega_gene	-	-	-	0.017
rs116260784	1:84253574-84253574	C	upstream_gene_variant	MODIFIER	RP5-836J3.1	ENSG00000237076	Transcript	ENST00000439186.1	lincRNA	-	-	-	-	-	-	-	-	-	rs116260784	2389	1	-	Clone_based_vega_gene	-	-	-	0.017
rs116260784	1:84253574-84253574	C	regulatory_region_variant	MODIFIER	-	-	RegulatoryFeature	ENSR00000937360	enhancer	-	-	-	-	-	-	-	-	-	rs116260784	-	-	-	-	-	-	-	0.017
rs147629742	1:88652499-88652499	T	intergenic_variant	MODIFIER	-	-	-	-	-	-	-	-	-	-	-	-	-	-	rs147629742	-	-	-	-	-	-	-	0.0032
rs776946225	1:95893254-95893254	G	intergenic_variant	MODIFIER	-	-	-	-	-	-	-	-	-	-	-	-	-	-	rs776946225	-	-	-	-	-	-	-	-
rs146671716	1:99235971-99235971	T	intergenic_variant	MODIFIER	-	-	-	-	-	-	-	-	-	-	-	-	-	-	rs146671716	-	-	-	-	-	-	-	0.006
rs7521848	1:108005095-108005095	G	intron_variant	MODIFIER	NTNG1	ENSG00000162631	Transcript	ENST00000370061.3	protein_coding	-	2023-07-07	-	-	-	-	-	-	-	rs7521848	-	1	-	HGNC	23319	-	-	0.0571
rs7521848	1:108005095-108005095	G	intron_variant	MODIFIER	NTNG1	ENSG00000162631	Transcript	ENST00000370065.1	protein_coding	-	2023-05-05	-	-	-	-	-	-	-	rs7521848	-	1	-	HGNC	23319	-	-	0.0571
rs7521848	1:108005095-108005095	G	intron_variant	MODIFIER	NTNG1	ENSG00000162631	Transcript	ENST00000370066.1	protein_coding	-	2023-06-06	-	-	-	-	-	-	-	rs7521848	-	1	-	HGNC	23319	-	-	0.0571
rs7521848	1:108005095-108005095	G	intron_variant	MODIFIER	NTNG1	ENSG00000162631	Transcript	ENST00000370067.1	protein_coding	-	2023-06-06	-	-	-	-	-	-	-	rs7521848	-	1	-	HGNC	23319	-	-	0.0571
rs7521848	1:108005095-108005095	G	intron_variant	MODIFIER	NTNG1	ENSG00000162631	Transcript	ENST00000370068.1	protein_coding	-	2023-07-07	-	-	-	-	-	-	-	rs7521848	-	1	-	HGNC	23319	-	-	0.0571
rs7521848	1:108005095-108005095	G	intron_variant	MODIFIER	NTNG1	ENSG00000162631	Transcript	ENST00000370070.2	protein_coding	-	2023-07-07	-	-	-	-	-	-	-	rs7521848	-	1	-	HGNC	23319	-	-	0.0571
rs7521848	1:108005095-108005095	G	intron_variant	MODIFIER	NTNG1	ENSG00000162631	Transcript	ENST00000370071.2	protein_coding	-	2023-07-07	-	-	-	-	-	-	-	rs7521848	-	1	-	HGNC	23319	-	-	0.0571
rs7521848	1:108005095-108005095	G	intron_variant	MODIFIER	NTNG1	ENSG00000162631	Transcript	ENST00000370072.3	protein_coding	-	2023-07-07	-	-	-	-	-	-	-	rs7521848	-	1	-	HGNC	23319	-	-	0.0571
rs7521848	1:108005095-108005095	G	intron_variant	MODIFIER	NTNG1	ENSG00000162631	Transcript	ENST00000370073.2	protein_coding	-	2023-07-07	-	-	-	-	-	-	-	rs7521848	-	1	-	HGNC	23319	-	-	0.0571
rs7521848	1:108005095-108005095	G	intron_variant	MODIFIER	NTNG1	ENSG00000162631	Transcript	ENST00000370074.4	protein_coding	-	2023-05-05	-	-	-	-	-	-	-	rs7521848	-	1	-	HGNC	23319	-	-	0.0571
rs7521848	1:108005095-108005095	G	intron_variant	MODIFIER	NTNG1	ENSG00000162631	Transcript	ENST00000542803.1	protein_coding	-	2023-08-08	-	-	-	-	-	-	-	rs7521848	-	1	-	HGNC	23319	-	-	0.0571
rs34456410	1:113978930-113978930	C	intron_variant	MODIFIER	MAGI3	ENSG00000081026	Transcript	ENST00000307546.9	protein_coding	-	2020-01-01	-	-	-	-	-	-	-	rs34456410,COSV56837018	-	1	-	HGNC	29647	-	-	0.0262
rs34456410	1:113978930-113978930	C	intron_variant	MODIFIER	MAGI3	ENSG00000081026	Transcript	ENST00000369611.4	protein_coding	-	2020-01-01	-	-	-	-	-	-	-	rs34456410,COSV56837018	-	1	-	HGNC	29647	-	-	0.0262
rs34456410	1:113978930-113978930	C	intron_variant	MODIFIER	MAGI3	ENSG00000081026	Transcript	ENST00000369615.1	protein_coding	-	2021-01-01	-	-	-	-	-	-	-	rs34456410,COSV56837018	-	1	-	HGNC	29647	-	-	0.0262
rs34456410	1:113978930-113978930	C	intron_variant	MODIFIER	MAGI3	ENSG00000081026	Transcript	ENST00000369617.4	protein_coding	-	2021-01-01	-	-	-	-	-	-	-	rs34456410,COSV56837018	-	1	-	HGNC	29647	-	-	0.0262
rs34456410	1:113978930-113978930	C	intron_variant,non_coding_transcript_variant	MODIFIER	MAGI3	ENSG00000081026	Transcript	ENST00000486456.1	processed_transcript	-	2023-02-01	-	-	-	-	-	-	-	rs34456410,COSV56837018	-	1	-	HGNC	29647	-	-	0.0262
rs72701497	1:118980392-118980392	T	intergenic_variant	MODIFIER	-	-	-	-	-	-	-	-	-	-	-	-	-	-	rs72701497	-	-	-	-	-	-	-	0.0228
rs76047726	1:166427508-166427508	A	intergenic_variant	MODIFIER	-	-	-	-	-	-	-	-	-	-	-	-	-	-	rs76047726	-	-	-	-	-	-	-	0.0092
rs865863655	1:180199094-180199094	G	upstream_gene_variant	MODIFIER	LHX4	ENSG00000121454	Transcript	ENST00000263726.2	protein_coding	-	-	-	-	-	-	-	-	-	rs865863655	327	1	-	HGNC	21734	-	-	-
rs865863655	1:180199094-180199094	G	upstream_gene_variant	MODIFIER	LHX4	ENSG00000121454	Transcript	ENST00000558139.1	retained_intron	-	-	-	-	-	-	-	-	-	rs865863655	339	1	-	HGNC	21734	-	-	-
rs865863655	1:180199094-180199094	G	regulatory_region_variant	MODIFIER	-	-	RegulatoryFeature	ENSR00000016526	promoter	-	-	-	-	-	-	-	-	-	rs865863655	-	-	-	-	-	-	-	-
rs12123696	1:190459240-190459240	A	intron_variant,non_coding_transcript_variant	MODIFIER	RP11-161I10.1	ENSG00000241505	Transcript	ENST00000417409.1	lincRNA	-	2023-01-01	-	-	-	-	-	-	-	rs12123696	-	1	-	Clone_based_vega_gene	-	-	-	-
rs12123696	1:190459240-190459240	C	intron_variant,non_coding_transcript_variant	MODIFIER	RP11-161I10.1	ENSG00000241505	Transcript	ENST00000417409.1	lincRNA	-	2023-01-01	-	-	-	-	-	-	-	rs12123696	-	1	-	Clone_based_vega_gene	-	-	-	-
rs553706171	1:199443929-199443929	A	intergenic_variant	MODIFIER	-	-	-	-	-	-	-	-	-	-	-	-	-	-	rs553706171	-	-	-	-	-	-	-	-
rs140124586	1:201989197-201989197	A	downstream_gene_variant	MODIFIER	ELF3	ENSG00000163435	Transcript	ENST00000359651.3	protein_coding	-	-	-	-	-	-	-	-	-	rs140124586	4060	1	-	HGNC	3318	-	-	0.006
rs140124586	1:201989197-201989197	A	downstream_gene_variant	MODIFIER	ELF3	ENSG00000163435	Transcript	ENST00000367283.3	protein_coding	-	-	-	-	-	-	-	-	-	rs140124586	4060	1	-	HGNC	3318	-	-	0.006
rs140124586	1:201989197-201989197	A	downstream_gene_variant	MODIFIER	ELF3	ENSG00000163435	Transcript	ENST00000367284.5	protein_coding	-	-	-	-	-	-	-	-	-	rs140124586	2881	1	-	HGNC	3318	-	-	0.006
rs140124586	1:201989197-201989197	A	downstream_gene_variant	MODIFIER	ELF3	ENSG00000163435	Transcript	ENST00000475698.1	processed_transcript	-	-	-	-	-	-	-	-	-	rs140124586	4275	1	-	HGNC	3318	-	-	0.006
rs140124586	1:201989197-201989197	A	downstream_gene_variant	MODIFIER	RP11-510N19.5	ENSG00000249007	Transcript	ENST00000504773.1	sense_intronic	-	-	-	-	-	-	-	-	-	rs140124586	4412	1	-	Clone_based_vega_gene	-	-	-	0.006
rs76036292	1:208369287-208369287	T	intron_variant	MODIFIER	PLXNA2	ENSG00000076356	Transcript	ENST00000367033.3	protein_coding	-	1931-03-01	-	-	-	-	-	-	-	rs76036292	-	-1	cds_start_NF,cds_end_NF	HGNC	9100	-	-	0.009
rs1479180371	1:208992370-208992371	-	intergenic_variant	MODIFIER	-	-	-	-	-	-	-	-	-	-	-	-	-	-	rs1479180371	-	-	-	-	-	-	-	-
rs868828538	1:223518348-223518348	G	intron_variant	MODIFIER	SUSD4	ENSG00000143502	Transcript	ENST00000343846.3	protein_coding	-	2023-07-01	-	-	-	-	-	-	-	rs868828538	-	-1	-	HGNC	25470	-	-	-
rs868828538	1:223518348-223518348	G	intron_variant	MODIFIER	SUSD4	ENSG00000143502	Transcript	ENST00000344029.6	protein_coding	-	2023-05-02	-	-	-	-	-	-	-	rs868828538	-	-1	-	HGNC	25470	-	-	-
rs868828538	1:223518348-223518348	G	intron_variant	MODIFIER	SUSD4	ENSG00000143502	Transcript	ENST00000366878.4	protein_coding	-	2023-08-02	-	-	-	-	-	-	-	rs868828538	-	-1	-	HGNC	25470	-	-	-
rs868828538	1:223518348-223518348	G	intron_variant	MODIFIER	SUSD4	ENSG00000143502	Transcript	ENST00000454695.2	protein_coding	-	2023-09-02	-	-	-	-	-	-	-	rs868828538	-	-1	-	HGNC	25470	-	-	-
rs868828538	1:223518348-223518348	G	intron_variant,non_coding_transcript_variant	MODIFIER	SUSD4	ENSG00000143502	Transcript	ENST00000478605.1	processed_transcript	-	2023-06-02	-	-	-	-	-	-	-	rs868828538	-	-1	-	HGNC	25470	-	-	-
rs868828538	1:223518348-223518348	G	intron_variant,non_coding_transcript_variant	MODIFIER	SUSD4	ENSG00000143502	Transcript	ENST00000483818.1	processed_transcript	-	2023-05-02	-	-	-	-	-	-	-	rs868828538	-	-1	-	HGNC	25470	-	-	-
rs868828538	1:223518348-223518348	G	intron_variant	MODIFIER	SUSD4	ENSG00000143502	Transcript	ENST00000484758.2	protein_coding	-	2023-07-02	-	-	-	-	-	-	-	rs868828538	-	-1	-	HGNC	25470	-	-	-
rs868828538	1:223518348-223518348	G	intron_variant	MODIFIER	SUSD4	ENSG00000143502	Transcript	ENST00000494793.2	protein_coding	-	2023-08-02	-	-	-	-	-	-	-	rs868828538	-	-1	-	HGNC	25470	-	-	-
rs868828538	1:223518348-223518348	G	intron_variant	MODIFIER	SUSD4	ENSG00000143502	Transcript	ENST00000608996.1	protein_coding	-	2023-07-01	-	-	-	-	-	-	-	rs868828538	-	-1	cds_start_NF	HGNC	25470	-	-	-
rs146933313	1:236547284-236547284	T	intron_variant	MODIFIER	EDARADD	ENSG00000186197	Transcript	ENST00000439430.1	protein_coding	-	2023-07-03	-	-	-	-	-	-	-	rs146933313	-	1	cds_end_NF	HGNC	14341	-	-	0.0018
rs6662468	1:248500345-248500345	G	intergenic_variant	MODIFIER	-	-	-	-	-	-	-	-	-	-	-	-	-	-	rs6662468	-	-	-	-	-	-	-	0.6178
rs6662468	1:248500345-248500345	T	intergenic_variant	MODIFIER	-	-	-	-	-	-	-	-	-	-	-	-	-	-	rs6662468	-	-	-	-	-	-	-	-
rs28857255	1:248502008-248502008	C	intergenic_variant	MODIFIER	-	-	-	-	-	-	-	-	-	-	-	-	-	-	rs28857255	-	-	-	-	-	-	-	0.5008
rs563019646	10:1684884-1684892	ACACTCACACACTCACAC	intron_variant	MODIFIER	ADARB2	ENSG00000185736	Transcript	ENST00000381312.1	protein_coding	-	2023-09-01	-	-	-	-	-	-	-	rs563019646	-	-1	-	HGNC	227	-	-	0.004
rs370646916	10:2472929-2472929	G	intergenic_variant	MODIFIER	-	-	-	-	-	-	-	-	-	-	-	-	-	-	rs370646916	-	-	-	-	-	-	-	-
rs145170686	10:3357110-3357110	G	intergenic_variant	MODIFIER	-	-	-	-	-	-	-	-	-	-	-	-	-	-	rs145170686	-	-	-	-	-	-	-	-
rs4009520	10:5901404-5901404	CCCCCCC	downstream_gene_variant	MODIFIER	ANKRD16	ENSG00000134461	Transcript	ENST00000380094.5	protein_coding	-	-	-	-	-	-	-	-	-	rs4009520	2171	-1	-	HGNC	23471	-	-	0.007
rs4009520	10:5901404-5901404	CCCCCCCCC	downstream_gene_variant	MODIFIER	ANKRD16	ENSG00000134461	Transcript	ENST00000380094.5	protein_coding	-	-	-	-	-	-	-	-	-	rs4009520	2171	-1	-	HGNC	23471	-	-	-
rs4009520	10:5901404-5901404	CCCCCCCCCC	downstream_gene_variant	MODIFIER	ANKRD16	ENSG00000134461	Transcript	ENST00000380094.5	protein_coding	-	-	-	-	-	-	-	-	-	rs4009520	2171	-1	-	HGNC	23471	-	-	0.0401
rs4009520	10:5901404-5901404	CCCCCCCCCCC	downstream_gene_variant	MODIFIER	ANKRD16	ENSG00000134461	Transcript	ENST00000380094.5	protein_coding	-	-	-	-	-	-	-	-	-	rs4009520	2171	-1	-	HGNC	23471	-	-	-
rs4009520	10:5901404-5901404	CCCCCCCCCCCC	downstream_gene_variant	MODIFIER	ANKRD16	ENSG00000134461	Transcript	ENST00000380094.5	protein_coding	-	-	-	-	-	-	-	-	-	rs4009520	2171	-1	-	HGNC	23471	-	-	-
rs4009520	10:5901404-5901404	CCCCCCCCCCCCC	downstream_gene_variant	MODIFIER	ANKRD16	ENSG00000134461	Transcript	ENST00000380094.5	protein_coding	-	-	-	-	-	-	-	-	-	rs4009520	2171	-1	-	HGNC	23471	-	-	-
rs4009520	10:5901404-5901404	CCCCCCCCCCCCCC	downstream_gene_variant	MODIFIER	ANKRD16	ENSG00000134461	Transcript	ENST00000380094.5	protein_coding	-	-	-	-	-	-	-	-	-	rs4009520	2171	-1	-	HGNC	23471	-	-	-
rs4009520	10:5901404-5901404	CCCCCCC	downstream_gene_variant	MODIFIER	RP11-318E3.4	ENSG00000240180	Transcript	ENST00000430852.1	processed_pseudogene	-	-	-	-	-	-	-	-	-	rs4009520	2359	-1	-	Clone_based_vega_gene	-	-	-	0.007
rs4009520	10:5901404-5901404	CCCCCCCCC	downstream_gene_variant	MODIFIER	RP11-318E3.4	ENSG00000240180	Transcript	ENST00000430852.1	processed_pseudogene	-	-	-	-	-	-	-	-	-	rs4009520	2359	-1	-	Clone_based_vega_gene	-	-	-	-
rs4009520	10:5901404-5901404	CCCCCCCCCC	downstream_gene_variant	MODIFIER	RP11-318E3.4	ENSG00000240180	Transcript	ENST00000430852.1	processed_pseudogene	-	-	-	-	-	-	-	-	-	rs4009520	2359	-1	-	Clone_based_vega_gene	-	-	-	0.0401
rs4009520	10:5901404-5901404	CCCCCCCCCCC	downstream_gene_variant	MODIFIER	RP11-318E3.4	ENSG00000240180	Transcript	ENST00000430852.1	processed_pseudogene	-	-	-	-	-	-	-	-	-	rs4009520	2359	-1	-	Clone_based_vega_gene	-	-	-	-
rs4009520	10:5901404-5901404	CCCCCCCCCCCC	downstream_gene_variant	MODIFIER	RP11-318E3.4	ENSG00000240180	Transcript	ENST00000430852.1	processed_pseudogene	-	-	-	-	-	-	-	-	-	rs4009520	2359	-1	-	Clone_based_vega_gene	-	-	-	-
rs4009520	10:5901404-5901404	CCCCCCCCCCCCC	downstream_gene_variant	MODIFIER	RP11-318E3.4	ENSG00000240180	Transcript	ENST00000430852.1	processed_pseudogene	-	-	-	-	-	-	-	-	-	rs4009520	2359	-1	-	Clone_based_vega_gene	-	-	-	-
rs4009520	10:5901404-5901404	CCCCCCCCCCCCCC	downstream_gene_variant	MODIFIER	RP11-318E3.4	ENSG00000240180	Transcript	ENST00000430852.1	processed_pseudogene	-	-	-	-	-	-	-	-	-	rs4009520	2359	-1	-	Clone_based_vega_gene	-	-	-	-
rs117429546	10:5902599-5902599	T	downstream_gene_variant	MODIFIER	ANKRD16	ENSG00000134461	Transcript	ENST00000380094.5	protein_coding	-	-	-	-	-	-	-	-	-	rs117429546	981	-1	-	HGNC	23471	-	-	0.0044
rs117429546	10:5902599-5902599	T	downstream_gene_variant	MODIFIER	RP11-318E3.4	ENSG00000240180	Transcript	ENST00000430852.1	processed_pseudogene	-	-	-	-	-	-	-	-	-	rs117429546	1169	-1	-	Clone_based_vega_gene	-	-	-	0.0044
rs117429546	10:5902599-5902599	T	regulatory_region_variant	MODIFIER	-	-	RegulatoryFeature	ENSR00000968355	promoter_flanking_region	-	-	-	-	-	-	-	-	-	rs117429546	-	-	-	-	-	-	-	0.0044
rs146358229	10:13898050-13898050	G	intron_variant	MODIFIER	FRMD4A	ENSG00000151474	Transcript	ENST00000264546.6	protein_coding	-	2016-02-01	-	-	-	-	-	-	-	rs146358229	-	-1	cds_end_NF	HGNC	25491	-	-	-
rs146358229	10:13898050-13898050	T	intron_variant	MODIFIER	FRMD4A	ENSG00000151474	Transcript	ENST00000264546.6	protein_coding	-	2016-02-01	-	-	-	-	-	-	-	rs146358229	-	-1	cds_end_NF	HGNC	25491	-	-	-
rs146358229	10:13898050-13898050	G	intron_variant	MODIFIER	FRMD4A	ENSG00000151474	Transcript	ENST00000342409.2	protein_coding	-	2013-02-01	-	-	-	-	-	-	-	rs146358229	-	-1	-	HGNC	25491	-	-	-
rs146358229	10:13898050-13898050	T	intron_variant	MODIFIER	FRMD4A	ENSG00000151474	Transcript	ENST00000342409.2	protein_coding	-	2013-02-01	-	-	-	-	-	-	-	rs146358229	-	-1	-	HGNC	25491	-	-	-
rs146358229	10:13898050-13898050	G	intron_variant	MODIFIER	FRMD4A	ENSG00000151474	Transcript	ENST00000357447.2	protein_coding	-	2024-03-01	-	-	-	-	-	-	-	rs146358229	-	-1	-	HGNC	25491	-	-	-
rs146358229	10:13898050-13898050	T	intron_variant	MODIFIER	FRMD4A	ENSG00000151474	Transcript	ENST00000357447.2	protein_coding	-	2024-03-01	-	-	-	-	-	-	-	rs146358229	-	-1	-	HGNC	25491	-	-	-
rs146358229	10:13898050-13898050	G	intron_variant	MODIFIER	FRMD4A	ENSG00000151474	Transcript	ENST00000358621.4	protein_coding	-	2022-01-01	-	-	-	-	-	-	-	rs146358229	-	-1	-	HGNC	25491	-	-	-
rs146358229	10:13898050-13898050	T	intron_variant	MODIFIER	FRMD4A	ENSG00000151474	Transcript	ENST00000358621.4	protein_coding	-	2022-01-01	-	-	-	-	-	-	-	rs146358229	-	-1	-	HGNC	25491	-	-	-
rs146358229	10:13898050-13898050	G	intron_variant	MODIFIER	FRMD4A	ENSG00000151474	Transcript	ENST00000378503.1	protein_coding	-	2022-02-01	-	-	-	-	-	-	-	rs146358229	-	-1	-	HGNC	25491	-	-	-
rs146358229	10:13898050-13898050	T	intron_variant	MODIFIER	FRMD4A	ENSG00000151474	Transcript	ENST00000378503.1	protein_coding	-	2022-02-01	-	-	-	-	-	-	-	rs146358229	-	-1	-	HGNC	25491	-	-	-
rs1163344789	10:23620180-23620180	G	intron_variant	MODIFIER	C10orf67	ENSG00000179133	Transcript	ENST00000323327.4	protein_coding	-	2023-04-02	-	-	-	-	-	-	-	rs1163344789	-	-1	-	HGNC	28716	-	-	-
rs1163344789	10:23620180-23620180	G	intron_variant	MODIFIER	C10orf67	ENSG00000179133	Transcript	ENST00000376500.1	protein_coding	-	2023-08-02	-	-	-	-	-	-	-	rs1163344789	-	-1	cds_start_NF,cds_end_NF	HGNC	28716	-	-	-
rs541064560	10:26013211-26013211	A	intergenic_variant	MODIFIER	-	-	-	-	-	-	-	-	-	-	-	-	-	-	rs541064560	-	-	-	-	-	-	-	0.0028
rs541064560	10:26013211-26013211	C	intergenic_variant	MODIFIER	-	-	-	-	-	-	-	-	-	-	-	-	-	-	rs541064560	-	-	-	-	-	-	-	-
rs564840694	10:26013217-26013217	G	intergenic_variant	MODIFIER	-	-	-	-	-	-	-	-	-	-	-	-	-	-	rs564840694	-	-	-	-	-	-	-	0.0028
rs1045870139	10:38967344-38967344	A	intron_variant,non_coding_transcript_variant	MODIFIER	SLC9B1P3	ENSG00000233867	Transcript	ENST00000452667.2	unprocessed_pseudogene	-	2023-08-03	-	-	-	-	-	-	-	rs1045870139	-	-1	-	HGNC	43582	-	-	-
rs1045870139	10:38967344-38967344	C	intron_variant,non_coding_transcript_variant	MODIFIER	SLC9B1P3	ENSG00000233867	Transcript	ENST00000452667.2	unprocessed_pseudogene	-	2023-08-03	-	-	-	-	-	-	-	rs1045870139	-	-1	-	HGNC	43582	-	-	-
rs1045870139	10:38967344-38967344	T	intron_variant,non_coding_transcript_variant	MODIFIER	SLC9B1P3	ENSG00000233867	Transcript	ENST00000452667.2	unprocessed_pseudogene	-	2023-08-03	-	-	-	-	-	-	-	rs1045870139	-	-1	-	HGNC	43582	-	-	-
rs780133980	10:44030932-44030932	G	intergenic_variant	MODIFIER	-	-	-	-	-	-	-	-	-	-	-	-	-	-	rs780133980	-	-	-	-	-	-	-	-
rs11597742	10:62907015-62907015	C	intergenic_variant	MODIFIER	-	-	-	-	-	-	-	-	-	-	-	-	-	-	rs11597742	-	-	-	-	-	-	-	0.0102
rs11594699	10:62999203-62999203	G	intergenic_variant	MODIFIER	-	-	-	-	-	-	-	-	-	-	-	-	-	-	rs11594699	-	-	-	-	-	-	-	0.0108
rs79726775	10:63863814-63863814	A	regulatory_region_variant	MODIFIER	-	-	RegulatoryFeature	ENSR00001806339	enhancer	-	-	-	-	-	-	-	-	-	rs79726775	-	-	-	-	-	-	-	0.0076
rs79726775	10:63863814-63863814	A	intergenic_variant	MODIFIER	-	-	-	-	-	-	-	-	-	-	-	-	-	-	rs79726775	-	-	-	-	-	-	-	0.0076
rs1022020818	10:65942135-65942135	T	intergenic_variant	MODIFIER	-	-	-	-	-	-	-	-	-	-	-	-	-	-	rs1022020818	-	-	-	-	-	-	-	-
rs117051557	10:71953071-71953071	T	regulatory_region_variant	MODIFIER	-	-	RegulatoryFeature	ENSR00001523263	promoter_flanking_region	-	-	-	-	-	-	-	-	-	rs117051557	-	-	-	-	-	-	-	0.0116
rs117051557	10:71953071-71953071	T	intergenic_variant	MODIFIER	-	-	-	-	-	-	-	-	-	-	-	-	-	-	rs117051557	-	-	-	-	-	-	-	0.0116
rs191267587	10:71980568-71980568	A	intron_variant,NMD_transcript_variant	MODIFIER	PPA1	ENSG00000180817	Transcript	ENST00000373230.5	nonsense_mediated_decay	-	2023-07-02	-	-	-	-	-	-	-	rs191267587	-	-1	-	HGNC	9226	-	-	-
rs191267587	10:71980568-71980568	C	intron_variant,NMD_transcript_variant	MODIFIER	PPA1	ENSG00000180817	Transcript	ENST00000373230.5	nonsense_mediated_decay	-	2023-07-02	-	-	-	-	-	-	-	rs191267587	-	-1	-	HGNC	9226	-	-	-
rs191267587	10:71980568-71980568	A	intron_variant	MODIFIER	PPA1	ENSG00000180817	Transcript	ENST00000373232.3	protein_coding	-	2023-10-02	-	-	-	-	-	-	-	rs191267587	-	-1	-	HGNC	9226	-	-	-
rs191267587	10:71980568-71980568	C	intron_variant	MODIFIER	PPA1	ENSG00000180817	Transcript	ENST00000373232.3	protein_coding	-	2023-10-02	-	-	-	-	-	-	-	rs191267587	-	-1	-	HGNC	9226	-	-	-
rs191267587	10:71980568-71980568	A	intron_variant,non_coding_transcript_variant	MODIFIER	PPA1	ENSG00000180817	Transcript	ENST00000460755.1	retained_intron	-	2023-01-01	-	-	-	-	-	-	-	rs191267587	-	-1	-	HGNC	9226	-	-	-
rs191267587	10:71980568-71980568	C	intron_variant,non_coding_transcript_variant	MODIFIER	PPA1	ENSG00000180817	Transcript	ENST00000460755.1	retained_intron	-	2023-01-01	-	-	-	-	-	-	-	rs191267587	-	-1	-	HGNC	9226	-	-	-
rs191267587	10:71980568-71980568	A	intron_variant,non_coding_transcript_variant	MODIFIER	PPA1	ENSG00000180817	Transcript	ENST00000495346.1	processed_transcript	-	2023-02-02	-	-	-	-	-	-	-	rs191267587	-	-1	-	HGNC	9226	-	-	-
rs191267587	10:71980568-71980568	C	intron_variant,non_coding_transcript_variant	MODIFIER	PPA1	ENSG00000180817	Transcript	ENST00000495346.1	processed_transcript	-	2023-02-02	-	-	-	-	-	-	-	rs191267587	-	-1	-	HGNC	9226	-	-	-
rs191267587	10:71980568-71980568	A	intron_variant	MODIFIER	PPA1	ENSG00000180817	Transcript	ENST00000608321.1	protein_coding	-	2023-06-02	-	-	-	-	-	-	-	rs191267587	-	-1	-	HGNC	9226	-	-	-
rs191267587	10:71980568-71980568	C	intron_variant	MODIFIER	PPA1	ENSG00000180817	Transcript	ENST00000608321.1	protein_coding	-	2023-06-02	-	-	-	-	-	-	-	rs191267587	-	-1	-	HGNC	9226	-	-	-
rs17316944	10:85425383-85425383	G	intergenic_variant	MODIFIER	-	-	-	-	-	-	-	-	-	-	-	-	-	-	rs17316944	-	-	-	-	-	-	-	-
rs17316944	10:85425383-85425383	T	intergenic_variant	MODIFIER	-	-	-	-	-	-	-	-	-	-	-	-	-	-	rs17316944	-	-	-	-	-	-	-	0.0142
rs573746227	10:103469092-103469111	-	upstream_gene_variant	MODIFIER	RP11-190J1.3	ENSG00000224817	Transcript	ENST00000458489.1	lincRNA	-	-	-	-	-	-	-	-	-	rs573746227	935	-1	-	Clone_based_vega_gene	-	-	-	0.3093
rs187851820	10:104544231-104544231	A	intron_variant	MODIFIER	WBP1L	ENSG00000166272	Transcript	ENST00000369889.4	protein_coding	-	2023-03-01	-	-	-	-	-	-	-	rs187851820	-	1	-	HGNC	23510	-	-	0.0138
rs187851820	10:104544231-104544231	T	intron_variant	MODIFIER	WBP1L	ENSG00000166272	Transcript	ENST00000369889.4	protein_coding	-	2023-03-01	-	-	-	-	-	-	-	rs187851820	-	1	-	HGNC	23510	-	-	-
rs187851820	10:104544231-104544231	A	intron_variant	MODIFIER	WBP1L	ENSG00000166272	Transcript	ENST00000448841.1	protein_coding	-	2023-03-01	-	-	-	-	-	-	-	rs187851820	-	1	-	HGNC	23510	-	-	0.0138
rs187851820	10:104544231-104544231	T	intron_variant	MODIFIER	WBP1L	ENSG00000166272	Transcript	ENST00000448841.1	protein_coding	-	2023-03-01	-	-	-	-	-	-	-	rs187851820	-	1	-	HGNC	23510	-	-	-
rs61870810	10:104631127-104631127	T	intron_variant,NMD_transcript_variant	MODIFIER	C10orf32-ASMT	ENSG00000270316	Transcript	ENST00000299353.6	nonsense_mediated_decay	-	2014-07-01	-	-	-	-	-	-	-	rs61870810	-	1	-	HGNC	49183	-	-	0.0156
rs61870810	10:104631127-104631127	T	downstream_gene_variant	MODIFIER	RNU6-372P	ENSG00000201080	Transcript	ENST00000364210.1	snRNA	-	-	-	-	-	-	-	-	-	rs61870810	2851	1	-	HGNC	47335	-	-	0.0156
rs61870810	10:104631127-104631127	T	intron_variant	MODIFIER	AS3MT	ENSG00000214435	Transcript	ENST00000369880.3	protein_coding	-	2023-10-03	-	-	-	-	-	-	-	rs61870810	-	1	-	HGNC	17452	-	-	0.0156
rs7091996	10:106775959-106775959	A	intron_variant	MODIFIER	SORCS3	ENSG00000156395	Transcript	ENST00000369701.3	protein_coding	-	2026-04-01	-	-	-	-	-	-	-	rs7091996	-	1	-	HGNC	16699	-	-	0.0407
rs61241590	10:106851051-106851051	C	intron_variant	MODIFIER	SORCS3	ENSG00000156395	Transcript	ENST00000369701.3	protein_coding	-	2026-06-01	-	-	-	-	-	-	-	rs61241590	-	1	-	HGNC	16699	-	-	-
rs79693934	10:111124826-111124826	G	intergenic_variant	MODIFIER	-	-	-	-	-	-	-	-	-	-	-	-	-	-	rs79693934	-	-	-	-	-	-	-	0.0022
rs141542781	10:114081812-114081812	A	intron_variant,non_coding_transcript_variant	MODIFIER	GUCY2GP	ENSG00000243316	Transcript	ENST00000479705.1	unitary_pseudogene	-	14/20	-	-	-	-	-	-	-	rs141542781	-	-1	-	HGNC	31863	-	-	0.0062
rs141542781	10:114081812-114081812	A	intron_variant,non_coding_transcript_variant	MODIFIER	GUCY2GP	ENSG00000243316	Transcript	ENST00000490269.1	processed_transcript	-	2023-10-04	-	-	-	-	-	-	-	rs141542781	-	-1	-	HGNC	31863	-	-	0.0062
rs139933346	10:114083491-114083491	A	intron_variant,non_coding_transcript_variant	MODIFIER	GUCY2GP	ENSG00000243316	Transcript	ENST00000479705.1	unitary_pseudogene	-	14/20	-	-	-	-	-	-	-	rs139933346	-	-1	-	HGNC	31863	-	-	0.0132
rs139933346	10:114083491-114083491	A	intron_variant,non_coding_transcript_variant	MODIFIER	GUCY2GP	ENSG00000243316	Transcript	ENST00000490269.1	processed_transcript	-	2023-10-04	-	-	-	-	-	-	-	rs139933346	-	-1	-	HGNC	31863	-	-	0.0132
rs528779952	10:114107891-114107891	A	intron_variant,non_coding_transcript_variant	MODIFIER	GUCY2GP	ENSG00000243316	Transcript	ENST00000479705.1	unitary_pseudogene	-	2020-04-01	-	-	-	-	-	-	-	rs528779952	-	-1	-	HGNC	31863	-	-	0.0002
rs528779952	10:114107891-114107891	A	regulatory_region_variant	MODIFIER	-	-	RegulatoryFeature	ENSR00000989443	CTCF_binding_site	-	-	-	-	-	-	-	-	-	rs528779952	-	-	-	-	-	-	-	0.0002
rs184509484	10:115173345-115173345	C	intergenic_variant	MODIFIER	-	-	-	-	-	-	-	-	-	-	-	-	-	-	rs184509484	-	-	-	-	-	-	-	0.003
rs1161013895	10:117870302-117870302	G	intron_variant	MODIFIER	GFRA1	ENSG00000151892	Transcript	ENST00000355422.6	protein_coding	-	2023-10-06	-	-	-	-	-	-	-	rs1161013895	-	-1	-	HGNC	4243	-	-	-
rs1161013895	10:117870302-117870302	G	intron_variant	MODIFIER	GFRA1	ENSG00000151892	Transcript	ENST00000369234.4	protein_coding	-	2023-10-06	-	-	-	-	-	-	-	rs1161013895	-	-1	cds_end_NF	HGNC	4243	-	-	-
rs1161013895	10:117870302-117870302	G	intron_variant	MODIFIER	GFRA1	ENSG00000151892	Transcript	ENST00000369236.1	protein_coding	-	2023-08-04	-	-	-	-	-	-	-	rs1161013895	-	-1	-	HGNC	4243	-	-	-
rs1161013895	10:117870302-117870302	G	intron_variant	MODIFIER	GFRA1	ENSG00000151892	Transcript	ENST00000439649.3	protein_coding	-	2023-09-05	-	-	-	-	-	-	-	rs1161013895	-	-1	-	HGNC	4243	-	-	-
rs1161013895	10:117870302-117870302	G	intron_variant	MODIFIER	GFRA1	ENSG00000151892	Transcript	ENST00000544592.1	protein_coding	-	2023-06-02	-	-	-	-	-	-	-	rs1161013895	-	-1	-	HGNC	4243	-	-	-
rs781045327	10:121045587-121045587	A	intron_variant	MODIFIER	GRK5	ENSG00000198873	Transcript	ENST00000392870.2	protein_coding	-	2015-01-01	-	-	-	-	-	-	-	rs781045327	-	1	-	HGNC	4544	-	-	-
rs781045327	10:121045587-121045587	A	regulatory_region_variant	MODIFIER	-	-	RegulatoryFeature	ENSR00001528741	promoter_flanking_region	-	-	-	-	-	-	-	-	-	rs781045327	-	-	-	-	-	-	-	-
rs539329117	10:123285135-123285139	GAG	intron_variant	MODIFIER	FGFR2	ENSG00000066468	Transcript	ENST00000336553.6	protein_coding	-	2015-05-01	-	-	-	-	-	-	-	rs539329117	-	-1	cds_end_NF	HGNC	3689	-	-	0.0126
rs539329117	10:123285135-123285139	GAG	intron_variant	MODIFIER	FGFR2	ENSG00000066468	Transcript	ENST00000346997.2	protein_coding	-	2016-05-01	-	-	-	-	-	-	-	rs539329117	-	-1	-	HGNC	3689	-	-	0.0126
rs539329117	10:123285135-123285139	GAG	intron_variant	MODIFIER	FGFR2	ENSG00000066468	Transcript	ENST00000351936.6	protein_coding	-	2017-06-01	-	-	-	-	-	-	-	rs539329117	-	-1	-	HGNC	3689	-	-	0.0126
rs539329117	10:123285135-123285139	GAG	intron_variant	MODIFIER	FGFR2	ENSG00000066468	Transcript	ENST00000356226.4	protein_coding	-	2015-04-01	-	-	-	-	-	-	-	rs539329117	-	-1	-	HGNC	3689	-	-	0.0126
rs539329117	10:123285135-123285139	GAG	intron_variant	MODIFIER	FGFR2	ENSG00000066468	Transcript	ENST00000357555.5	protein_coding	-	2016-05-01	-	-	-	-	-	-	-	rs539329117	-	-1	-	HGNC	3689	-	-	0.0126
rs539329117	10:123285135-123285139	GAG	intron_variant	MODIFIER	FGFR2	ENSG00000066468	Transcript	ENST00000358487.5	protein_coding	-	2017-06-01	-	-	-	-	-	-	-	rs539329117	-	-1	-	HGNC	3689	-	-	0.0126
rs539329117	10:123285135-123285139	GAG	intron_variant	MODIFIER	FGFR2	ENSG00000066468	Transcript	ENST00000360144.3	protein_coding	-	2016-05-01	-	-	-	-	-	-	-	rs539329117	-	-1	-	HGNC	3689	-	-	0.0126
rs539329117	10:123285135-123285139	GAG	intron_variant	MODIFIER	FGFR2	ENSG00000066468	Transcript	ENST00000369056.1	protein_coding	-	2016-05-01	-	-	-	-	-	-	-	rs539329117	-	-1	-	HGNC	3689	-	-	0.0126
rs539329117	10:123285135-123285139	GAG	intron_variant	MODIFIER	FGFR2	ENSG00000066468	Transcript	ENST00000369058.3	protein_coding	-	2016-06-01	-	-	-	-	-	-	-	rs539329117	-	-1	cds_end_NF	HGNC	3689	-	-	0.0126
rs539329117	10:123285135-123285139	GAG	intron_variant	MODIFIER	FGFR2	ENSG00000066468	Transcript	ENST00000369059.1	protein_coding	-	2015-04-01	-	-	-	-	-	-	-	rs539329117	-	-1	-	HGNC	3689	-	-	0.0126
rs539329117	10:123285135-123285139	GAG	intron_variant	MODIFIER	FGFR2	ENSG00000066468	Transcript	ENST00000369060.4	protein_coding	-	2015-06-01	-	-	-	-	-	-	-	rs539329117	-	-1	-	HGNC	3689	-	-	0.0126
rs539329117	10:123285135-123285139	GAG	intron_variant	MODIFIER	FGFR2	ENSG00000066468	Transcript	ENST00000369061.4	protein_coding	-	2014-05-01	-	-	-	-	-	-	-	rs539329117	-	-1	-	HGNC	3689	-	-	0.0126
rs539329117	10:123285135-123285139	GAG	intron_variant	MODIFIER	FGFR2	ENSG00000066468	Transcript	ENST00000457416.2	protein_coding	-	2017-06-01	-	-	-	-	-	-	-	rs539329117	-	-1	-	HGNC	3689	-	-	0.0126
rs539329117	10:123285135-123285139	GAG	intron_variant	MODIFIER	FGFR2	ENSG00000066468	Transcript	ENST00000478859.1	protein_coding	-	2016-05-01	-	-	-	-	-	-	-	rs539329117	-	-1	-	HGNC	3689	-	-	0.0126
rs539329117	10:123285135-123285139	GAG	intron_variant,non_coding_transcript_variant	MODIFIER	FGFR2	ENSG00000066468	Transcript	ENST00000490349.1	processed_transcript	-	2023-08-06	-	-	-	-	-	-	-	rs539329117	-	-1	-	HGNC	3689	-	-	0.0126
rs539329117	10:123285135-123285139	GAG	intron_variant,NMD_transcript_variant	MODIFIER	FGFR2	ENSG00000066468	Transcript	ENST00000604236.1	nonsense_mediated_decay	-	2016-04-01	-	-	-	-	-	-	-	rs539329117	-	-1	-	HGNC	3689	-	-	0.0126
rs539329117	10:123285135-123285139	GAG	regulatory_region_variant	MODIFIER	-	-	RegulatoryFeature	ENSR00001528980	promoter_flanking_region	-	-	-	-	-	-	-	-	-	rs539329117	-	-	-	-	-	-	-	0.0126
rs45631614	10:123340327-123340327	C	intron_variant	MODIFIER	FGFR2	ENSG00000066468	Transcript	ENST00000336553.6	protein_coding	-	2015-02-01	-	-	-	-	-	-	-	rs45631614	-	-1	cds_end_NF	HGNC	3689	-	-	0.0066
rs45631614	10:123340327-123340327	C	intron_variant	MODIFIER	FGFR2	ENSG00000066468	Transcript	ENST00000346997.2	protein_coding	-	2016-01-01	-	-	-	-	-	-	-	rs45631614	-	-1	-	HGNC	3689	-	-	0.0066
rs45631614	10:123340327-123340327	C	intron_variant	MODIFIER	FGFR2	ENSG00000066468	Transcript	ENST00000351936.6	protein_coding	-	2017-02-01	-	-	-	-	-	-	-	rs45631614	-	-1	-	HGNC	3689	-	-	0.0066
rs45631614	10:123340327-123340327	C	intron_variant	MODIFIER	FGFR2	ENSG00000066468	Transcript	ENST00000356226.4	protein_coding	-	2015-02-01	-	-	-	-	-	-	-	rs45631614	-	-1	-	HGNC	3689	-	-	0.0066
rs45631614	10:123340327-123340327	C	intron_variant	MODIFIER	FGFR2	ENSG00000066468	Transcript	ENST00000357555.5	protein_coding	-	2016-02-01	-	-	-	-	-	-	-	rs45631614	-	-1	-	HGNC	3689	-	-	0.0066
rs45631614	10:123340327-123340327	C	intron_variant	MODIFIER	FGFR2	ENSG00000066468	Transcript	ENST00000358487.5	protein_coding	-	2017-02-01	-	-	-	-	-	-	-	rs45631614	-	-1	-	HGNC	3689	-	-	0.0066
rs45631614	10:123340327-123340327	C	intron_variant	MODIFIER	FGFR2	ENSG00000066468	Transcript	ENST00000359354.2	protein_coding	-	2023-06-02	-	-	-	-	-	-	-	rs45631614	-	-1	-	HGNC	3689	-	-	0.0066
rs45631614	10:123340327-123340327	C	intron_variant	MODIFIER	FGFR2	ENSG00000066468	Transcript	ENST00000360144.3	protein_coding	-	2016-02-01	-	-	-	-	-	-	-	rs45631614	-	-1	-	HGNC	3689	-	-	0.0066
rs45631614	10:123340327-123340327	C	intron_variant	MODIFIER	FGFR2	ENSG00000066468	Transcript	ENST00000369056.1	protein_coding	-	2016-01-01	-	-	-	-	-	-	-	rs45631614	-	-1	-	HGNC	3689	-	-	0.0066
rs45631614	10:123340327-123340327	C	intron_variant	MODIFIER	FGFR2	ENSG00000066468	Transcript	ENST00000369058.3	protein_coding	-	2016-02-01	-	-	-	-	-	-	-	rs45631614	-	-1	cds_end_NF	HGNC	3689	-	-	0.0066
rs45631614	10:123340327-123340327	C	intron_variant	MODIFIER	FGFR2	ENSG00000066468	Transcript	ENST00000369059.1	protein_coding	-	2015-02-01	-	-	-	-	-	-	-	rs45631614	-	-1	-	HGNC	3689	-	-	0.0066
rs45631614	10:123340327-123340327	C	intron_variant	MODIFIER	FGFR2	ENSG00000066468	Transcript	ENST00000369060.4	protein_coding	-	2015-02-01	-	-	-	-	-	-	-	rs45631614	-	-1	-	HGNC	3689	-	-	0.0066
rs45631614	10:123340327-123340327	C	intron_variant	MODIFIER	FGFR2	ENSG00000066468	Transcript	ENST00000369061.4	protein_coding	-	2014-01-01	-	-	-	-	-	-	-	rs45631614	-	-1	-	HGNC	3689	-	-	0.0066
rs45631614	10:123340327-123340327	C	intron_variant	MODIFIER	FGFR2	ENSG00000066468	Transcript	ENST00000457416.2	protein_coding	-	2017-02-01	-	-	-	-	-	-	-	rs45631614	-	-1	-	HGNC	3689	-	-	0.0066
rs45631614	10:123340327-123340327	C	intron_variant,non_coding_transcript_variant	MODIFIER	FGFR2	ENSG00000066468	Transcript	ENST00000490349.1	processed_transcript	-	2023-08-02	-	-	-	-	-	-	-	rs45631614	-	-1	-	HGNC	3689	-	-	0.0066
rs45631614	10:123340327-123340327	C	downstream_gene_variant	MODIFIER	FGFR2	ENSG00000066468	Transcript	ENST00000491111.1	processed_transcript	-	-	-	-	-	-	-	-	-	rs45631614	2489	-1	-	HGNC	3689	-	-	0.0066
rs45631614	10:123340327-123340327	C	intron_variant,NMD_transcript_variant	MODIFIER	FGFR2	ENSG00000066468	Transcript	ENST00000604236.1	nonsense_mediated_decay	-	2016-02-01	-	-	-	-	-	-	-	rs45631614	-	-1	-	HGNC	3689	-	-	0.0066
rs141368582	10:132736253-132736253	T	intergenic_variant	MODIFIER	-	-	-	-	-	-	-	-	-	-	-	-	-	-	rs141368582	-	-	-	-	-	-	-	0.009
rs112048000	10:132862079-132862079	A	intergenic_variant	MODIFIER	-	-	-	-	-	-	-	-	-	-	-	-	-	-	rs112048000	-	-	-	-	-	-	-	-
rs112048000	10:132862079-132862079	T	intergenic_variant	MODIFIER	-	-	-	-	-	-	-	-	-	-	-	-	-	-	rs112048000	-	-	-	-	-	-	-	0.0064
rs144645264	10:133974792-133974792	C	intron_variant	MODIFIER	JAKMIP3	ENSG00000188385	Transcript	ENST00000298622.4	protein_coding	-	18/23	-	-	-	-	-	-	-	rs144645264,COSV53819459	-	1	-	HGNC	23523	-	-	-
rs144645264	10:133974792-133974792	G	intron_variant	MODIFIER	JAKMIP3	ENSG00000188385	Transcript	ENST00000298622.4	protein_coding	-	18/23	-	-	-	-	-	-	-	rs144645264,COSV53819459	-	1	-	HGNC	23523	-	-	-
rs144645264	10:133974792-133974792	C	intron_variant,non_coding_transcript_variant	MODIFIER	JAKMIP3	ENSG00000188385	Transcript	ENST00000477275.1	processed_transcript	-	2013-09-01	-	-	-	-	-	-	-	rs144645264,COSV53819459	-	1	-	HGNC	23523	-	-	-
rs144645264	10:133974792-133974792	G	intron_variant,non_coding_transcript_variant	MODIFIER	JAKMIP3	ENSG00000188385	Transcript	ENST00000477275.1	processed_transcript	-	2013-09-01	-	-	-	-	-	-	-	rs144645264,COSV53819459	-	1	-	HGNC	23523	-	-	-
rs867926993	10:135036120-135036120	T	intron_variant	MODIFIER	KNDC1	ENSG00000171798	Transcript	ENST00000304613.3	protein_coding	-	29/29	-	-	-	-	-	-	-	rs867926993	-	1	-	HGNC	29374	-	-	-
rs867926993	10:135036120-135036120	T	intron_variant	MODIFIER	KNDC1	ENSG00000171798	Transcript	ENST00000368572.2	protein_coding	-	29/29	-	-	-	-	-	-	-	rs867926993	-	1	-	HGNC	29374	-	-	-
rs200579915	11:9619536-9619538	-	downstream_gene_variant	MODIFIER	WEE1	ENSG00000166483	Transcript	ENST00000527848.1	protein_coding	-	-	-	-	-	-	-	-	-	rs200579915	4533	1	cds_start_NF	HGNC	12761	-	-	-
rs1408302740	11:11364037-11364041	GTTAG	intron_variant	MODIFIER	GALNT18	ENSG00000110328	Transcript	ENST00000227756.4	protein_coding	-	2023-10-06	-	-	-	-	-	-	-	rs1408302740	-	-1	-	HGNC	30488	-	-	-
rs867022590	11:11500485-11500485	C	intron_variant	MODIFIER	GALNT18	ENSG00000110328	Transcript	ENST00000227756.4	protein_coding	-	2023-10-01	-	-	-	-	-	-	-	rs867022590,COSV57158814	-	-1	-	HGNC	30488	-	-	-
rs867022590	11:11500485-11500485	C	intron_variant,non_coding_transcript_variant	MODIFIER	GALNT18	ENSG00000110328	Transcript	ENST00000526064.1	processed_transcript	-	2023-02-01	-	-	-	-	-	-	-	rs867022590,COSV57158814	-	-1	-	HGNC	30488	-	-	-
rs867022590	11:11500485-11500485	C	regulatory_region_variant	MODIFIER	-	-	RegulatoryFeature	ENSR00000997008	enhancer	-	-	-	-	-	-	-	-	-	rs867022590,COSV57158814	-	-	-	-	-	-	-	-
rs867022590	11:11500485-11500485	C	regulatory_region_variant	MODIFIER	-	-	RegulatoryFeature	ENSR00000997010	CTCF_binding_site	-	-	-	-	-	-	-	-	-	rs867022590,COSV57158814	-	-	-	-	-	-	-	-
rs146434209	11:12437836-12437836	A	intron_variant	MODIFIER	PARVA	ENSG00000197702	Transcript	ENST00000334956.8	protein_coding	-	2023-12-01	-	-	-	-	-	-	-	rs146434209	-	1	-	HGNC	14652	-	-	0.003
rs146434209	11:12437836-12437836	A	intron_variant,non_coding_transcript_variant	MODIFIER	PARVA	ENSG00000197702	Transcript	ENST00000530755.1	retained_intron	-	2023-03-01	-	-	-	-	-	-	-	rs146434209	-	1	-	HGNC	14652	-	-	0.003
rs146434209	11:12437836-12437836	A	intron_variant,non_coding_transcript_variant	MODIFIER	PARVA	ENSG00000197702	Transcript	ENST00000533345.1	retained_intron	-	2023-07-01	-	-	-	-	-	-	-	rs146434209	-	1	-	HGNC	14652	-	-	0.003
rs146434209	11:12437836-12437836	A	intron_variant	MODIFIER	PARVA	ENSG00000197702	Transcript	ENST00000538608.1	protein_coding	-	2023-08-01	-	-	-	-	-	-	-	rs146434209	-	1	-	HGNC	14652	-	-	0.003
rs146434209	11:12437836-12437836	A	intron_variant	MODIFIER	PARVA	ENSG00000197702	Transcript	ENST00000539723.1	protein_coding	-	2023-12-01	-	-	-	-	-	-	-	rs146434209	-	1	-	HGNC	14652	-	-	0.003
rs146434209	11:12437836-12437836	A	intron_variant	MODIFIER	PARVA	ENSG00000197702	Transcript	ENST00000550549.1	protein_coding	-	2023-12-01	-	-	-	-	-	-	-	rs146434209	-	1	-	HGNC	14652	-	-	0.003
rs146434209	11:12437836-12437836	A	regulatory_region_variant	MODIFIER	-	-	RegulatoryFeature	ENSR00000997260	CTCF_binding_site	-	-	-	-	-	-	-	-	-	rs146434209	-	-	-	-	-	-	-	0.003
rs548519355	11:13383414-13383414	G	intron_variant	MODIFIER	ARNTL	ENSG00000133794	Transcript	ENST00000361003.4	protein_coding	-	2017-09-01	-	-	-	-	-	-	-	rs548519355	-	1	-	HGNC	701	-	-	0.0126
rs548519355	11:13383414-13383414	G	intron_variant	MODIFIER	ARNTL	ENSG00000133794	Transcript	ENST00000389707.4	protein_coding	-	2019-09-01	-	-	-	-	-	-	-	rs548519355	-	1	-	HGNC	701	-	-	0.0126
rs548519355	11:13383414-13383414	G	intron_variant	MODIFIER	ARNTL	ENSG00000133794	Transcript	ENST00000389708.3	protein_coding	-	2019-09-01	-	-	-	-	-	-	-	rs548519355	-	1	-	HGNC	701	-	-	0.0126
rs548519355	11:13383414-13383414	G	intron_variant	MODIFIER	ARNTL	ENSG00000133794	Transcript	ENST00000396441.3	protein_coding	-	2018-08-01	-	-	-	-	-	-	-	rs548519355	-	1	-	HGNC	701	-	-	0.0126
rs548519355	11:13383414-13383414	G	intron_variant	MODIFIER	ARNTL	ENSG00000133794	Transcript	ENST00000401424.1	protein_coding	-	2019-09-01	-	-	-	-	-	-	-	rs548519355	-	1	-	HGNC	701	-	-	0.0126
rs548519355	11:13383414-13383414	G	intron_variant	MODIFIER	ARNTL	ENSG00000133794	Transcript	ENST00000403290.1	protein_coding	-	2019-09-01	-	-	-	-	-	-	-	rs548519355	-	1	-	HGNC	701	-	-	0.0126
rs548519355	11:13383414-13383414	G	intron_variant	MODIFIER	ARNTL	ENSG00000133794	Transcript	ENST00000403482.3	protein_coding	-	2013-03-01	-	-	-	-	-	-	-	rs548519355	-	1	-	HGNC	701	-	-	0.0126
rs548519355	11:13383414-13383414	G	intron_variant	MODIFIER	ARNTL	ENSG00000133794	Transcript	ENST00000403510.3	protein_coding	-	2019-09-01	-	-	-	-	-	-	-	rs548519355	-	1	-	HGNC	701	-	-	0.0126
rs548519355	11:13383414-13383414	G	downstream_gene_variant	MODIFIER	ARNTL	ENSG00000133794	Transcript	ENST00000480685.1	retained_intron	-	-	-	-	-	-	-	-	-	rs548519355	4938	1	-	HGNC	701	-	-	0.0126
rs548519355	11:13383414-13383414	G	downstream_gene_variant	MODIFIER	ARNTL	ENSG00000133794	Transcript	ENST00000482049.1	protein_coding	-	-	-	-	-	-	-	-	-	rs548519355	3309	1	cds_end_NF	HGNC	701	-	-	0.0126
rs548519355	11:13383414-13383414	G	intron_variant,non_coding_transcript_variant	MODIFIER	ARNTL	ENSG00000133794	Transcript	ENST00000497429.1	processed_transcript	-	2023-05-02	-	-	-	-	-	-	-	rs548519355	-	1	-	HGNC	701	-	-	0.0126
rs548519355	11:13383414-13383414	G	downstream_gene_variant	MODIFIER	ARNTL	ENSG00000133794	Transcript	ENST00000527998.1	protein_coding	-	-	-	-	-	-	-	-	-	rs548519355	3427	1	cds_end_NF	HGNC	701	-	-	0.0126
rs548519355	11:13383414-13383414	G	downstream_gene_variant	MODIFIER	ARNTL	ENSG00000133794	Transcript	ENST00000529388.1	protein_coding	-	-	-	-	-	-	-	-	-	rs548519355	1495	1	cds_end_NF	HGNC	701	-	-	0.0126
rs548519355	11:13383414-13383414	G	downstream_gene_variant	MODIFIER	ARNTL	ENSG00000133794	Transcript	ENST00000529825.1	protein_coding	-	-	-	-	-	-	-	-	-	rs548519355	3386	1	cds_end_NF	HGNC	701	-	-	0.0126
rs548519355	11:13383414-13383414	G	intron_variant	MODIFIER	ARNTL	ENSG00000133794	Transcript	ENST00000530357.1	protein_coding	-	2023-09-09	-	-	-	-	-	-	-	rs548519355	-	1	cds_end_NF	HGNC	701	-	-	0.0126
rs548519355	11:13383414-13383414	G	downstream_gene_variant	MODIFIER	ARNTL	ENSG00000133794	Transcript	ENST00000531665.1	protein_coding	-	-	-	-	-	-	-	-	-	rs548519355	4770	1	cds_end_NF	HGNC	701	-	-	0.0126
rs548519355	11:13383414-13383414	G	downstream_gene_variant	MODIFIER	ARNTL	ENSG00000133794	Transcript	ENST00000533520.1	protein_coding	-	-	-	-	-	-	-	-	-	rs548519355	3353	1	cds_end_NF	HGNC	701	-	-	0.0126
rs548519355	11:13383414-13383414	G	upstream_gene_variant	MODIFIER	ARNTL	ENSG00000133794	Transcript	ENST00000534102.1	retained_intron	-	-	-	-	-	-	-	-	-	rs548519355	3549	1	-	HGNC	701	-	-	0.0126
rs9667355	11:18270067-18270067	A	intron_variant	MODIFIER	SAA2	ENSG00000134339	Transcript	ENST00000256733.4	protein_coding	-	2023-03-01	-	-	-	-	-	-	-	rs9667355	-	-1	-	HGNC	10514	-	-	-
rs9667355	11:18270067-18270067	C	intron_variant	MODIFIER	SAA2	ENSG00000134339	Transcript	ENST00000256733.4	protein_coding	-	2023-03-01	-	-	-	-	-	-	-	rs9667355	-	-1	-	HGNC	10514	-	-	0.0411
rs9667355	11:18270067-18270067	A	upstream_gene_variant	MODIFIER	RNA5SP333	ENSG00000200336	Transcript	ENST00000363466.1	rRNA	-	-	-	-	-	-	-	-	-	rs9667355	14	-1	-	HGNC	43233	-	-	-
rs9667355	11:18270067-18270067	C	upstream_gene_variant	MODIFIER	RNA5SP333	ENSG00000200336	Transcript	ENST00000363466.1	rRNA	-	-	-	-	-	-	-	-	-	rs9667355	14	-1	-	HGNC	43233	-	-	0.0411
rs9667355	11:18270067-18270067	A	intron_variant	MODIFIER	SAA2	ENSG00000134339	Transcript	ENST00000414546.2	protein_coding	-	2023-03-01	-	-	-	-	-	-	-	rs9667355	-	-1	-	HGNC	10514	-	-	-
rs9667355	11:18270067-18270067	C	intron_variant	MODIFIER	SAA2	ENSG00000134339	Transcript	ENST00000414546.2	protein_coding	-	2023-03-01	-	-	-	-	-	-	-	rs9667355	-	-1	-	HGNC	10514	-	-	0.0411
rs9667355	11:18270067-18270067	A	intron_variant,non_coding_transcript_variant	MODIFIER	SAA2-SAA4	ENSG00000255071	Transcript	ENST00000524555.1	processed_transcript	-	2023-05-01	-	-	-	-	-	-	-	rs9667355	-	-1	-	HGNC	39550	-	-	-
rs9667355	11:18270067-18270067	C	intron_variant,non_coding_transcript_variant	MODIFIER	SAA2-SAA4	ENSG00000255071	Transcript	ENST00000524555.1	processed_transcript	-	2023-05-01	-	-	-	-	-	-	-	rs9667355	-	-1	-	HGNC	39550	-	-	0.0411
rs9667355	11:18270067-18270067	A	5_prime_UTR_variant	MODIFIER	SAA2	ENSG00000134339	Transcript	ENST00000526900.1	protein_coding	2023-04-01	-	-	-	116	-	-	-	-	rs9667355	-	-1	-	HGNC	10514	-	-	-
rs9667355	11:18270067-18270067	C	5_prime_UTR_variant	MODIFIER	SAA2	ENSG00000134339	Transcript	ENST00000526900.1	protein_coding	2023-04-01	-	-	-	116	-	-	-	-	rs9667355	-	-1	-	HGNC	10514	-	-	0.0411
rs9667355	11:18270067-18270067	A	intron_variant	MODIFIER	SAA2	ENSG00000134339	Transcript	ENST00000528349.1	protein_coding	-	2023-03-01	-	-	-	-	-	-	-	rs9667355	-	-1	-	HGNC	10514	-	-	-
rs9667355	11:18270067-18270067	C	intron_variant	MODIFIER	SAA2	ENSG00000134339	Transcript	ENST00000528349.1	protein_coding	-	2023-03-01	-	-	-	-	-	-	-	rs9667355	-	-1	-	HGNC	10514	-	-	0.0411
rs9667355	11:18270067-18270067	A	splice_region_variant,splice_polypyrimidine_tract_variant,intron_variant	LOW	SAA2	ENSG00000134339	Transcript	ENST00000529528.1	protein_coding	-	2023-04-01	-	-	-	-	-	-	-	rs9667355	-	-1	-	HGNC	10514	-	-	-
rs9667355	11:18270067-18270067	C	splice_region_variant,splice_polypyrimidine_tract_variant,intron_variant	LOW	SAA2	ENSG00000134339	Transcript	ENST00000529528.1	protein_coding	-	2023-04-01	-	-	-	-	-	-	-	rs9667355	-	-1	-	HGNC	10514	-	-	0.0411
rs9667355	11:18270067-18270067	A	upstream_gene_variant	MODIFIER	SAA2	ENSG00000134339	Transcript	ENST00000530400.1	protein_coding	-	-	-	-	-	-	-	-	-	rs9667355	501	-1	-	HGNC	10514	-	-	-
rs9667355	11:18270067-18270067	C	upstream_gene_variant	MODIFIER	SAA2	ENSG00000134339	Transcript	ENST00000530400.1	protein_coding	-	-	-	-	-	-	-	-	-	rs9667355	501	-1	-	HGNC	10514	-	-	0.0411
rs12277673	11:24529438-24529438	G	intron_variant	MODIFIER	LUZP2	ENSG00000187398	Transcript	ENST00000336930.6	protein_coding	-	2023-11-01	-	-	-	-	-	-	-	rs12277673	-	1	-	HGNC	23206	-	-	0.0399
rs12277673	11:24529438-24529438	G	intron_variant,non_coding_transcript_variant	MODIFIER	LUZP2	ENSG00000187398	Transcript	ENST00000405855.2	processed_transcript	-	2023-05-01	-	-	-	-	-	-	-	rs12277673	-	1	-	HGNC	23206	-	-	0.0399
rs12277673	11:24529438-24529438	G	intron_variant,non_coding_transcript_variant	MODIFIER	LUZP2	ENSG00000187398	Transcript	ENST00000449567.2	processed_transcript	-	2023-05-01	-	-	-	-	-	-	-	rs12277673	-	1	-	HGNC	23206	-	-	0.0399
rs12277673	11:24529438-24529438	G	intron_variant	MODIFIER	LUZP2	ENSG00000187398	Transcript	ENST00000529015.1	protein_coding	-	2023-06-01	-	-	-	-	-	-	-	rs12277673	-	1	cds_end_NF	HGNC	23206	-	-	0.0399
rs12277673	11:24529438-24529438	G	intron_variant,non_coding_transcript_variant	MODIFIER	LUZP2	ENSG00000187398	Transcript	ENST00000531187.1	processed_transcript	-	2023-05-01	-	-	-	-	-	-	-	rs12277673	-	1	-	HGNC	23206	-	-	0.0399
rs12277673	11:24529438-24529438	G	intron_variant	MODIFIER	LUZP2	ENSG00000187398	Transcript	ENST00000533227.1	protein_coding	-	2023-11-01	-	-	-	-	-	-	-	rs12277673	-	1	-	HGNC	23206	-	-	0.0399
rs11027962	11:24535728-24535728	G	intron_variant	MODIFIER	LUZP2	ENSG00000187398	Transcript	ENST00000336930.6	protein_coding	-	2023-11-01	-	-	-	-	-	-	-	rs11027962	-	1	-	HGNC	23206	-	-	0.0445
rs11027962	11:24535728-24535728	G	intron_variant,non_coding_transcript_variant	MODIFIER	LUZP2	ENSG00000187398	Transcript	ENST00000405855.2	processed_transcript	-	2023-05-01	-	-	-	-	-	-	-	rs11027962	-	1	-	HGNC	23206	-	-	0.0445
rs11027962	11:24535728-24535728	G	intron_variant,non_coding_transcript_variant	MODIFIER	LUZP2	ENSG00000187398	Transcript	ENST00000449567.2	processed_transcript	-	2023-05-01	-	-	-	-	-	-	-	rs11027962	-	1	-	HGNC	23206	-	-	0.0445
rs11027962	11:24535728-24535728	G	intron_variant	MODIFIER	LUZP2	ENSG00000187398	Transcript	ENST00000529015.1	protein_coding	-	2023-06-01	-	-	-	-	-	-	-	rs11027962	-	1	cds_end_NF	HGNC	23206	-	-	0.0445
rs11027962	11:24535728-24535728	G	intron_variant,non_coding_transcript_variant	MODIFIER	LUZP2	ENSG00000187398	Transcript	ENST00000531187.1	processed_transcript	-	2023-05-01	-	-	-	-	-	-	-	rs11027962	-	1	-	HGNC	23206	-	-	0.0445
rs11027962	11:24535728-24535728	G	intron_variant	MODIFIER	LUZP2	ENSG00000187398	Transcript	ENST00000533227.1	protein_coding	-	2023-11-01	-	-	-	-	-	-	-	rs11027962	-	1	-	HGNC	23206	-	-	0.0445
rs11027962	11:24535728-24535728	G	regulatory_region_variant	MODIFIER	-	-	RegulatoryFeature	ENSR00001532963	enhancer	-	-	-	-	-	-	-	-	-	rs11027962	-	-	-	-	-	-	-	0.0445
rs12796318	11:31993727-31993727	A	intron_variant	MODIFIER	RCN1	ENSG00000049449	Transcript	ENST00000530348.1	protein_coding	-	2023-03-01	-	-	-	-	-	-	-	rs12796318	-	1	cds_end_NF	HGNC	9934	-	-	0.105
rs12796318	11:31993727-31993727	A	intron_variant	MODIFIER	RCN1	ENSG00000049449	Transcript	ENST00000532942.1	protein_coding	-	2023-05-01	-	-	-	-	-	-	-	rs12796318	-	1	-	HGNC	9934	-	-	0.105
rs11031544	11:32000872-32000872	C	intron_variant	MODIFIER	RCN1	ENSG00000049449	Transcript	ENST00000530348.1	protein_coding	-	2023-03-01	-	-	-	-	-	-	-	rs11031544	-	1	cds_end_NF	HGNC	9934	-	-	0.1062
rs11031544	11:32000872-32000872	G	intron_variant	MODIFIER	RCN1	ENSG00000049449	Transcript	ENST00000530348.1	protein_coding	-	2023-03-01	-	-	-	-	-	-	-	rs11031544	-	1	cds_end_NF	HGNC	9934	-	-	-
rs11031544	11:32000872-32000872	C	intron_variant	MODIFIER	RCN1	ENSG00000049449	Transcript	ENST00000532942.1	protein_coding	-	2023-05-01	-	-	-	-	-	-	-	rs11031544	-	1	-	HGNC	9934	-	-	0.1062
rs11031544	11:32000872-32000872	G	intron_variant	MODIFIER	RCN1	ENSG00000049449	Transcript	ENST00000532942.1	protein_coding	-	2023-05-01	-	-	-	-	-	-	-	rs11031544	-	1	-	HGNC	9934	-	-	-
rs113226253	11:42323946-42323946	T	intergenic_variant	MODIFIER	-	-	-	-	-	-	-	-	-	-	-	-	-	-	rs113226253	-	-	-	-	-	-	-	0.0032
rs11037203	11:43012905-43012905	A	intergenic_variant	MODIFIER	-	-	-	-	-	-	-	-	-	-	-	-	-	-	rs11037203	-	-	-	-	-	-	-	0.4988
rs11037203	11:43012905-43012905	C	intergenic_variant	MODIFIER	-	-	-	-	-	-	-	-	-	-	-	-	-	-	rs11037203	-	-	-	-	-	-	-	-
rs12285743	11:43016488-43016488	A	intergenic_variant	MODIFIER	-	-	-	-	-	-	-	-	-	-	-	-	-	-	rs12285743	-	-	-	-	-	-	-	0.499
rs12285743	11:43016488-43016488	C	intergenic_variant	MODIFIER	-	-	-	-	-	-	-	-	-	-	-	-	-	-	rs12285743	-	-	-	-	-	-	-	-
rs12577577	11:43020522-43020522	A	intergenic_variant	MODIFIER	-	-	-	-	-	-	-	-	-	-	-	-	-	-	rs12577577	-	-	-	-	-	-	-	0.5072
rs7119623	11:43023301-43023301	A	intergenic_variant	MODIFIER	-	-	-	-	-	-	-	-	-	-	-	-	-	-	rs7119623	-	-	-	-	-	-	-	-
rs7119623	11:43023301-43023301	C	intergenic_variant	MODIFIER	-	-	-	-	-	-	-	-	-	-	-	-	-	-	rs7119623	-	-	-	-	-	-	-	0.5072
rs7119623	11:43023301-43023301	G	intergenic_variant	MODIFIER	-	-	-	-	-	-	-	-	-	-	-	-	-	-	rs7119623	-	-	-	-	-	-	-	-
rs139658586	11:43025652-43025652	G	intergenic_variant	MODIFIER	-	-	-	-	-	-	-	-	-	-	-	-	-	-	rs139658586	-	-	-	-	-	-	-	0.5313
rs139658586	11:43025652-43025652	T	intergenic_variant	MODIFIER	-	-	-	-	-	-	-	-	-	-	-	-	-	-	rs139658586	-	-	-	-	-	-	-	-
rs7116000	11:43025991-43025991	G	intergenic_variant	MODIFIER	-	-	-	-	-	-	-	-	-	-	-	-	-	-	rs7116000	-	-	-	-	-	-	-	-
rs7116000	11:43025991-43025991	T	intergenic_variant	MODIFIER	-	-	-	-	-	-	-	-	-	-	-	-	-	-	rs7116000	-	-	-	-	-	-	-	0.5162
rs4307709	11:43028129-43028129	A	intergenic_variant	MODIFIER	-	-	-	-	-	-	-	-	-	-	-	-	-	-	rs4307709	-	-	-	-	-	-	-	0.5028
rs4268499	11:43028239-43028239	A	intergenic_variant	MODIFIER	-	-	-	-	-	-	-	-	-	-	-	-	-	-	rs4268499	-	-	-	-	-	-	-	-
rs4268499	11:43028239-43028239	G	intergenic_variant	MODIFIER	-	-	-	-	-	-	-	-	-	-	-	-	-	-	rs4268499	-	-	-	-	-	-	-	0.517
rs1387309	11:43032313-43032313	A	intergenic_variant	MODIFIER	-	-	-	-	-	-	-	-	-	-	-	-	-	-	rs1387309	-	-	-	-	-	-	-	0.5028
rs1387309	11:43032313-43032313	G	intergenic_variant	MODIFIER	-	-	-	-	-	-	-	-	-	-	-	-	-	-	rs1387309	-	-	-	-	-	-	-	-
rs1387309	11:43032313-43032313	T	intergenic_variant	MODIFIER	-	-	-	-	-	-	-	-	-	-	-	-	-	-	rs1387309	-	-	-	-	-	-	-	-
rs7126821	11:43046643-43046643	A	intergenic_variant	MODIFIER	-	-	-	-	-	-	-	-	-	-	-	-	-	-	rs7126821	-	-	-	-	-	-	-	-
rs7126821	11:43046643-43046643	G	intergenic_variant	MODIFIER	-	-	-	-	-	-	-	-	-	-	-	-	-	-	rs7126821	-	-	-	-	-	-	-	0.4918
rs7126821	11:43046643-43046643	T	intergenic_variant	MODIFIER	-	-	-	-	-	-	-	-	-	-	-	-	-	-	rs7126821	-	-	-	-	-	-	-	-
rs55942358	11:44295049-44295049	A	intron_variant	MODIFIER	ALX4	ENSG00000052850	Transcript	ENST00000329255.3	protein_coding	-	2023-03-02	-	-	-	-	-	-	-	rs55942358	-	-1	-	HGNC	450	-	-	0.0767
rs58371180	11:44298454-44298454	T	intron_variant	MODIFIER	ALX4	ENSG00000052850	Transcript	ENST00000329255.3	protein_coding	-	2023-03-01	-	-	-	-	-	-	-	rs58371180	-	-1	-	HGNC	450	-	-	0.0471
rs1487115945	11:48786473-48786473	T	intergenic_variant	MODIFIER	-	-	-	-	-	-	-	-	-	-	-	-	-	-	rs1487115945	-	-	-	-	-	-	-	-
rs767281508	11:48788414-48788414	G	intergenic_variant	MODIFIER	-	-	-	-	-	-	-	-	-	-	-	-	-	-	rs767281508	-	-	-	-	-	-	-	-
rs767281508	11:48788414-48788414	T	intergenic_variant	MODIFIER	-	-	-	-	-	-	-	-	-	-	-	-	-	-	rs767281508	-	-	-	-	-	-	-	-
rs1306515080	11:48796236-48796236	C	intergenic_variant	MODIFIER	-	-	-	-	-	-	-	-	-	-	-	-	-	-	rs1306515080	-	-	-	-	-	-	-	-
rs1200551635	11:50259336-50259336	TT	intron_variant,non_coding_transcript_variant	MODIFIER	RP11-347H15.4	ENSG00000254518	Transcript	ENST00000525654.1	lincRNA	-	2023-01-01	-	-	-	-	-	-	-	rs1200551635	-	1	-	Clone_based_vega_gene	-	-	-	-
rs1200551635	11:50259336-50259336	TT	intron_variant,non_coding_transcript_variant	MODIFIER	RP11-347H15.4	ENSG00000254518	Transcript	ENST00000529219.1	lincRNA	-	2023-02-01	-	-	-	-	-	-	-	rs1200551635	-	1	-	Clone_based_vega_gene	-	-	-	-
rs1200551635	11:50259336-50259336	TT	upstream_gene_variant	MODIFIER	RP11-347H15.5	ENSG00000255042	Transcript	ENST00000531666.1	transcribed_unprocessed_pseudogene	-	-	-	-	-	-	-	-	-	rs1200551635	4831	-1	-	Clone_based_vega_gene	-	-	-	-
rs10897131	11:60764664-60764664	A	intron_variant	MODIFIER	CD6	ENSG00000013725	Transcript	ENST00000313421.7	protein_coding	-	2023-12-01	-	-	-	-	-	-	-	rs10897131	-	1	-	HGNC	1691	-	-	0.5741
rs10897131	11:60764664-60764664	A	intron_variant	MODIFIER	CD6	ENSG00000013725	Transcript	ENST00000344028.5	protein_coding	-	2023-11-01	-	-	-	-	-	-	-	rs10897131	-	1	-	HGNC	1691	-	-	0.5741
rs10897131	11:60764664-60764664	A	intron_variant,NMD_transcript_variant	MODIFIER	CD6	ENSG00000013725	Transcript	ENST00000344931.5	nonsense_mediated_decay	-	2023-11-01	-	-	-	-	-	-	-	rs10897131	-	1	-	HGNC	1691	-	-	0.5741
rs10897131	11:60764664-60764664	A	intron_variant	MODIFIER	CD6	ENSG00000013725	Transcript	ENST00000346437.4	protein_coding	-	2023-10-01	-	-	-	-	-	-	-	rs10897131	-	1	-	HGNC	1691	-	-	0.5741
rs10897131	11:60764664-60764664	A	intron_variant	MODIFIER	CD6	ENSG00000013725	Transcript	ENST00000352009.5	protein_coding	-	2023-10-01	-	-	-	-	-	-	-	rs10897131	-	1	-	HGNC	1691	-	-	0.5741
rs10897131	11:60764664-60764664	A	intron_variant	MODIFIER	CD6	ENSG00000013725	Transcript	ENST00000433107.2	protein_coding	-	2023-08-01	-	-	-	-	-	-	-	rs10897131	-	1	cds_end_NF	HGNC	1691	-	-	0.5741
rs10897131	11:60764664-60764664	A	intron_variant	MODIFIER	CD6	ENSG00000013725	Transcript	ENST00000452451.2	protein_coding	-	2023-10-01	-	-	-	-	-	-	-	rs10897131	-	1	-	HGNC	1691	-	-	0.5741
rs10897131	11:60764664-60764664	A	intron_variant	MODIFIER	CD6	ENSG00000013725	Transcript	ENST00000542157.1	protein_coding	-	2023-04-01	-	-	-	-	-	-	-	rs10897131	-	1	cds_end_NF	HGNC	1691	-	-	0.5741
rs10897131	11:60764664-60764664	A	intron_variant,NMD_transcript_variant	MODIFIER	CD6	ENSG00000013725	Transcript	ENST00000542254.1	nonsense_mediated_decay	-	2023-03-02	-	-	-	-	-	-	-	rs10897131	-	1	-	HGNC	1691	-	-	0.5741
rs10897131	11:60764664-60764664	A	intron_variant,non_coding_transcript_variant	MODIFIER	CD6	ENSG00000013725	Transcript	ENST00000545105.1	processed_transcript	-	2023-05-01	-	-	-	-	-	-	-	rs10897131	-	1	-	HGNC	1691	-	-	0.5741
rs3016178	11:60766555-60766555	A	intron_variant	MODIFIER	CD6	ENSG00000013725	Transcript	ENST00000313421.7	protein_coding	-	2023-12-01	-	-	-	-	-	-	-	rs3016178	-	1	-	HGNC	1691	-	-	0.4002
rs3016178	11:60766555-60766555	A	intron_variant	MODIFIER	CD6	ENSG00000013725	Transcript	ENST00000344028.5	protein_coding	-	2023-11-01	-	-	-	-	-	-	-	rs3016178	-	1	-	HGNC	1691	-	-	0.4002
rs3016178	11:60766555-60766555	A	intron_variant,NMD_transcript_variant	MODIFIER	CD6	ENSG00000013725	Transcript	ENST00000344931.5	nonsense_mediated_decay	-	2023-11-01	-	-	-	-	-	-	-	rs3016178	-	1	-	HGNC	1691	-	-	0.4002
rs3016178	11:60766555-60766555	A	intron_variant	MODIFIER	CD6	ENSG00000013725	Transcript	ENST00000346437.4	protein_coding	-	2023-10-01	-	-	-	-	-	-	-	rs3016178	-	1	-	HGNC	1691	-	-	0.4002
rs3016178	11:60766555-60766555	A	intron_variant	MODIFIER	CD6	ENSG00000013725	Transcript	ENST00000352009.5	protein_coding	-	2023-10-01	-	-	-	-	-	-	-	rs3016178	-	1	-	HGNC	1691	-	-	0.4002
rs3016178	11:60766555-60766555	A	intron_variant	MODIFIER	CD6	ENSG00000013725	Transcript	ENST00000433107.2	protein_coding	-	2023-08-01	-	-	-	-	-	-	-	rs3016178	-	1	cds_end_NF	HGNC	1691	-	-	0.4002
rs3016178	11:60766555-60766555	A	intron_variant	MODIFIER	CD6	ENSG00000013725	Transcript	ENST00000452451.2	protein_coding	-	2023-10-01	-	-	-	-	-	-	-	rs3016178	-	1	-	HGNC	1691	-	-	0.4002
rs3016178	11:60766555-60766555	A	intron_variant	MODIFIER	CD6	ENSG00000013725	Transcript	ENST00000542157.1	protein_coding	-	2023-04-01	-	-	-	-	-	-	-	rs3016178	-	1	cds_end_NF	HGNC	1691	-	-	0.4002
rs3016178	11:60766555-60766555	A	intron_variant,NMD_transcript_variant	MODIFIER	CD6	ENSG00000013725	Transcript	ENST00000542254.1	nonsense_mediated_decay	-	2023-03-02	-	-	-	-	-	-	-	rs3016178	-	1	-	HGNC	1691	-	-	0.4002
rs3016178	11:60766555-60766555	A	intron_variant,non_coding_transcript_variant	MODIFIER	CD6	ENSG00000013725	Transcript	ENST00000545105.1	processed_transcript	-	2023-05-01	-	-	-	-	-	-	-	rs3016178	-	1	-	HGNC	1691	-	-	0.4002
rs11462483	11:60767799-60767799	AAA	intron_variant	MODIFIER	CD6	ENSG00000013725	Transcript	ENST00000313421.7	protein_coding	-	2023-12-01	-	-	-	-	-	-	-	rs11462483	-	1	-	HGNC	1691	-	-	0.5106
rs11462483	11:60767799-60767799	AAA	intron_variant	MODIFIER	CD6	ENSG00000013725	Transcript	ENST00000344028.5	protein_coding	-	2023-11-01	-	-	-	-	-	-	-	rs11462483	-	1	-	HGNC	1691	-	-	0.5106
rs11462483	11:60767799-60767799	AAA	intron_variant,NMD_transcript_variant	MODIFIER	CD6	ENSG00000013725	Transcript	ENST00000344931.5	nonsense_mediated_decay	-	2023-11-01	-	-	-	-	-	-	-	rs11462483	-	1	-	HGNC	1691	-	-	0.5106
rs11462483	11:60767799-60767799	AAA	intron_variant	MODIFIER	CD6	ENSG00000013725	Transcript	ENST00000346437.4	protein_coding	-	2023-10-01	-	-	-	-	-	-	-	rs11462483	-	1	-	HGNC	1691	-	-	0.5106
rs11462483	11:60767799-60767799	AAA	intron_variant	MODIFIER	CD6	ENSG00000013725	Transcript	ENST00000352009.5	protein_coding	-	2023-10-01	-	-	-	-	-	-	-	rs11462483	-	1	-	HGNC	1691	-	-	0.5106
rs11462483	11:60767799-60767799	AAA	intron_variant	MODIFIER	CD6	ENSG00000013725	Transcript	ENST00000433107.2	protein_coding	-	2023-08-01	-	-	-	-	-	-	-	rs11462483	-	1	cds_end_NF	HGNC	1691	-	-	0.5106
rs11462483	11:60767799-60767799	AAA	intron_variant	MODIFIER	CD6	ENSG00000013725	Transcript	ENST00000452451.2	protein_coding	-	2023-10-01	-	-	-	-	-	-	-	rs11462483	-	1	-	HGNC	1691	-	-	0.5106
rs11462483	11:60767799-60767799	AAA	upstream_gene_variant	MODIFIER	CD6	ENSG00000013725	Transcript	ENST00000538288.1	processed_transcript	-	-	-	-	-	-	-	-	-	rs11462483	4083	1	-	HGNC	1691	-	-	0.5106
rs11462483	11:60767799-60767799	AAA	intron_variant	MODIFIER	CD6	ENSG00000013725	Transcript	ENST00000542157.1	protein_coding	-	2023-04-01	-	-	-	-	-	-	-	rs11462483	-	1	cds_end_NF	HGNC	1691	-	-	0.5106
rs11462483	11:60767799-60767799	AAA	intron_variant,NMD_transcript_variant	MODIFIER	CD6	ENSG00000013725	Transcript	ENST00000542254.1	nonsense_mediated_decay	-	2023-03-02	-	-	-	-	-	-	-	rs11462483	-	1	-	HGNC	1691	-	-	0.5106
rs11462483	11:60767799-60767799	AAA	intron_variant,non_coding_transcript_variant	MODIFIER	CD6	ENSG00000013725	Transcript	ENST00000545105.1	processed_transcript	-	2023-05-01	-	-	-	-	-	-	-	rs11462483	-	1	-	HGNC	1691	-	-	0.5106
rs2074232	11:60785038-60785038	G	intron_variant	MODIFIER	CD6	ENSG00000013725	Transcript	ENST00000313421.7	protein_coding	-	2023-12-10	-	-	-	-	-	-	-	rs2074232,COSV57838900	-	1	-	HGNC	1691	-	-	0.4603
rs2074232	11:60785038-60785038	G	intron_variant	MODIFIER	CD6	ENSG00000013725	Transcript	ENST00000344028.5	protein_coding	-	2023-11-09	-	-	-	-	-	-	-	rs2074232,COSV57838900	-	1	-	HGNC	1691	-	-	0.4603
rs2074232	11:60785038-60785038	G	intron_variant,NMD_transcript_variant	MODIFIER	CD6	ENSG00000013725	Transcript	ENST00000344931.5	nonsense_mediated_decay	-	2023-11-10	-	-	-	-	-	-	-	rs2074232,COSV57838900	-	1	-	HGNC	1691	-	-	0.4603
rs2074232	11:60785038-60785038	G	intron_variant	MODIFIER	CD6	ENSG00000013725	Transcript	ENST00000346437.4	protein_coding	-	2023-10-08	-	-	-	-	-	-	-	rs2074232,COSV57838900	-	1	-	HGNC	1691	-	-	0.4603
rs2074232	11:60785038-60785038	G	intron_variant	MODIFIER	CD6	ENSG00000013725	Transcript	ENST00000352009.5	protein_coding	-	2023-10-09	-	-	-	-	-	-	-	rs2074232,COSV57838900	-	1	-	HGNC	1691	-	-	0.4603
rs2074232	11:60785038-60785038	G	downstream_gene_variant	MODIFIER	CD6	ENSG00000013725	Transcript	ENST00000419282.2	retained_intron	-	-	-	-	-	-	-	-	-	rs2074232,COSV57838900	17	1	-	HGNC	1691	-	-	0.4603
rs2074232	11:60785038-60785038	G	intron_variant	MODIFIER	CD6	ENSG00000013725	Transcript	ENST00000433107.2	protein_coding	-	2023-08-08	-	-	-	-	-	-	-	rs2074232,COSV57838900	-	1	cds_end_NF	HGNC	1691	-	-	0.4603
rs2074232	11:60785038-60785038	G	intron_variant	MODIFIER	CD6	ENSG00000013725	Transcript	ENST00000452451.2	protein_coding	-	2023-10-09	-	-	-	-	-	-	-	rs2074232,COSV57838900	-	1	-	HGNC	1691	-	-	0.4603
rs2074232	11:60785038-60785038	G	non_coding_transcript_exon_variant	MODIFIER	CD6	ENSG00000013725	Transcript	ENST00000505761.2	retained_intron	2023-02-01	-	-	-	664	-	-	-	-	rs2074232,COSV57838900	-	1	-	HGNC	1691	-	-	0.4603
rs2074232	11:60785038-60785038	G	downstream_gene_variant	MODIFIER	CD6	ENSG00000013725	Transcript	ENST00000538611.1	protein_coding	-	-	-	-	-	-	-	-	-	rs2074232,COSV57838900	3611	1	cds_start_NF,cds_end_NF	HGNC	1691	-	-	0.4603
rs2074232	11:60785038-60785038	G	downstream_gene_variant	MODIFIER	CD6	ENSG00000013725	Transcript	ENST00000542157.1	protein_coding	-	-	-	-	-	-	-	-	-	rs2074232,COSV57838900	4090	1	cds_end_NF	HGNC	1691	-	-	0.4603
rs2074232	11:60785038-60785038	G	downstream_gene_variant	MODIFIER	CD6	ENSG00000013725	Transcript	ENST00000545105.1	processed_transcript	-	-	-	-	-	-	-	-	-	rs2074232,COSV57838900	3555	1	-	HGNC	1691	-	-	0.4603
rs1050922	11:60785352-60785352	G	synonymous_variant	LOW	CD6	ENSG00000013725	Transcript	ENST00000313421.7	protein_coding	2013-11-01	-	-	-	1890	1704	568	S	tcA/tcG	rs1050922,COSV57838914	-	1	-	HGNC	1691	-	-	0.4669
rs1050922	11:60785352-60785352	G	synonymous_variant	LOW	CD6	ENSG00000013725	Transcript	ENST00000344028.5	protein_coding	2023-12-10	-	-	-	1831	1608	536	S	tcA/tcG	rs1050922,COSV57838914	-	1	-	HGNC	1691	-	-	0.4669
rs1050922	11:60785352-60785352	G	3_prime_UTR_variant,NMD_transcript_variant	MODIFIER	CD6	ENSG00000013725	Transcript	ENST00000344931.5	nonsense_mediated_decay	2023-12-11	-	-	-	1804	-	-	-	-	rs1050922,COSV57838914	-	1	-	HGNC	1691	-	-	0.4669
rs1050922	11:60785352-60785352	G	synonymous_variant	LOW	CD6	ENSG00000013725	Transcript	ENST00000346437.4	protein_coding	2023-11-09	-	-	-	1708	1485	495	S	tcA/tcG	rs1050922,COSV57838914	-	1	-	HGNC	1691	-	-	0.4669
rs1050922	11:60785352-60785352	G	synonymous_variant	LOW	CD6	ENSG00000013725	Transcript	ENST00000352009.5	protein_coding	2023-11-10	-	-	-	1608	1608	536	S	tcA/tcG	rs1050922,COSV57838914	-	1	-	HGNC	1691	-	-	0.4669
rs1050922	11:60785352-60785352	G	downstream_gene_variant	MODIFIER	CD6	ENSG00000013725	Transcript	ENST00000419282.2	retained_intron	-	-	-	-	-	-	-	-	-	rs1050922,COSV57838914	331	1	-	HGNC	1691	-	-	0.4669
rs1050922	11:60785352-60785352	G	downstream_gene_variant	MODIFIER	CD6	ENSG00000013725	Transcript	ENST00000433107.2	protein_coding	-	-	-	-	-	-	-	-	-	rs1050922,COSV57838914	37	1	cds_end_NF	HGNC	1691	-	-	0.4669
rs1050922	11:60785352-60785352	G	synonymous_variant	LOW	CD6	ENSG00000013725	Transcript	ENST00000452451.2	protein_coding	2023-11-10	-	-	-	1581	1581	527	S	tcA/tcG	rs1050922,COSV57838914	-	1	-	HGNC	1691	-	-	0.4669
rs1050922	11:60785352-60785352	G	non_coding_transcript_exon_variant	MODIFIER	CD6	ENSG00000013725	Transcript	ENST00000505761.2	retained_intron	2023-02-01	-	-	-	978	-	-	-	-	rs1050922,COSV57838914	-	1	-	HGNC	1691	-	-	0.4669
rs1050922	11:60785352-60785352	G	downstream_gene_variant	MODIFIER	CD6	ENSG00000013725	Transcript	ENST00000538611.1	protein_coding	-	-	-	-	-	-	-	-	-	rs1050922,COSV57838914	3925	1	cds_start_NF,cds_end_NF	HGNC	1691	-	-	0.4669
rs1050922	11:60785352-60785352	G	downstream_gene_variant	MODIFIER	CD6	ENSG00000013725	Transcript	ENST00000542157.1	protein_coding	-	-	-	-	-	-	-	-	-	rs1050922,COSV57838914	4404	1	cds_end_NF	HGNC	1691	-	-	0.4669
rs1050922	11:60785352-60785352	G	downstream_gene_variant	MODIFIER	CD6	ENSG00000013725	Transcript	ENST00000545105.1	processed_transcript	-	-	-	-	-	-	-	-	-	rs1050922,COSV57838914	3869	1	-	HGNC	1691	-	-	0.4669
rs1591528762	11:72779842-72779842	C	intron_variant	MODIFIER	FCHSD2	ENSG00000137478	Transcript	ENST00000311172.7	protein_coding	-	2018-02-01	-	-	-	-	-	-	-	rs1591528762	-	-1	-	HGNC	29114	-	-	-
rs1591528762	11:72779842-72779842	C	intron_variant	MODIFIER	FCHSD2	ENSG00000137478	Transcript	ENST00000409314.1	protein_coding	-	2020-03-01	-	-	-	-	-	-	-	rs1591528762	-	-1	-	HGNC	29114	-	-	-
rs1591528762	11:72779842-72779842	C	intron_variant	MODIFIER	FCHSD2	ENSG00000137478	Transcript	ENST00000409418.4	protein_coding	-	2019-03-01	-	-	-	-	-	-	-	rs1591528762	-	-1	-	HGNC	29114	-	-	-
rs1591528762	11:72779842-72779842	C	intron_variant	MODIFIER	FCHSD2	ENSG00000137478	Transcript	ENST00000409853.1	protein_coding	-	2015-03-01	-	-	-	-	-	-	-	rs1591528762	-	-1	-	HGNC	29114	-	-	-
rs1591528762	11:72779842-72779842	C	intron_variant	MODIFIER	FCHSD2	ENSG00000137478	Transcript	ENST00000422375.1	protein_coding	-	2023-05-03	-	-	-	-	-	-	-	rs1591528762	-	-1	cds_end_NF	HGNC	29114	-	-	-
rs1591528762	11:72779842-72779842	C	intron_variant	MODIFIER	FCHSD2	ENSG00000137478	Transcript	ENST00000458644.2	protein_coding	-	2019-03-01	-	-	-	-	-	-	-	rs1591528762	-	-1	-	HGNC	29114	-	-	-
rs201413393	11:89818543-89818543	A	upstream_gene_variant	MODIFIER	UBTFL1	ENSG00000255009	Transcript	ENST00000530464.1	processed_pseudogene	-	-	-	-	-	-	-	-	-	rs201413393	538	1	-	HGNC	14533	-	-	-
rs201413393	11:89818543-89818543	T	upstream_gene_variant	MODIFIER	UBTFL1	ENSG00000255009	Transcript	ENST00000530464.1	processed_pseudogene	-	-	-	-	-	-	-	-	-	rs201413393	538	1	-	HGNC	14533	-	-	-
rs201413393	11:89818543-89818543	A	upstream_gene_variant	MODIFIER	UBTFL1	ENSG00000255009	Transcript	ENST00000544527.1	processed_pseudogene	-	-	-	-	-	-	-	-	-	rs201413393	575	1	-	HGNC	14533	-	-	-
rs201413393	11:89818543-89818543	T	upstream_gene_variant	MODIFIER	UBTFL1	ENSG00000255009	Transcript	ENST00000544527.1	processed_pseudogene	-	-	-	-	-	-	-	-	-	rs201413393	575	1	-	HGNC	14533	-	-	-
rs12575055	11:90944329-90944329	G	intergenic_variant	MODIFIER	-	-	-	-	-	-	-	-	-	-	-	-	-	-	rs12575055	-	-	-	-	-	-	-	-
rs200772373	11:98294203-98294203	A	intergenic_variant	MODIFIER	-	-	-	-	-	-	-	-	-	-	-	-	-	-	rs200772373	-	-	-	-	-	-	-	0.4008
rs200772373	11:98294203-98294203	T	intergenic_variant	MODIFIER	-	-	-	-	-	-	-	-	-	-	-	-	-	-	rs200772373	-	-	-	-	-	-	-	-
rs115241951	11:98294204-98294204	C	intergenic_variant	MODIFIER	-	-	-	-	-	-	-	-	-	-	-	-	-	-	rs115241951	-	-	-	-	-	-	-	0.4008
rs200292493	11:98294205-98294205	A	intergenic_variant	MODIFIER	-	-	-	-	-	-	-	-	-	-	-	-	-	-	rs200292493	-	-	-	-	-	-	-	0.4008
rs766164562	11:103989757-103989757	A	intron_variant	MODIFIER	PDGFD	ENSG00000170962	Transcript	ENST00000302251.5	protein_coding	-	2023-06-01	-	-	-	-	-	-	-	rs766164562	-	-1	-	HGNC	30620	-	-	-
rs766164562	11:103989757-103989757	T	intron_variant	MODIFIER	PDGFD	ENSG00000170962	Transcript	ENST00000302251.5	protein_coding	-	2023-06-01	-	-	-	-	-	-	-	rs766164562	-	-1	-	HGNC	30620	-	-	-
rs766164562	11:103989757-103989757	A	intron_variant	MODIFIER	PDGFD	ENSG00000170962	Transcript	ENST00000393158.2	protein_coding	-	2023-06-01	-	-	-	-	-	-	-	rs766164562	-	-1	-	HGNC	30620	-	-	-
rs766164562	11:103989757-103989757	T	intron_variant	MODIFIER	PDGFD	ENSG00000170962	Transcript	ENST00000393158.2	protein_coding	-	2023-06-01	-	-	-	-	-	-	-	rs766164562	-	-1	-	HGNC	30620	-	-	-
rs1591384843	11:106994624-106994624	G	intergenic_variant	MODIFIER	-	-	-	-	-	-	-	-	-	-	-	-	-	-	rs1591384843	-	-	-	-	-	-	-	-
rs147199227	11:109245745-109245745	C	intron_variant,non_coding_transcript_variant	MODIFIER	RP11-708B6.2	ENSG00000255028	Transcript	ENST00000532992.1	antisense	-	2023-04-03	-	-	-	-	-	-	-	rs147199227	-	-1	-	Clone_based_vega_gene	-	-	-	0.0046
rs946164107	11:109389778-109389778	T	intron_variant,non_coding_transcript_variant	MODIFIER	RP11-708B6.2	ENSG00000255028	Transcript	ENST00000532929.1	antisense	-	2023-03-01	-	-	-	-	-	-	-	rs946164107	-	-1	-	Clone_based_vega_gene	-	-	-	-
rs946164107	11:109389778-109389778	T	intron_variant,non_coding_transcript_variant	MODIFIER	RP11-708B6.2	ENSG00000255028	Transcript	ENST00000532992.1	antisense	-	2023-04-02	-	-	-	-	-	-	-	rs946164107	-	-1	-	Clone_based_vega_gene	-	-	-	-
rs1592314229	11:119037879-119037879	C	upstream_gene_variant	MODIFIER	NLRX1	ENSG00000160703	Transcript	ENST00000292199.2	protein_coding	-	-	-	-	-	-	-	-	-	rs1592314229	1559	1	-	HGNC	29890	-	-	-
rs1592314229	11:119037879-119037879	C	downstream_gene_variant	MODIFIER	ABCG4	ENSG00000172350	Transcript	ENST00000307417.3	protein_coding	-	-	-	-	-	-	-	-	-	rs1592314229	4519	1	-	HGNC	13884	-	-	-
rs1592314229	11:119037879-119037879	C	upstream_gene_variant	MODIFIER	NLRX1	ENSG00000160703	Transcript	ENST00000409109.1	protein_coding	-	-	-	-	-	-	-	-	-	rs1592314229	1594	1	-	HGNC	29890	-	-	-
rs1592314229	11:119037879-119037879	C	upstream_gene_variant	MODIFIER	NLRX1	ENSG00000160703	Transcript	ENST00000409265.4	protein_coding	-	-	-	-	-	-	-	-	-	rs1592314229	1561	1	-	HGNC	29890	-	-	-
rs1592314229	11:119037879-119037879	C	upstream_gene_variant	MODIFIER	NLRX1	ENSG00000160703	Transcript	ENST00000409991.1	protein_coding	-	-	-	-	-	-	-	-	-	rs1592314229	1558	1	-	HGNC	29890	-	-	-
rs1592314229	11:119037879-119037879	C	upstream_gene_variant	MODIFIER	NLRX1	ENSG00000160703	Transcript	ENST00000422249.1	protein_coding	-	-	-	-	-	-	-	-	-	rs1592314229	1238	1	cds_end_NF	HGNC	29890	-	-	-
rs1592314229	11:119037879-119037879	C	upstream_gene_variant	MODIFIER	NLRX1	ENSG00000160703	Transcript	ENST00000449394.1	protein_coding	-	-	-	-	-	-	-	-	-	rs1592314229	1167	1	cds_end_NF	HGNC	29890	-	-	-
rs1592314229	11:119037879-119037879	C	upstream_gene_variant	MODIFIER	NLRX1	ENSG00000160703	Transcript	ENST00000454811.1	protein_coding	-	-	-	-	-	-	-	-	-	rs1592314229	1018	1	cds_end_NF	HGNC	29890	-	-	-
rs1592314229	11:119037879-119037879	C	upstream_gene_variant	MODIFIER	NLRX1	ENSG00000160703	Transcript	ENST00000468765.1	processed_transcript	-	-	-	-	-	-	-	-	-	rs1592314229	1977	1	-	HGNC	29890	-	-	-
rs1592314229	11:119037879-119037879	C	upstream_gene_variant	MODIFIER	NLRX1	ENSG00000160703	Transcript	ENST00000474751.2	processed_transcript	-	-	-	-	-	-	-	-	-	rs1592314229	1543	1	-	HGNC	29890	-	-	-
rs1592314229	11:119037879-119037879	C	upstream_gene_variant	MODIFIER	NLRX1	ENSG00000160703	Transcript	ENST00000481860.2	retained_intron	-	-	-	-	-	-	-	-	-	rs1592314229	1572	1	-	HGNC	29890	-	-	-
rs1592314229	11:119037879-119037879	C	intron_variant,non_coding_transcript_variant	MODIFIER	NLRX1	ENSG00000160703	Transcript	ENST00000482180.1	processed_transcript	-	2023-03-01	-	-	-	-	-	-	-	rs1592314229	-	1	-	HGNC	29890	-	-	-
rs1592314229	11:119037879-119037879	C	upstream_gene_variant	MODIFIER	NLRX1	ENSG00000160703	Transcript	ENST00000525863.1	protein_coding	-	-	-	-	-	-	-	-	-	rs1592314229	4186	1	-	HGNC	29890	-	-	-
rs75308153	11:123452436-123452436	T	intron_variant	MODIFIER	GRAMD1B	ENSG00000023171	Transcript	ENST00000322282.7	protein_coding	-	2019-02-01	-	-	-	-	-	-	-	rs75308153	-	1	-	HGNC	29214	-	-	0.0194
rs75308153	11:123452436-123452436	T	intron_variant	MODIFIER	GRAMD1B	ENSG00000023171	Transcript	ENST00000456860.2	protein_coding	-	2020-03-01	-	-	-	-	-	-	-	rs75308153	-	1	-	HGNC	29214	-	-	0.0194
rs75308153	11:123452436-123452436	T	intron_variant	MODIFIER	GRAMD1B	ENSG00000023171	Transcript	ENST00000529432.1	protein_coding	-	2019-02-01	-	-	-	-	-	-	-	rs75308153	-	1	-	HGNC	29214	-	-	0.0194
rs75308153	11:123452436-123452436	T	intron_variant	MODIFIER	GRAMD1B	ENSG00000023171	Transcript	ENST00000529750.1	protein_coding	-	2019-02-01	-	-	-	-	-	-	-	rs75308153	-	1	-	HGNC	29214	-	-	0.0194
rs75308153	11:123452436-123452436	T	intron_variant,non_coding_transcript_variant	MODIFIER	GRAMD1B	ENSG00000023171	Transcript	ENST00000532581.1	retained_intron	-	2017-02-01	-	-	-	-	-	-	-	rs75308153	-	1	-	HGNC	29214	-	-	0.0194
rs75308153	11:123452436-123452436	T	intron_variant	MODIFIER	GRAMD1B	ENSG00000023171	Transcript	ENST00000534764.1	protein_coding	-	2023-11-02	-	-	-	-	-	-	-	rs75308153	-	1	cds_end_NF	HGNC	29214	-	-	0.0194
rs75308153	11:123452436-123452436	T	regulatory_region_variant	MODIFIER	-	-	RegulatoryFeature	ENSR00001829092	enhancer	-	-	-	-	-	-	-	-	-	rs75308153	-	-	-	-	-	-	-	0.0194
rs55804602	11:123456439-123456439	G	intron_variant	MODIFIER	GRAMD1B	ENSG00000023171	Transcript	ENST00000322282.7	protein_coding	-	2019-03-01	-	-	-	-	-	-	-	rs55804602	-	1	-	HGNC	29214	-	-	0.0371
rs55804602	11:123456439-123456439	G	intron_variant	MODIFIER	GRAMD1B	ENSG00000023171	Transcript	ENST00000456860.2	protein_coding	-	2020-04-01	-	-	-	-	-	-	-	rs55804602	-	1	-	HGNC	29214	-	-	0.0371
rs55804602	11:123456439-123456439	G	intron_variant	MODIFIER	GRAMD1B	ENSG00000023171	Transcript	ENST00000529432.1	protein_coding	-	2019-03-01	-	-	-	-	-	-	-	rs55804602	-	1	-	HGNC	29214	-	-	0.0371
rs55804602	11:123456439-123456439	G	intron_variant	MODIFIER	GRAMD1B	ENSG00000023171	Transcript	ENST00000529750.1	protein_coding	-	2019-03-01	-	-	-	-	-	-	-	rs55804602	-	1	-	HGNC	29214	-	-	0.0371
rs55804602	11:123456439-123456439	G	intron_variant,non_coding_transcript_variant	MODIFIER	GRAMD1B	ENSG00000023171	Transcript	ENST00000532581.1	retained_intron	-	2017-03-01	-	-	-	-	-	-	-	rs55804602	-	1	-	HGNC	29214	-	-	0.0371
rs55804602	11:123456439-123456439	G	intron_variant	MODIFIER	GRAMD1B	ENSG00000023171	Transcript	ENST00000534764.1	protein_coding	-	2023-11-03	-	-	-	-	-	-	-	rs55804602	-	1	cds_end_NF	HGNC	29214	-	-	0.0371
rs55804602	11:123456439-123456439	G	regulatory_region_variant	MODIFIER	-	-	RegulatoryFeature	ENSR00001018593	promoter_flanking_region	-	-	-	-	-	-	-	-	-	rs55804602	-	-	-	-	-	-	-	0.0371
rs79074374	11:123467712-123467712	A	intron_variant	MODIFIER	GRAMD1B	ENSG00000023171	Transcript	ENST00000322282.7	protein_coding	-	2019-06-01	-	-	-	-	-	-	-	rs79074374	-	1	-	HGNC	29214	-	-	0.0218
rs79074374	11:123467712-123467712	T	intron_variant	MODIFIER	GRAMD1B	ENSG00000023171	Transcript	ENST00000322282.7	protein_coding	-	2019-06-01	-	-	-	-	-	-	-	rs79074374	-	1	-	HGNC	29214	-	-	-
rs79074374	11:123467712-123467712	A	intron_variant	MODIFIER	GRAMD1B	ENSG00000023171	Transcript	ENST00000456860.2	protein_coding	-	2020-07-01	-	-	-	-	-	-	-	rs79074374	-	1	-	HGNC	29214	-	-	0.0218
rs79074374	11:123467712-123467712	T	intron_variant	MODIFIER	GRAMD1B	ENSG00000023171	Transcript	ENST00000456860.2	protein_coding	-	2020-07-01	-	-	-	-	-	-	-	rs79074374	-	1	-	HGNC	29214	-	-	-
rs79074374	11:123467712-123467712	A	downstream_gene_variant	MODIFIER	SF3A3P2	ENSG00000254449	Transcript	ENST00000528675.1	processed_pseudogene	-	-	-	-	-	-	-	-	-	rs79074374	942	-1	-	HGNC	23277	-	-	0.0218
rs79074374	11:123467712-123467712	T	downstream_gene_variant	MODIFIER	SF3A3P2	ENSG00000254449	Transcript	ENST00000528675.1	processed_pseudogene	-	-	-	-	-	-	-	-	-	rs79074374	942	-1	-	HGNC	23277	-	-	-
rs79074374	11:123467712-123467712	A	intron_variant	MODIFIER	GRAMD1B	ENSG00000023171	Transcript	ENST00000529432.1	protein_coding	-	2019-06-01	-	-	-	-	-	-	-	rs79074374	-	1	-	HGNC	29214	-	-	0.0218
rs79074374	11:123467712-123467712	T	intron_variant	MODIFIER	GRAMD1B	ENSG00000023171	Transcript	ENST00000529432.1	protein_coding	-	2019-06-01	-	-	-	-	-	-	-	rs79074374	-	1	-	HGNC	29214	-	-	-
rs79074374	11:123467712-123467712	A	intron_variant	MODIFIER	GRAMD1B	ENSG00000023171	Transcript	ENST00000529750.1	protein_coding	-	2019-06-01	-	-	-	-	-	-	-	rs79074374	-	1	-	HGNC	29214	-	-	0.0218
rs79074374	11:123467712-123467712	T	intron_variant	MODIFIER	GRAMD1B	ENSG00000023171	Transcript	ENST00000529750.1	protein_coding	-	2019-06-01	-	-	-	-	-	-	-	rs79074374	-	1	-	HGNC	29214	-	-	-
rs79074374	11:123467712-123467712	A	intron_variant,non_coding_transcript_variant	MODIFIER	GRAMD1B	ENSG00000023171	Transcript	ENST00000532581.1	retained_intron	-	2017-06-01	-	-	-	-	-	-	-	rs79074374	-	1	-	HGNC	29214	-	-	0.0218
rs79074374	11:123467712-123467712	T	intron_variant,non_coding_transcript_variant	MODIFIER	GRAMD1B	ENSG00000023171	Transcript	ENST00000532581.1	retained_intron	-	2017-06-01	-	-	-	-	-	-	-	rs79074374	-	1	-	HGNC	29214	-	-	-
rs79074374	11:123467712-123467712	A	intron_variant	MODIFIER	GRAMD1B	ENSG00000023171	Transcript	ENST00000534764.1	protein_coding	-	2023-11-06	-	-	-	-	-	-	-	rs79074374	-	1	cds_end_NF	HGNC	29214	-	-	0.0218
rs79074374	11:123467712-123467712	T	intron_variant	MODIFIER	GRAMD1B	ENSG00000023171	Transcript	ENST00000534764.1	protein_coding	-	2023-11-06	-	-	-	-	-	-	-	rs79074374	-	1	cds_end_NF	HGNC	29214	-	-	-
rs188767349	11:123469533-123469533	T	intron_variant	MODIFIER	GRAMD1B	ENSG00000023171	Transcript	ENST00000322282.7	protein_coding	-	2019-06-01	-	-	-	-	-	-	-	rs188767349	-	1	-	HGNC	29214	-	-	0.0014
rs188767349	11:123469533-123469533	T	intron_variant	MODIFIER	GRAMD1B	ENSG00000023171	Transcript	ENST00000456860.2	protein_coding	-	2020-07-01	-	-	-	-	-	-	-	rs188767349	-	1	-	HGNC	29214	-	-	0.0014
rs188767349	11:123469533-123469533	T	non_coding_transcript_exon_variant	MODIFIER	SF3A3P2	ENSG00000254449	Transcript	ENST00000528675.1	processed_pseudogene	2023-01-01	-	-	-	628	-	-	-	-	rs188767349	-	-1	-	HGNC	23277	-	-	0.0014
rs188767349	11:123469533-123469533	T	intron_variant	MODIFIER	GRAMD1B	ENSG00000023171	Transcript	ENST00000529432.1	protein_coding	-	2019-06-01	-	-	-	-	-	-	-	rs188767349	-	1	-	HGNC	29214	-	-	0.0014
rs188767349	11:123469533-123469533	T	intron_variant	MODIFIER	GRAMD1B	ENSG00000023171	Transcript	ENST00000529750.1	protein_coding	-	2019-06-01	-	-	-	-	-	-	-	rs188767349	-	1	-	HGNC	29214	-	-	0.0014
rs188767349	11:123469533-123469533	T	intron_variant,non_coding_transcript_variant	MODIFIER	GRAMD1B	ENSG00000023171	Transcript	ENST00000532581.1	retained_intron	-	2017-06-01	-	-	-	-	-	-	-	rs188767349	-	1	-	HGNC	29214	-	-	0.0014
rs188767349	11:123469533-123469533	T	intron_variant	MODIFIER	GRAMD1B	ENSG00000023171	Transcript	ENST00000534764.1	protein_coding	-	2023-11-06	-	-	-	-	-	-	-	rs188767349	-	1	cds_end_NF	HGNC	29214	-	-	0.0014
rs72552188	11:123498524-123498524	T	downstream_gene_variant	MODIFIER	SCN3B	ENSG00000166257	Transcript	ENST00000299333.3	protein_coding	-	-	-	-	-	-	-	-	-	rs72552188	1373	-1	-	HGNC	20665	-	-	0.0054
rs72552188	11:123498524-123498524	T	downstream_gene_variant	MODIFIER	SCN3B	ENSG00000166257	Transcript	ENST00000392770.2	protein_coding	-	-	-	-	-	-	-	-	-	rs72552188	1373	-1	-	HGNC	20665	-	-	0.0054
rs72552188	11:123498524-123498524	T	downstream_gene_variant	MODIFIER	GRAMD1B	ENSG00000023171	Transcript	ENST00000450171.2	protein_coding	-	-	-	-	-	-	-	-	-	rs72552188	4761	1	-	HGNC	29214	-	-	0.0054
rs72552188	11:123498524-123498524	T	downstream_gene_variant	MODIFIER	SCN3B	ENSG00000166257	Transcript	ENST00000527125.1	retained_intron	-	-	-	-	-	-	-	-	-	rs72552188	1371	-1	-	HGNC	20665	-	-	0.0054
rs72552188	11:123498524-123498524	T	downstream_gene_variant	MODIFIER	GRAMD1B	ENSG00000023171	Transcript	ENST00000529432.1	protein_coding	-	-	-	-	-	-	-	-	-	rs72552188	1415	1	-	HGNC	29214	-	-	0.0054
rs72552188	11:123498524-123498524	T	downstream_gene_variant	MODIFIER	GRAMD1B	ENSG00000023171	Transcript	ENST00000529750.1	protein_coding	-	-	-	-	-	-	-	-	-	rs72552188	42	1	-	HGNC	29214	-	-	0.0054
rs72552188	11:123498524-123498524	T	downstream_gene_variant	MODIFIER	SCN3B	ENSG00000166257	Transcript	ENST00000530277.1	protein_coding	-	-	-	-	-	-	-	-	-	rs72552188	3398	-1	-	HGNC	20665	-	-	0.0054
rs191679663	11:127045151-127045151	A	intergenic_variant	MODIFIER	-	-	-	-	-	-	-	-	-	-	-	-	-	-	rs191679663	-	-	-	-	-	-	-	0.003
rs137870638	11:127077837-127077837	T	intron_variant,non_coding_transcript_variant	MODIFIER	CTD-2234N14.1	ENSG00000272642	Transcript	ENST00000609845.1	lincRNA	-	2023-04-03	-	-	-	-	-	-	-	rs137870638	-	1	-	Clone_based_vega_gene	-	-	-	0.004
rs11222173	11:130433019-130433019	A	intergenic_variant	MODIFIER	-	-	-	-	-	-	-	-	-	-	-	-	-	-	rs11222173	-	-	-	-	-	-	-	0.0258
rs11559539	11:130626072-130626072	G	intergenic_variant	MODIFIER	-	-	-	-	-	-	-	-	-	-	-	-	-	-	rs11559539	-	-	-	-	-	-	-	0.5294
rs146996667	11:131938550-131938550	G	intron_variant	MODIFIER	NTM	ENSG00000182667	Transcript	ENST00000374784.1	protein_coding	-	2023-05-01	-	-	-	-	-	-	-	rs146996667	-	1	-	HGNC	17941	-	-	0.007
rs146996667	11:131938550-131938550	G	intron_variant	MODIFIER	NTM	ENSG00000182667	Transcript	ENST00000374786.1	protein_coding	-	2023-06-01	-	-	-	-	-	-	-	rs146996667	-	1	-	HGNC	17941	-	-	0.007
rs146996667	11:131938550-131938550	G	intron_variant	MODIFIER	NTM	ENSG00000182667	Transcript	ENST00000374791.3	protein_coding	-	2023-07-02	-	-	-	-	-	-	-	rs146996667	-	1	-	HGNC	17941	-	-	0.007
rs146996667	11:131938550-131938550	G	intron_variant	MODIFIER	NTM	ENSG00000182667	Transcript	ENST00000425719.2	protein_coding	-	2023-07-01	-	-	-	-	-	-	-	rs146996667	-	1	-	HGNC	17941	-	-	0.007
rs146996667	11:131938550-131938550	G	intron_variant	MODIFIER	NTM	ENSG00000182667	Transcript	ENST00000427481.2	protein_coding	-	2023-08-02	-	-	-	-	-	-	-	rs146996667	-	1	-	HGNC	17941	-	-	0.007
rs146996667	11:131938550-131938550	G	intron_variant,non_coding_transcript_variant	MODIFIER	NTM	ENSG00000182667	Transcript	ENST00000479431.1	retained_intron	-	2023-01-01	-	-	-	-	-	-	-	rs146996667	-	1	-	HGNC	17941	-	-	0.007
rs146996667	11:131938550-131938550	G	intron_variant,non_coding_transcript_variant	MODIFIER	NTM	ENSG00000182667	Transcript	ENST00000498764.1	processed_transcript	-	2023-05-02	-	-	-	-	-	-	-	rs146996667	-	1	-	HGNC	17941	-	-	0.007
rs146996667	11:131938550-131938550	G	intron_variant	MODIFIER	NTM	ENSG00000182667	Transcript	ENST00000539799.1	protein_coding	-	2023-08-02	-	-	-	-	-	-	-	rs146996667	-	1	-	HGNC	17941	-	-	0.007
rs146996667	11:131938550-131938550	G	intron_variant	MODIFIER	NTM	ENSG00000182667	Transcript	ENST00000550167.1	protein_coding	-	2023-05-03	-	-	-	-	-	-	-	rs146996667	-	1	cds_end_NF	HGNC	17941	-	-	0.007
rs192839542	11:133860239-133860239	A	regulatory_region_variant	MODIFIER	-	-	RegulatoryFeature	ENSR00001543526	enhancer	-	-	-	-	-	-	-	-	-	rs192839542	-	-	-	-	-	-	-	0.0026
rs192839542	11:133860239-133860239	A	intergenic_variant	MODIFIER	-	-	-	-	-	-	-	-	-	-	-	-	-	-	rs192839542	-	-	-	-	-	-	-	0.0026
rs572262464	11:133867172-133867172	A	intergenic_variant	MODIFIER	-	-	-	-	-	-	-	-	-	-	-	-	-	-	rs572262464	-	-	-	-	-	-	-	0.003
rs945171518	11:133875989-133875989	T	intergenic_variant	MODIFIER	-	-	-	-	-	-	-	-	-	-	-	-	-	-	rs945171518	-	-	-	-	-	-	-	-
rs686008	11:133936722-133936722	C	upstream_gene_variant	MODIFIER	JAM3	ENSG00000166086	Transcript	ENST00000299106.4	protein_coding	-	-	-	-	-	-	-	-	-	rs686008	2098	1	-	HGNC	15532	-	-	-
rs686008	11:133936722-133936722	G	upstream_gene_variant	MODIFIER	JAM3	ENSG00000166086	Transcript	ENST00000299106.4	protein_coding	-	-	-	-	-	-	-	-	-	rs686008	2098	1	-	HGNC	15532	-	-	0.7338
rs686008	11:133936722-133936722	T	upstream_gene_variant	MODIFIER	JAM3	ENSG00000166086	Transcript	ENST00000299106.4	protein_coding	-	-	-	-	-	-	-	-	-	rs686008	2098	1	-	HGNC	15532	-	-	-
rs686008	11:133936722-133936722	C	upstream_gene_variant	MODIFIER	JAM3	ENSG00000166086	Transcript	ENST00000441717.3	protein_coding	-	-	-	-	-	-	-	-	-	rs686008	2244	1	-	HGNC	15532	-	-	-
rs686008	11:133936722-133936722	G	upstream_gene_variant	MODIFIER	JAM3	ENSG00000166086	Transcript	ENST00000441717.3	protein_coding	-	-	-	-	-	-	-	-	-	rs686008	2244	1	-	HGNC	15532	-	-	0.7338
rs686008	11:133936722-133936722	T	upstream_gene_variant	MODIFIER	JAM3	ENSG00000166086	Transcript	ENST00000441717.3	protein_coding	-	-	-	-	-	-	-	-	-	rs686008	2244	1	-	HGNC	15532	-	-	-
rs686008	11:133936722-133936722	C	upstream_gene_variant	MODIFIER	JAM3	ENSG00000166086	Transcript	ENST00000529443.2	protein_coding	-	-	-	-	-	-	-	-	-	rs686008	2098	1	-	HGNC	15532	-	-	-
rs686008	11:133936722-133936722	G	upstream_gene_variant	MODIFIER	JAM3	ENSG00000166086	Transcript	ENST00000529443.2	protein_coding	-	-	-	-	-	-	-	-	-	rs686008	2098	1	-	HGNC	15532	-	-	0.7338
rs686008	11:133936722-133936722	T	upstream_gene_variant	MODIFIER	JAM3	ENSG00000166086	Transcript	ENST00000529443.2	protein_coding	-	-	-	-	-	-	-	-	-	rs686008	2098	1	-	HGNC	15532	-	-	-
rs686008	11:133936722-133936722	C	upstream_gene_variant	MODIFIER	JAM3	ENSG00000166086	Transcript	ENST00000531302.1	retained_intron	-	-	-	-	-	-	-	-	-	rs686008	2258	1	-	HGNC	15532	-	-	-
rs686008	11:133936722-133936722	G	upstream_gene_variant	MODIFIER	JAM3	ENSG00000166086	Transcript	ENST00000531302.1	retained_intron	-	-	-	-	-	-	-	-	-	rs686008	2258	1	-	HGNC	15532	-	-	0.7338
rs686008	11:133936722-133936722	T	upstream_gene_variant	MODIFIER	JAM3	ENSG00000166086	Transcript	ENST00000531302.1	retained_intron	-	-	-	-	-	-	-	-	-	rs686008	2258	1	-	HGNC	15532	-	-	-
rs686008	11:133936722-133936722	C	upstream_gene_variant	MODIFIER	JAM3	ENSG00000166086	Transcript	ENST00000532252.1	nonsense_mediated_decay	-	-	-	-	-	-	-	-	-	rs686008	2244	1	-	HGNC	15532	-	-	-
rs686008	11:133936722-133936722	G	upstream_gene_variant	MODIFIER	JAM3	ENSG00000166086	Transcript	ENST00000532252.1	nonsense_mediated_decay	-	-	-	-	-	-	-	-	-	rs686008	2244	1	-	HGNC	15532	-	-	0.7338
rs686008	11:133936722-133936722	T	upstream_gene_variant	MODIFIER	JAM3	ENSG00000166086	Transcript	ENST00000532252.1	nonsense_mediated_decay	-	-	-	-	-	-	-	-	-	rs686008	2244	1	-	HGNC	15532	-	-	-
rs686008	11:133936722-133936722	C	upstream_gene_variant	MODIFIER	JAM3	ENSG00000166086	Transcript	ENST00000534549.1	protein_coding	-	-	-	-	-	-	-	-	-	rs686008	2244	1	cds_end_NF	HGNC	15532	-	-	-
rs686008	11:133936722-133936722	G	upstream_gene_variant	MODIFIER	JAM3	ENSG00000166086	Transcript	ENST00000534549.1	protein_coding	-	-	-	-	-	-	-	-	-	rs686008	2244	1	cds_end_NF	HGNC	15532	-	-	0.7338
rs686008	11:133936722-133936722	T	upstream_gene_variant	MODIFIER	JAM3	ENSG00000166086	Transcript	ENST00000534549.1	protein_coding	-	-	-	-	-	-	-	-	-	rs686008	2244	1	cds_end_NF	HGNC	15532	-	-	-
rs470957	11:133985785-133985785	C	intron_variant	MODIFIER	JAM3	ENSG00000166086	Transcript	ENST00000299106.4	protein_coding	-	2023-08-01	-	-	-	-	-	-	-	rs470957,COSV54452822	-	1	-	HGNC	15532	-	-	-
rs470957	11:133985785-133985785	G	intron_variant	MODIFIER	JAM3	ENSG00000166086	Transcript	ENST00000299106.4	protein_coding	-	2023-08-01	-	-	-	-	-	-	-	rs470957,COSV54452822	-	1	-	HGNC	15532	-	-	0.754
rs470957	11:133985785-133985785	T	intron_variant	MODIFIER	JAM3	ENSG00000166086	Transcript	ENST00000299106.4	protein_coding	-	2023-08-01	-	-	-	-	-	-	-	rs470957,COSV54452822	-	1	-	HGNC	15532	-	-	-
rs470957	11:133985785-133985785	C	intron_variant	MODIFIER	JAM3	ENSG00000166086	Transcript	ENST00000441717.3	protein_coding	-	2023-07-01	-	-	-	-	-	-	-	rs470957,COSV54452822	-	1	-	HGNC	15532	-	-	-
rs470957	11:133985785-133985785	G	intron_variant	MODIFIER	JAM3	ENSG00000166086	Transcript	ENST00000441717.3	protein_coding	-	2023-07-01	-	-	-	-	-	-	-	rs470957,COSV54452822	-	1	-	HGNC	15532	-	-	0.754
rs470957	11:133985785-133985785	T	intron_variant	MODIFIER	JAM3	ENSG00000166086	Transcript	ENST00000441717.3	protein_coding	-	2023-07-01	-	-	-	-	-	-	-	rs470957,COSV54452822	-	1	-	HGNC	15532	-	-	-
rs470957	11:133985785-133985785	C	intron_variant	MODIFIER	JAM3	ENSG00000166086	Transcript	ENST00000529443.2	protein_coding	-	2023-08-01	-	-	-	-	-	-	-	rs470957,COSV54452822	-	1	-	HGNC	15532	-	-	-
rs470957	11:133985785-133985785	G	intron_variant	MODIFIER	JAM3	ENSG00000166086	Transcript	ENST00000529443.2	protein_coding	-	2023-08-01	-	-	-	-	-	-	-	rs470957,COSV54452822	-	1	-	HGNC	15532	-	-	0.754
rs470957	11:133985785-133985785	T	intron_variant	MODIFIER	JAM3	ENSG00000166086	Transcript	ENST00000529443.2	protein_coding	-	2023-08-01	-	-	-	-	-	-	-	rs470957,COSV54452822	-	1	-	HGNC	15532	-	-	-
rs470957	11:133985785-133985785	C	intron_variant,non_coding_transcript_variant	MODIFIER	JAM3	ENSG00000166086	Transcript	ENST00000531302.1	retained_intron	-	2023-04-01	-	-	-	-	-	-	-	rs470957,COSV54452822	-	1	-	HGNC	15532	-	-	-
rs470957	11:133985785-133985785	G	intron_variant,non_coding_transcript_variant	MODIFIER	JAM3	ENSG00000166086	Transcript	ENST00000531302.1	retained_intron	-	2023-04-01	-	-	-	-	-	-	-	rs470957,COSV54452822	-	1	-	HGNC	15532	-	-	0.754
rs470957	11:133985785-133985785	T	intron_variant,non_coding_transcript_variant	MODIFIER	JAM3	ENSG00000166086	Transcript	ENST00000531302.1	retained_intron	-	2023-04-01	-	-	-	-	-	-	-	rs470957,COSV54452822	-	1	-	HGNC	15532	-	-	-
rs470957	11:133985785-133985785	C	intron_variant,NMD_transcript_variant	MODIFIER	JAM3	ENSG00000166086	Transcript	ENST00000532252.1	nonsense_mediated_decay	-	2023-05-02	-	-	-	-	-	-	-	rs470957,COSV54452822	-	1	-	HGNC	15532	-	-	-
rs470957	11:133985785-133985785	G	intron_variant,NMD_transcript_variant	MODIFIER	JAM3	ENSG00000166086	Transcript	ENST00000532252.1	nonsense_mediated_decay	-	2023-05-02	-	-	-	-	-	-	-	rs470957,COSV54452822	-	1	-	HGNC	15532	-	-	0.754
rs470957	11:133985785-133985785	T	intron_variant,NMD_transcript_variant	MODIFIER	JAM3	ENSG00000166086	Transcript	ENST00000532252.1	nonsense_mediated_decay	-	2023-05-02	-	-	-	-	-	-	-	rs470957,COSV54452822	-	1	-	HGNC	15532	-	-	-
rs470957	11:133985785-133985785	C	intron_variant	MODIFIER	JAM3	ENSG00000166086	Transcript	ENST00000534549.1	protein_coding	-	2023-02-01	-	-	-	-	-	-	-	rs470957,COSV54452822	-	1	cds_end_NF	HGNC	15532	-	-	-
rs470957	11:133985785-133985785	G	intron_variant	MODIFIER	JAM3	ENSG00000166086	Transcript	ENST00000534549.1	protein_coding	-	2023-02-01	-	-	-	-	-	-	-	rs470957,COSV54452822	-	1	cds_end_NF	HGNC	15532	-	-	0.754
rs470957	11:133985785-133985785	T	intron_variant	MODIFIER	JAM3	ENSG00000166086	Transcript	ENST00000534549.1	protein_coding	-	2023-02-01	-	-	-	-	-	-	-	rs470957,COSV54452822	-	1	cds_end_NF	HGNC	15532	-	-	-
rs470957	11:133985785-133985785	C	regulatory_region_variant	MODIFIER	-	-	RegulatoryFeature	ENSR00001020866	enhancer	-	-	-	-	-	-	-	-	-	rs470957,COSV54452822	-	-	-	-	-	-	-	-
rs470957	11:133985785-133985785	G	regulatory_region_variant	MODIFIER	-	-	RegulatoryFeature	ENSR00001020866	enhancer	-	-	-	-	-	-	-	-	-	rs470957,COSV54452822	-	-	-	-	-	-	-	0.754
rs470957	11:133985785-133985785	T	regulatory_region_variant	MODIFIER	-	-	RegulatoryFeature	ENSR00001020866	enhancer	-	-	-	-	-	-	-	-	-	rs470957,COSV54452822	-	-	-	-	-	-	-	-
rs10671335	11:134006038-134006038	AGACAG	intron_variant	MODIFIER	JAM3	ENSG00000166086	Transcript	ENST00000299106.4	protein_coding	-	2023-08-01	-	-	-	-	-	-	-	rs10671335	-	1	-	HGNC	15532	-	-	0.7522
rs10671335	11:134006038-134006038	AGACAG	intron_variant	MODIFIER	JAM3	ENSG00000166086	Transcript	ENST00000441717.3	protein_coding	-	2023-07-01	-	-	-	-	-	-	-	rs10671335	-	1	-	HGNC	15532	-	-	0.7522
rs10671335	11:134006038-134006038	AGACAG	intron_variant,non_coding_transcript_variant	MODIFIER	JAM3	ENSG00000166086	Transcript	ENST00000524969.1	processed_transcript	-	2023-04-01	-	-	-	-	-	-	-	rs10671335	-	1	-	HGNC	15532	-	-	0.7522
rs10671335	11:134006038-134006038	AGACAG	intron_variant	MODIFIER	JAM3	ENSG00000166086	Transcript	ENST00000529443.2	protein_coding	-	2023-08-01	-	-	-	-	-	-	-	rs10671335	-	1	-	HGNC	15532	-	-	0.7522
rs10671335	11:134006038-134006038	AGACAG	intron_variant,non_coding_transcript_variant	MODIFIER	JAM3	ENSG00000166086	Transcript	ENST00000531302.1	retained_intron	-	2023-04-01	-	-	-	-	-	-	-	rs10671335	-	1	-	HGNC	15532	-	-	0.7522
rs10671335	11:134006038-134006038	AGACAG	upstream_gene_variant	MODIFIER	JAM3	ENSG00000166086	Transcript	ENST00000532165.1	processed_transcript	-	-	-	-	-	-	-	-	-	rs10671335	3496	1	-	HGNC	15532	-	-	0.7522
rs10671335	11:134006038-134006038	AGACAG	intron_variant,NMD_transcript_variant	MODIFIER	JAM3	ENSG00000166086	Transcript	ENST00000532252.1	nonsense_mediated_decay	-	2023-05-02	-	-	-	-	-	-	-	rs10671335	-	1	-	HGNC	15532	-	-	0.7522
rs10671335	11:134006038-134006038	AGACAG	intron_variant	MODIFIER	JAM3	ENSG00000166086	Transcript	ENST00000534549.1	protein_coding	-	2023-02-01	-	-	-	-	-	-	-	rs10671335	-	1	cds_end_NF	HGNC	15532	-	-	0.7522
rs544455041	11:134008312-134008312	G	intron_variant	MODIFIER	JAM3	ENSG00000166086	Transcript	ENST00000299106.4	protein_coding	-	2023-08-01	-	-	-	-	-	-	-	rs544455041,COSV54452791	-	1	-	HGNC	15532	-	-	0.2945
rs544455041	11:134008312-134008312	T	intron_variant	MODIFIER	JAM3	ENSG00000166086	Transcript	ENST00000299106.4	protein_coding	-	2023-08-01	-	-	-	-	-	-	-	rs544455041,COSV54452791	-	1	-	HGNC	15532	-	-	-
rs544455041	11:134008312-134008312	G	intron_variant	MODIFIER	JAM3	ENSG00000166086	Transcript	ENST00000441717.3	protein_coding	-	2023-07-01	-	-	-	-	-	-	-	rs544455041,COSV54452791	-	1	-	HGNC	15532	-	-	0.2945
rs544455041	11:134008312-134008312	T	intron_variant	MODIFIER	JAM3	ENSG00000166086	Transcript	ENST00000441717.3	protein_coding	-	2023-07-01	-	-	-	-	-	-	-	rs544455041,COSV54452791	-	1	-	HGNC	15532	-	-	-
rs544455041	11:134008312-134008312	G	intron_variant,non_coding_transcript_variant	MODIFIER	JAM3	ENSG00000166086	Transcript	ENST00000524969.1	processed_transcript	-	2023-04-01	-	-	-	-	-	-	-	rs544455041,COSV54452791	-	1	-	HGNC	15532	-	-	0.2945
rs544455041	11:134008312-134008312	T	intron_variant,non_coding_transcript_variant	MODIFIER	JAM3	ENSG00000166086	Transcript	ENST00000524969.1	processed_transcript	-	2023-04-01	-	-	-	-	-	-	-	rs544455041,COSV54452791	-	1	-	HGNC	15532	-	-	-
rs544455041	11:134008312-134008312	G	intron_variant	MODIFIER	JAM3	ENSG00000166086	Transcript	ENST00000529443.2	protein_coding	-	2023-08-01	-	-	-	-	-	-	-	rs544455041,COSV54452791	-	1	-	HGNC	15532	-	-	0.2945
rs544455041	11:134008312-134008312	T	intron_variant	MODIFIER	JAM3	ENSG00000166086	Transcript	ENST00000529443.2	protein_coding	-	2023-08-01	-	-	-	-	-	-	-	rs544455041,COSV54452791	-	1	-	HGNC	15532	-	-	-
rs544455041	11:134008312-134008312	G	intron_variant,non_coding_transcript_variant	MODIFIER	JAM3	ENSG00000166086	Transcript	ENST00000531302.1	retained_intron	-	2023-04-01	-	-	-	-	-	-	-	rs544455041,COSV54452791	-	1	-	HGNC	15532	-	-	0.2945
rs544455041	11:134008312-134008312	T	intron_variant,non_coding_transcript_variant	MODIFIER	JAM3	ENSG00000166086	Transcript	ENST00000531302.1	retained_intron	-	2023-04-01	-	-	-	-	-	-	-	rs544455041,COSV54452791	-	1	-	HGNC	15532	-	-	-
rs544455041	11:134008312-134008312	G	upstream_gene_variant	MODIFIER	JAM3	ENSG00000166086	Transcript	ENST00000532165.1	processed_transcript	-	-	-	-	-	-	-	-	-	rs544455041,COSV54452791	1223	1	-	HGNC	15532	-	-	0.2945
rs544455041	11:134008312-134008312	T	upstream_gene_variant	MODIFIER	JAM3	ENSG00000166086	Transcript	ENST00000532165.1	processed_transcript	-	-	-	-	-	-	-	-	-	rs544455041,COSV54452791	1223	1	-	HGNC	15532	-	-	-
rs544455041	11:134008312-134008312	G	intron_variant,NMD_transcript_variant	MODIFIER	JAM3	ENSG00000166086	Transcript	ENST00000532252.1	nonsense_mediated_decay	-	2023-05-02	-	-	-	-	-	-	-	rs544455041,COSV54452791	-	1	-	HGNC	15532	-	-	0.2945
rs544455041	11:134008312-134008312	T	intron_variant,NMD_transcript_variant	MODIFIER	JAM3	ENSG00000166086	Transcript	ENST00000532252.1	nonsense_mediated_decay	-	2023-05-02	-	-	-	-	-	-	-	rs544455041,COSV54452791	-	1	-	HGNC	15532	-	-	-
rs544455041	11:134008312-134008312	G	intron_variant	MODIFIER	JAM3	ENSG00000166086	Transcript	ENST00000534549.1	protein_coding	-	2023-02-01	-	-	-	-	-	-	-	rs544455041,COSV54452791	-	1	cds_end_NF	HGNC	15532	-	-	0.2945
rs544455041	11:134008312-134008312	T	intron_variant	MODIFIER	JAM3	ENSG00000166086	Transcript	ENST00000534549.1	protein_coding	-	2023-02-01	-	-	-	-	-	-	-	rs544455041,COSV54452791	-	1	cds_end_NF	HGNC	15532	-	-	-
rs562762284	11:134008316-134008316	A	intron_variant	MODIFIER	JAM3	ENSG00000166086	Transcript	ENST00000299106.4	protein_coding	-	2023-08-01	-	-	-	-	-	-	-	rs562762284,COSV54452801	-	1	-	HGNC	15532	-	-	0.3161
rs562762284	11:134008316-134008316	A	intron_variant	MODIFIER	JAM3	ENSG00000166086	Transcript	ENST00000441717.3	protein_coding	-	2023-07-01	-	-	-	-	-	-	-	rs562762284,COSV54452801	-	1	-	HGNC	15532	-	-	0.3161
rs562762284	11:134008316-134008316	A	intron_variant,non_coding_transcript_variant	MODIFIER	JAM3	ENSG00000166086	Transcript	ENST00000524969.1	processed_transcript	-	2023-04-01	-	-	-	-	-	-	-	rs562762284,COSV54452801	-	1	-	HGNC	15532	-	-	0.3161
rs562762284	11:134008316-134008316	A	intron_variant	MODIFIER	JAM3	ENSG00000166086	Transcript	ENST00000529443.2	protein_coding	-	2023-08-01	-	-	-	-	-	-	-	rs562762284,COSV54452801	-	1	-	HGNC	15532	-	-	0.3161
rs562762284	11:134008316-134008316	A	intron_variant,non_coding_transcript_variant	MODIFIER	JAM3	ENSG00000166086	Transcript	ENST00000531302.1	retained_intron	-	2023-04-01	-	-	-	-	-	-	-	rs562762284,COSV54452801	-	1	-	HGNC	15532	-	-	0.3161
rs562762284	11:134008316-134008316	A	upstream_gene_variant	MODIFIER	JAM3	ENSG00000166086	Transcript	ENST00000532165.1	processed_transcript	-	-	-	-	-	-	-	-	-	rs562762284,COSV54452801	1219	1	-	HGNC	15532	-	-	0.3161
rs562762284	11:134008316-134008316	A	intron_variant,NMD_transcript_variant	MODIFIER	JAM3	ENSG00000166086	Transcript	ENST00000532252.1	nonsense_mediated_decay	-	2023-05-02	-	-	-	-	-	-	-	rs562762284,COSV54452801	-	1	-	HGNC	15532	-	-	0.3161
rs562762284	11:134008316-134008316	A	intron_variant	MODIFIER	JAM3	ENSG00000166086	Transcript	ENST00000534549.1	protein_coding	-	2023-02-01	-	-	-	-	-	-	-	rs562762284,COSV54452801	-	1	cds_end_NF	HGNC	15532	-	-	0.3161
rs533328420	11:134008317-134008317	C	intron_variant	MODIFIER	JAM3	ENSG00000166086	Transcript	ENST00000299106.4	protein_coding	-	2023-08-01	-	-	-	-	-	-	-	rs533328420	-	1	-	HGNC	15532	-	-	-
rs533328420	11:134008317-134008317	G	intron_variant	MODIFIER	JAM3	ENSG00000166086	Transcript	ENST00000299106.4	protein_coding	-	2023-08-01	-	-	-	-	-	-	-	rs533328420	-	1	-	HGNC	15532	-	-	0.3125
rs533328420	11:134008317-134008317	C	intron_variant	MODIFIER	JAM3	ENSG00000166086	Transcript	ENST00000441717.3	protein_coding	-	2023-07-01	-	-	-	-	-	-	-	rs533328420	-	1	-	HGNC	15532	-	-	-
rs533328420	11:134008317-134008317	G	intron_variant	MODIFIER	JAM3	ENSG00000166086	Transcript	ENST00000441717.3	protein_coding	-	2023-07-01	-	-	-	-	-	-	-	rs533328420	-	1	-	HGNC	15532	-	-	0.3125
rs533328420	11:134008317-134008317	C	intron_variant,non_coding_transcript_variant	MODIFIER	JAM3	ENSG00000166086	Transcript	ENST00000524969.1	processed_transcript	-	2023-04-01	-	-	-	-	-	-	-	rs533328420	-	1	-	HGNC	15532	-	-	-
rs533328420	11:134008317-134008317	G	intron_variant,non_coding_transcript_variant	MODIFIER	JAM3	ENSG00000166086	Transcript	ENST00000524969.1	processed_transcript	-	2023-04-01	-	-	-	-	-	-	-	rs533328420	-	1	-	HGNC	15532	-	-	0.3125
rs533328420	11:134008317-134008317	C	intron_variant	MODIFIER	JAM3	ENSG00000166086	Transcript	ENST00000529443.2	protein_coding	-	2023-08-01	-	-	-	-	-	-	-	rs533328420	-	1	-	HGNC	15532	-	-	-
rs533328420	11:134008317-134008317	G	intron_variant	MODIFIER	JAM3	ENSG00000166086	Transcript	ENST00000529443.2	protein_coding	-	2023-08-01	-	-	-	-	-	-	-	rs533328420	-	1	-	HGNC	15532	-	-	0.3125
rs533328420	11:134008317-134008317	C	intron_variant,non_coding_transcript_variant	MODIFIER	JAM3	ENSG00000166086	Transcript	ENST00000531302.1	retained_intron	-	2023-04-01	-	-	-	-	-	-	-	rs533328420	-	1	-	HGNC	15532	-	-	-
rs533328420	11:134008317-134008317	G	intron_variant,non_coding_transcript_variant	MODIFIER	JAM3	ENSG00000166086	Transcript	ENST00000531302.1	retained_intron	-	2023-04-01	-	-	-	-	-	-	-	rs533328420	-	1	-	HGNC	15532	-	-	0.3125
rs533328420	11:134008317-134008317	C	upstream_gene_variant	MODIFIER	JAM3	ENSG00000166086	Transcript	ENST00000532165.1	processed_transcript	-	-	-	-	-	-	-	-	-	rs533328420	1218	1	-	HGNC	15532	-	-	-
rs533328420	11:134008317-134008317	G	upstream_gene_variant	MODIFIER	JAM3	ENSG00000166086	Transcript	ENST00000532165.1	processed_transcript	-	-	-	-	-	-	-	-	-	rs533328420	1218	1	-	HGNC	15532	-	-	0.3125
rs533328420	11:134008317-134008317	C	intron_variant,NMD_transcript_variant	MODIFIER	JAM3	ENSG00000166086	Transcript	ENST00000532252.1	nonsense_mediated_decay	-	2023-05-02	-	-	-	-	-	-	-	rs533328420	-	1	-	HGNC	15532	-	-	-
rs533328420	11:134008317-134008317	G	intron_variant,NMD_transcript_variant	MODIFIER	JAM3	ENSG00000166086	Transcript	ENST00000532252.1	nonsense_mediated_decay	-	2023-05-02	-	-	-	-	-	-	-	rs533328420	-	1	-	HGNC	15532	-	-	0.3125
rs533328420	11:134008317-134008317	C	intron_variant	MODIFIER	JAM3	ENSG00000166086	Transcript	ENST00000534549.1	protein_coding	-	2023-02-01	-	-	-	-	-	-	-	rs533328420	-	1	cds_end_NF	HGNC	15532	-	-	-
rs533328420	11:134008317-134008317	G	intron_variant	MODIFIER	JAM3	ENSG00000166086	Transcript	ENST00000534549.1	protein_coding	-	2023-02-01	-	-	-	-	-	-	-	rs533328420	-	1	cds_end_NF	HGNC	15532	-	-	0.3125
rs655627	11:134021859-134021859	A	3_prime_UTR_variant	MODIFIER	JAM3	ENSG00000166086	Transcript	ENST00000299106.4	protein_coding	2023-09-09	-	-	-	3875	-	-	-	-	rs655627	-	1	-	HGNC	15532	-	-	0.7179
rs655627	11:134021859-134021859	C	3_prime_UTR_variant	MODIFIER	JAM3	ENSG00000166086	Transcript	ENST00000299106.4	protein_coding	2023-09-09	-	-	-	3875	-	-	-	-	rs655627	-	1	-	HGNC	15532	-	-	-
rs655627	11:134021859-134021859	T	3_prime_UTR_variant	MODIFIER	JAM3	ENSG00000166086	Transcript	ENST00000299106.4	protein_coding	2023-09-09	-	-	-	3875	-	-	-	-	rs655627	-	1	-	HGNC	15532	-	-	-
rs655627	11:134021859-134021859	A	downstream_gene_variant	MODIFIER	JAM3	ENSG00000166086	Transcript	ENST00000441717.3	protein_coding	-	-	-	-	-	-	-	-	-	rs655627	213	1	-	HGNC	15532	-	-	0.7179
rs655627	11:134021859-134021859	C	downstream_gene_variant	MODIFIER	JAM3	ENSG00000166086	Transcript	ENST00000441717.3	protein_coding	-	-	-	-	-	-	-	-	-	rs655627	213	1	-	HGNC	15532	-	-	-
rs655627	11:134021859-134021859	T	downstream_gene_variant	MODIFIER	JAM3	ENSG00000166086	Transcript	ENST00000441717.3	protein_coding	-	-	-	-	-	-	-	-	-	rs655627	213	1	-	HGNC	15532	-	-	-
rs655627	11:134021859-134021859	A	downstream_gene_variant	MODIFIER	NCAPD3	ENSG00000151503	Transcript	ENST00000525432.1	retained_intron	-	-	-	-	-	-	-	-	-	rs655627	4911	-1	-	HGNC	28952	-	-	0.7179
rs655627	11:134021859-134021859	C	downstream_gene_variant	MODIFIER	NCAPD3	ENSG00000151503	Transcript	ENST00000525432.1	retained_intron	-	-	-	-	-	-	-	-	-	rs655627	4911	-1	-	HGNC	28952	-	-	-
rs655627	11:134021859-134021859	T	downstream_gene_variant	MODIFIER	NCAPD3	ENSG00000151503	Transcript	ENST00000525432.1	retained_intron	-	-	-	-	-	-	-	-	-	rs655627	4911	-1	-	HGNC	28952	-	-	-
rs655627	11:134021859-134021859	A	downstream_gene_variant	MODIFIER	NCAPD3	ENSG00000151503	Transcript	ENST00000525964.2	nonsense_mediated_decay	-	-	-	-	-	-	-	-	-	rs655627	883	-1	-	HGNC	28952	-	-	0.7179
rs655627	11:134021859-134021859	C	downstream_gene_variant	MODIFIER	NCAPD3	ENSG00000151503	Transcript	ENST00000525964.2	nonsense_mediated_decay	-	-	-	-	-	-	-	-	-	rs655627	883	-1	-	HGNC	28952	-	-	-
rs655627	11:134021859-134021859	T	downstream_gene_variant	MODIFIER	NCAPD3	ENSG00000151503	Transcript	ENST00000525964.2	nonsense_mediated_decay	-	-	-	-	-	-	-	-	-	rs655627	883	-1	-	HGNC	28952	-	-	-
rs655627	11:134021859-134021859	A	intron_variant,non_coding_transcript_variant	MODIFIER	NCAPD3	ENSG00000151503	Transcript	ENST00000526787.2	processed_transcript	-	2023-01-01	-	-	-	-	-	-	-	rs655627	-	-1	-	HGNC	28952	-	-	0.7179
rs655627	11:134021859-134021859	C	intron_variant,non_coding_transcript_variant	MODIFIER	NCAPD3	ENSG00000151503	Transcript	ENST00000526787.2	processed_transcript	-	2023-01-01	-	-	-	-	-	-	-	rs655627	-	-1	-	HGNC	28952	-	-	-
rs655627	11:134021859-134021859	T	intron_variant,non_coding_transcript_variant	MODIFIER	NCAPD3	ENSG00000151503	Transcript	ENST00000526787.2	processed_transcript	-	2023-01-01	-	-	-	-	-	-	-	rs655627	-	-1	-	HGNC	28952	-	-	-
rs655627	11:134021859-134021859	A	downstream_gene_variant	MODIFIER	JAM3	ENSG00000166086	Transcript	ENST00000529443.2	protein_coding	-	-	-	-	-	-	-	-	-	rs655627	223	1	-	HGNC	15532	-	-	0.7179
rs655627	11:134021859-134021859	C	downstream_gene_variant	MODIFIER	JAM3	ENSG00000166086	Transcript	ENST00000529443.2	protein_coding	-	-	-	-	-	-	-	-	-	rs655627	223	1	-	HGNC	15532	-	-	-
rs655627	11:134021859-134021859	T	downstream_gene_variant	MODIFIER	JAM3	ENSG00000166086	Transcript	ENST00000529443.2	protein_coding	-	-	-	-	-	-	-	-	-	rs655627	223	1	-	HGNC	15532	-	-	-
rs655627	11:134021859-134021859	A	downstream_gene_variant	MODIFIER	JAM3	ENSG00000166086	Transcript	ENST00000533711.1	retained_intron	-	-	-	-	-	-	-	-	-	rs655627	2756	1	-	HGNC	15532	-	-	0.7179
rs655627	11:134021859-134021859	C	downstream_gene_variant	MODIFIER	JAM3	ENSG00000166086	Transcript	ENST00000533711.1	retained_intron	-	-	-	-	-	-	-	-	-	rs655627	2756	1	-	HGNC	15532	-	-	-
rs655627	11:134021859-134021859	T	downstream_gene_variant	MODIFIER	JAM3	ENSG00000166086	Transcript	ENST00000533711.1	retained_intron	-	-	-	-	-	-	-	-	-	rs655627	2756	1	-	HGNC	15532	-	-	-
rs655627	11:134021859-134021859	A	downstream_gene_variant	MODIFIER	NCAPD3	ENSG00000151503	Transcript	ENST00000534532.2	nonsense_mediated_decay	-	-	-	-	-	-	-	-	-	rs655627	478	-1	-	HGNC	28952	-	-	0.7179
rs655627	11:134021859-134021859	C	downstream_gene_variant	MODIFIER	NCAPD3	ENSG00000151503	Transcript	ENST00000534532.2	nonsense_mediated_decay	-	-	-	-	-	-	-	-	-	rs655627	478	-1	-	HGNC	28952	-	-	-
rs655627	11:134021859-134021859	T	downstream_gene_variant	MODIFIER	NCAPD3	ENSG00000151503	Transcript	ENST00000534532.2	nonsense_mediated_decay	-	-	-	-	-	-	-	-	-	rs655627	478	-1	-	HGNC	28952	-	-	-
rs655627	11:134021859-134021859	A	downstream_gene_variant	MODIFIER	NCAPD3	ENSG00000151503	Transcript	ENST00000534548.2	protein_coding	-	-	-	-	-	-	-	-	-	rs655627	481	-1	-	HGNC	28952	-	-	0.7179
rs655627	11:134021859-134021859	C	downstream_gene_variant	MODIFIER	NCAPD3	ENSG00000151503	Transcript	ENST00000534548.2	protein_coding	-	-	-	-	-	-	-	-	-	rs655627	481	-1	-	HGNC	28952	-	-	-
rs655627	11:134021859-134021859	T	downstream_gene_variant	MODIFIER	NCAPD3	ENSG00000151503	Transcript	ENST00000534548.2	protein_coding	-	-	-	-	-	-	-	-	-	rs655627	481	-1	-	HGNC	28952	-	-	-
rs6590735	11:134022087-134022087	A	downstream_gene_variant	MODIFIER	JAM3	ENSG00000166086	Transcript	ENST00000299106.4	protein_coding	-	-	-	-	-	-	-	-	-	rs6590735	191	1	-	HGNC	15532	-	-	-
rs6590735	11:134022087-134022087	C	downstream_gene_variant	MODIFIER	JAM3	ENSG00000166086	Transcript	ENST00000299106.4	protein_coding	-	-	-	-	-	-	-	-	-	rs6590735	191	1	-	HGNC	15532	-	-	-
rs6590735	11:134022087-134022087	T	downstream_gene_variant	MODIFIER	JAM3	ENSG00000166086	Transcript	ENST00000299106.4	protein_coding	-	-	-	-	-	-	-	-	-	rs6590735	191	1	-	HGNC	15532	-	-	0.5773
rs6590735	11:134022087-134022087	A	downstream_gene_variant	MODIFIER	JAM3	ENSG00000166086	Transcript	ENST00000441717.3	protein_coding	-	-	-	-	-	-	-	-	-	rs6590735	441	1	-	HGNC	15532	-	-	-
rs6590735	11:134022087-134022087	C	downstream_gene_variant	MODIFIER	JAM3	ENSG00000166086	Transcript	ENST00000441717.3	protein_coding	-	-	-	-	-	-	-	-	-	rs6590735	441	1	-	HGNC	15532	-	-	-
rs6590735	11:134022087-134022087	T	downstream_gene_variant	MODIFIER	JAM3	ENSG00000166086	Transcript	ENST00000441717.3	protein_coding	-	-	-	-	-	-	-	-	-	rs6590735	441	1	-	HGNC	15532	-	-	0.5773
rs6590735	11:134022087-134022087	A	downstream_gene_variant	MODIFIER	NCAPD3	ENSG00000151503	Transcript	ENST00000525432.1	retained_intron	-	-	-	-	-	-	-	-	-	rs6590735	4683	-1	-	HGNC	28952	-	-	-
rs6590735	11:134022087-134022087	C	downstream_gene_variant	MODIFIER	NCAPD3	ENSG00000151503	Transcript	ENST00000525432.1	retained_intron	-	-	-	-	-	-	-	-	-	rs6590735	4683	-1	-	HGNC	28952	-	-	-
rs6590735	11:134022087-134022087	T	downstream_gene_variant	MODIFIER	NCAPD3	ENSG00000151503	Transcript	ENST00000525432.1	retained_intron	-	-	-	-	-	-	-	-	-	rs6590735	4683	-1	-	HGNC	28952	-	-	0.5773
rs6590735	11:134022087-134022087	A	downstream_gene_variant	MODIFIER	NCAPD3	ENSG00000151503	Transcript	ENST00000525964.2	nonsense_mediated_decay	-	-	-	-	-	-	-	-	-	rs6590735	655	-1	-	HGNC	28952	-	-	-
rs6590735	11:134022087-134022087	C	downstream_gene_variant	MODIFIER	NCAPD3	ENSG00000151503	Transcript	ENST00000525964.2	nonsense_mediated_decay	-	-	-	-	-	-	-	-	-	rs6590735	655	-1	-	HGNC	28952	-	-	-
rs6590735	11:134022087-134022087	T	downstream_gene_variant	MODIFIER	NCAPD3	ENSG00000151503	Transcript	ENST00000525964.2	nonsense_mediated_decay	-	-	-	-	-	-	-	-	-	rs6590735	655	-1	-	HGNC	28952	-	-	0.5773
rs6590735	11:134022087-134022087	A	intron_variant,non_coding_transcript_variant	MODIFIER	NCAPD3	ENSG00000151503	Transcript	ENST00000526787.2	processed_transcript	-	2023-01-01	-	-	-	-	-	-	-	rs6590735	-	-1	-	HGNC	28952	-	-	-
rs6590735	11:134022087-134022087	C	intron_variant,non_coding_transcript_variant	MODIFIER	NCAPD3	ENSG00000151503	Transcript	ENST00000526787.2	processed_transcript	-	2023-01-01	-	-	-	-	-	-	-	rs6590735	-	-1	-	HGNC	28952	-	-	-
rs6590735	11:134022087-134022087	T	intron_variant,non_coding_transcript_variant	MODIFIER	NCAPD3	ENSG00000151503	Transcript	ENST00000526787.2	processed_transcript	-	2023-01-01	-	-	-	-	-	-	-	rs6590735	-	-1	-	HGNC	28952	-	-	0.5773
rs6590735	11:134022087-134022087	A	downstream_gene_variant	MODIFIER	JAM3	ENSG00000166086	Transcript	ENST00000529443.2	protein_coding	-	-	-	-	-	-	-	-	-	rs6590735	451	1	-	HGNC	15532	-	-	-
rs6590735	11:134022087-134022087	C	downstream_gene_variant	MODIFIER	JAM3	ENSG00000166086	Transcript	ENST00000529443.2	protein_coding	-	-	-	-	-	-	-	-	-	rs6590735	451	1	-	HGNC	15532	-	-	-
rs6590735	11:134022087-134022087	T	downstream_gene_variant	MODIFIER	JAM3	ENSG00000166086	Transcript	ENST00000529443.2	protein_coding	-	-	-	-	-	-	-	-	-	rs6590735	451	1	-	HGNC	15532	-	-	0.5773
rs6590735	11:134022087-134022087	A	downstream_gene_variant	MODIFIER	JAM3	ENSG00000166086	Transcript	ENST00000533711.1	retained_intron	-	-	-	-	-	-	-	-	-	rs6590735	2984	1	-	HGNC	15532	-	-	-
rs6590735	11:134022087-134022087	C	downstream_gene_variant	MODIFIER	JAM3	ENSG00000166086	Transcript	ENST00000533711.1	retained_intron	-	-	-	-	-	-	-	-	-	rs6590735	2984	1	-	HGNC	15532	-	-	-
rs6590735	11:134022087-134022087	T	downstream_gene_variant	MODIFIER	JAM3	ENSG00000166086	Transcript	ENST00000533711.1	retained_intron	-	-	-	-	-	-	-	-	-	rs6590735	2984	1	-	HGNC	15532	-	-	0.5773
rs6590735	11:134022087-134022087	A	downstream_gene_variant	MODIFIER	NCAPD3	ENSG00000151503	Transcript	ENST00000534532.2	nonsense_mediated_decay	-	-	-	-	-	-	-	-	-	rs6590735	250	-1	-	HGNC	28952	-	-	-
rs6590735	11:134022087-134022087	C	downstream_gene_variant	MODIFIER	NCAPD3	ENSG00000151503	Transcript	ENST00000534532.2	nonsense_mediated_decay	-	-	-	-	-	-	-	-	-	rs6590735	250	-1	-	HGNC	28952	-	-	-
rs6590735	11:134022087-134022087	T	downstream_gene_variant	MODIFIER	NCAPD3	ENSG00000151503	Transcript	ENST00000534532.2	nonsense_mediated_decay	-	-	-	-	-	-	-	-	-	rs6590735	250	-1	-	HGNC	28952	-	-	0.5773
rs6590735	11:134022087-134022087	A	downstream_gene_variant	MODIFIER	NCAPD3	ENSG00000151503	Transcript	ENST00000534548.2	protein_coding	-	-	-	-	-	-	-	-	-	rs6590735	253	-1	-	HGNC	28952	-	-	-
rs6590735	11:134022087-134022087	C	downstream_gene_variant	MODIFIER	NCAPD3	ENSG00000151503	Transcript	ENST00000534548.2	protein_coding	-	-	-	-	-	-	-	-	-	rs6590735	253	-1	-	HGNC	28952	-	-	-
rs6590735	11:134022087-134022087	T	downstream_gene_variant	MODIFIER	NCAPD3	ENSG00000151503	Transcript	ENST00000534548.2	protein_coding	-	-	-	-	-	-	-	-	-	rs6590735	253	-1	-	HGNC	28952	-	-	0.5773
rs7946486	11:134075293-134075293	G	intron_variant,NMD_transcript_variant	MODIFIER	NCAPD3	ENSG00000151503	Transcript	ENST00000525964.2	nonsense_mediated_decay	-	1935-08-01	-	-	-	-	-	-	-	rs7946486	-	-1	-	HGNC	28952	-	-	0.7546
rs7946486	11:134075293-134075293	G	downstream_gene_variant	MODIFIER	NCAPD3	ENSG00000151503	Transcript	ENST00000528065.1	retained_intron	-	-	-	-	-	-	-	-	-	rs7946486	3480	-1	-	HGNC	28952	-	-	0.7546
rs7946486	11:134075293-134075293	G	downstream_gene_variant	MODIFIER	NCAPD3	ENSG00000151503	Transcript	ENST00000533155.1	nonsense_mediated_decay	-	-	-	-	-	-	-	-	-	rs7946486	3472	-1	-	HGNC	28952	-	-	0.7546
rs7946486	11:134075293-134075293	G	intron_variant,NMD_transcript_variant	MODIFIER	NCAPD3	ENSG00000151503	Transcript	ENST00000534532.2	nonsense_mediated_decay	-	1934-08-01	-	-	-	-	-	-	-	rs7946486	-	-1	-	HGNC	28952	-	-	0.7546
rs7946486	11:134075293-134075293	G	intron_variant	MODIFIER	NCAPD3	ENSG00000151503	Transcript	ENST00000534548.2	protein_coding	-	1934-08-01	-	-	-	-	-	-	-	rs7946486	-	-1	-	HGNC	28952	-	-	0.7546
rs7946486	11:134075293-134075293	G	regulatory_region_variant	MODIFIER	-	-	RegulatoryFeature	ENSR00001020880	CTCF_binding_site	-	-	-	-	-	-	-	-	-	rs7946486	-	-	-	-	-	-	-	0.7546
rs11061911	12:309525-309525	G	intron_variant	MODIFIER	SLC6A12	ENSG00000111181	Transcript	ENST00000359674.4	protein_coding	-	2015-07-01	-	-	-	-	-	-	-	rs11061911	-	-1	-	HGNC	11045	-	-	0.005
rs11061911	12:309525-309525	T	intron_variant	MODIFIER	SLC6A12	ENSG00000111181	Transcript	ENST00000359674.4	protein_coding	-	2015-07-01	-	-	-	-	-	-	-	rs11061911	-	-1	-	HGNC	11045	-	-	0.0004
rs11061911	12:309525-309525	G	intron_variant	MODIFIER	SLC6A12	ENSG00000111181	Transcript	ENST00000397296.2	protein_coding	-	2014-06-01	-	-	-	-	-	-	-	rs11061911	-	-1	-	HGNC	11045	-	-	0.005
rs11061911	12:309525-309525	T	intron_variant	MODIFIER	SLC6A12	ENSG00000111181	Transcript	ENST00000397296.2	protein_coding	-	2014-06-01	-	-	-	-	-	-	-	rs11061911	-	-1	-	HGNC	11045	-	-	0.0004
rs11061911	12:309525-309525	G	intron_variant	MODIFIER	SLC6A12	ENSG00000111181	Transcript	ENST00000424061.2	protein_coding	-	2016-08-01	-	-	-	-	-	-	-	rs11061911	-	-1	-	HGNC	11045	-	-	0.005
rs11061911	12:309525-309525	T	intron_variant	MODIFIER	SLC6A12	ENSG00000111181	Transcript	ENST00000424061.2	protein_coding	-	2016-08-01	-	-	-	-	-	-	-	rs11061911	-	-1	-	HGNC	11045	-	-	0.0004
rs11061911	12:309525-309525	G	intron_variant	MODIFIER	SLC6A12	ENSG00000111181	Transcript	ENST00000428720.1	protein_coding	-	2015-07-01	-	-	-	-	-	-	-	rs11061911	-	-1	-	HGNC	11045	-	-	0.005
rs11061911	12:309525-309525	T	intron_variant	MODIFIER	SLC6A12	ENSG00000111181	Transcript	ENST00000428720.1	protein_coding	-	2015-07-01	-	-	-	-	-	-	-	rs11061911	-	-1	-	HGNC	11045	-	-	0.0004
rs11061911	12:309525-309525	G	downstream_gene_variant	MODIFIER	SLC6A12	ENSG00000111181	Transcript	ENST00000535347.1	protein_coding	-	-	-	-	-	-	-	-	-	rs11061911	2510	-1	cds_end_NF	HGNC	11045	-	-	0.005
rs11061911	12:309525-309525	T	downstream_gene_variant	MODIFIER	SLC6A12	ENSG00000111181	Transcript	ENST00000535347.1	protein_coding	-	-	-	-	-	-	-	-	-	rs11061911	2510	-1	cds_end_NF	HGNC	11045	-	-	0.0004
rs11061911	12:309525-309525	G	upstream_gene_variant	MODIFIER	SLC6A12	ENSG00000111181	Transcript	ENST00000535498.1	processed_transcript	-	-	-	-	-	-	-	-	-	rs11061911	588	-1	-	HGNC	11045	-	-	0.005
rs11061911	12:309525-309525	T	upstream_gene_variant	MODIFIER	SLC6A12	ENSG00000111181	Transcript	ENST00000535498.1	processed_transcript	-	-	-	-	-	-	-	-	-	rs11061911	588	-1	-	HGNC	11045	-	-	0.0004
rs11061911	12:309525-309525	G	downstream_gene_variant	MODIFIER	SLC6A12	ENSG00000111181	Transcript	ENST00000536116.1	processed_transcript	-	-	-	-	-	-	-	-	-	rs11061911	2381	-1	-	HGNC	11045	-	-	0.005
rs11061911	12:309525-309525	T	downstream_gene_variant	MODIFIER	SLC6A12	ENSG00000111181	Transcript	ENST00000536116.1	processed_transcript	-	-	-	-	-	-	-	-	-	rs11061911	2381	-1	-	HGNC	11045	-	-	0.0004
rs11061911	12:309525-309525	G	intron_variant	MODIFIER	SLC6A12	ENSG00000111181	Transcript	ENST00000536824.1	protein_coding	-	2014-06-01	-	-	-	-	-	-	-	rs11061911	-	-1	-	HGNC	11045	-	-	0.005
rs11061911	12:309525-309525	T	intron_variant	MODIFIER	SLC6A12	ENSG00000111181	Transcript	ENST00000536824.1	protein_coding	-	2014-06-01	-	-	-	-	-	-	-	rs11061911	-	-1	-	HGNC	11045	-	-	0.0004
rs11061911	12:309525-309525	G	downstream_gene_variant	MODIFIER	SLC6A12	ENSG00000111181	Transcript	ENST00000537793.1	protein_coding	-	-	-	-	-	-	-	-	-	rs11061911	2433	-1	cds_end_NF	HGNC	11045	-	-	0.005
rs11061911	12:309525-309525	T	downstream_gene_variant	MODIFIER	SLC6A12	ENSG00000111181	Transcript	ENST00000537793.1	protein_coding	-	-	-	-	-	-	-	-	-	rs11061911	2433	-1	cds_end_NF	HGNC	11045	-	-	0.0004
rs11061911	12:309525-309525	G	intron_variant,non_coding_transcript_variant	MODIFIER	SLC6A12	ENSG00000111181	Transcript	ENST00000538272.1	processed_transcript	-	2023-04-03	-	-	-	-	-	-	-	rs11061911	-	-1	-	HGNC	11045	-	-	0.005
rs11061911	12:309525-309525	T	intron_variant,non_coding_transcript_variant	MODIFIER	SLC6A12	ENSG00000111181	Transcript	ENST00000538272.1	processed_transcript	-	2023-04-03	-	-	-	-	-	-	-	rs11061911	-	-1	-	HGNC	11045	-	-	0.0004
rs11061911	12:309525-309525	G	downstream_gene_variant	MODIFIER	SLC6A12	ENSG00000111181	Transcript	ENST00000538580.1	retained_intron	-	-	-	-	-	-	-	-	-	rs11061911	869	-1	-	HGNC	11045	-	-	0.005
rs11061911	12:309525-309525	T	downstream_gene_variant	MODIFIER	SLC6A12	ENSG00000111181	Transcript	ENST00000538580.1	retained_intron	-	-	-	-	-	-	-	-	-	rs11061911	869	-1	-	HGNC	11045	-	-	0.0004
rs11061911	12:309525-309525	G	upstream_gene_variant	MODIFIER	RP11-283I3.2	ENSG00000256577	Transcript	ENST00000539568.1	antisense	-	-	-	-	-	-	-	-	-	rs11061911	3283	1	-	Clone_based_vega_gene	-	-	-	0.005
rs11061911	12:309525-309525	T	upstream_gene_variant	MODIFIER	RP11-283I3.2	ENSG00000256577	Transcript	ENST00000539568.1	antisense	-	-	-	-	-	-	-	-	-	rs11061911	3283	1	-	Clone_based_vega_gene	-	-	-	0.0004
rs11061911	12:309525-309525	G	intron_variant,non_coding_transcript_variant	MODIFIER	SLC6A12	ENSG00000111181	Transcript	ENST00000540094.1	retained_intron	-	2023-03-03	-	-	-	-	-	-	-	rs11061911	-	-1	-	HGNC	11045	-	-	0.005
rs11061911	12:309525-309525	T	intron_variant,non_coding_transcript_variant	MODIFIER	SLC6A12	ENSG00000111181	Transcript	ENST00000540094.1	retained_intron	-	2023-03-03	-	-	-	-	-	-	-	rs11061911	-	-1	-	HGNC	11045	-	-	0.0004
rs11061911	12:309525-309525	G	upstream_gene_variant	MODIFIER	SLC6A12	ENSG00000111181	Transcript	ENST00000542825.1	retained_intron	-	-	-	-	-	-	-	-	-	rs11061911	1305	-1	-	HGNC	11045	-	-	0.005
rs11061911	12:309525-309525	T	upstream_gene_variant	MODIFIER	SLC6A12	ENSG00000111181	Transcript	ENST00000542825.1	retained_intron	-	-	-	-	-	-	-	-	-	rs11061911	1305	-1	-	HGNC	11045	-	-	0.0004
rs11061911	12:309525-309525	G	upstream_gene_variant	MODIFIER	SLC6A12	ENSG00000111181	Transcript	ENST00000544782.1	retained_intron	-	-	-	-	-	-	-	-	-	rs11061911	1299	-1	-	HGNC	11045	-	-	0.005
rs11061911	12:309525-309525	T	upstream_gene_variant	MODIFIER	SLC6A12	ENSG00000111181	Transcript	ENST00000544782.1	retained_intron	-	-	-	-	-	-	-	-	-	rs11061911	1299	-1	-	HGNC	11045	-	-	0.0004
rs11061911	12:309525-309525	G	upstream_gene_variant	MODIFIER	SLC6A12	ENSG00000111181	Transcript	ENST00000545058.1	retained_intron	-	-	-	-	-	-	-	-	-	rs11061911	1301	-1	-	HGNC	11045	-	-	0.005
rs11061911	12:309525-309525	T	upstream_gene_variant	MODIFIER	SLC6A12	ENSG00000111181	Transcript	ENST00000545058.1	retained_intron	-	-	-	-	-	-	-	-	-	rs11061911	1301	-1	-	HGNC	11045	-	-	0.0004
rs769081896	12:2492462-2492462	A	intron_variant	MODIFIER	CACNA1C	ENSG00000151067	Transcript	ENST00000327702.7	protein_coding	-	1947-03-01	-	-	-	-	-	-	-	rs769081896	-	1	-	HGNC	1390	-	-	-
rs769081896	12:2492462-2492462	T	intron_variant	MODIFIER	CACNA1C	ENSG00000151067	Transcript	ENST00000327702.7	protein_coding	-	1947-03-01	-	-	-	-	-	-	-	rs769081896	-	1	-	HGNC	1390	-	-	-
rs769081896	12:2492462-2492462	A	intron_variant	MODIFIER	CACNA1C	ENSG00000151067	Transcript	ENST00000335762.5	protein_coding	-	1947-03-01	-	-	-	-	-	-	-	rs769081896	-	1	-	HGNC	1390	-	-	-
rs769081896	12:2492462-2492462	T	intron_variant	MODIFIER	CACNA1C	ENSG00000151067	Transcript	ENST00000335762.5	protein_coding	-	1947-03-01	-	-	-	-	-	-	-	rs769081896	-	1	-	HGNC	1390	-	-	-
rs769081896	12:2492462-2492462	A	intron_variant	MODIFIER	CACNA1C	ENSG00000151067	Transcript	ENST00000344100.3	protein_coding	-	1946-03-01	-	-	-	-	-	-	-	rs769081896	-	1	-	HGNC	1390	-	-	-
rs769081896	12:2492462-2492462	T	intron_variant	MODIFIER	CACNA1C	ENSG00000151067	Transcript	ENST00000344100.3	protein_coding	-	1946-03-01	-	-	-	-	-	-	-	rs769081896	-	1	-	HGNC	1390	-	-	-
rs769081896	12:2492462-2492462	A	intron_variant	MODIFIER	CACNA1C	ENSG00000151067	Transcript	ENST00000347598.4	protein_coding	-	1948-03-01	-	-	-	-	-	-	-	rs769081896	-	1	-	HGNC	1390	-	-	-
rs769081896	12:2492462-2492462	T	intron_variant	MODIFIER	CACNA1C	ENSG00000151067	Transcript	ENST00000347598.4	protein_coding	-	1948-03-01	-	-	-	-	-	-	-	rs769081896	-	1	-	HGNC	1390	-	-	-
rs769081896	12:2492462-2492462	A	intron_variant	MODIFIER	CACNA1C	ENSG00000151067	Transcript	ENST00000399591.1	protein_coding	-	1945-03-01	-	-	-	-	-	-	-	rs769081896	-	1	-	HGNC	1390	-	-	-
rs769081896	12:2492462-2492462	T	intron_variant	MODIFIER	CACNA1C	ENSG00000151067	Transcript	ENST00000399591.1	protein_coding	-	1945-03-01	-	-	-	-	-	-	-	rs769081896	-	1	-	HGNC	1390	-	-	-
rs769081896	12:2492462-2492462	A	intron_variant	MODIFIER	CACNA1C	ENSG00000151067	Transcript	ENST00000399595.1	protein_coding	-	1945-03-01	-	-	-	-	-	-	-	rs769081896	-	1	-	HGNC	1390	-	-	-
rs769081896	12:2492462-2492462	T	intron_variant	MODIFIER	CACNA1C	ENSG00000151067	Transcript	ENST00000399595.1	protein_coding	-	1945-03-01	-	-	-	-	-	-	-	rs769081896	-	1	-	HGNC	1390	-	-	-
rs769081896	12:2492462-2492462	A	intron_variant	MODIFIER	CACNA1C	ENSG00000151067	Transcript	ENST00000399597.1	protein_coding	-	1946-03-01	-	-	-	-	-	-	-	rs769081896	-	1	-	HGNC	1390	-	-	-
rs769081896	12:2492462-2492462	T	intron_variant	MODIFIER	CACNA1C	ENSG00000151067	Transcript	ENST00000399597.1	protein_coding	-	1946-03-01	-	-	-	-	-	-	-	rs769081896	-	1	-	HGNC	1390	-	-	-
rs769081896	12:2492462-2492462	A	intron_variant	MODIFIER	CACNA1C	ENSG00000151067	Transcript	ENST00000399601.1	protein_coding	-	1946-03-01	-	-	-	-	-	-	-	rs769081896	-	1	-	HGNC	1390	-	-	-
rs769081896	12:2492462-2492462	T	intron_variant	MODIFIER	CACNA1C	ENSG00000151067	Transcript	ENST00000399601.1	protein_coding	-	1946-03-01	-	-	-	-	-	-	-	rs769081896	-	1	-	HGNC	1390	-	-	-
rs769081896	12:2492462-2492462	A	intron_variant	MODIFIER	CACNA1C	ENSG00000151067	Transcript	ENST00000399603.1	protein_coding	-	1946-03-01	-	-	-	-	-	-	-	rs769081896	-	1	-	HGNC	1390	-	-	-
rs769081896	12:2492462-2492462	T	intron_variant	MODIFIER	CACNA1C	ENSG00000151067	Transcript	ENST00000399603.1	protein_coding	-	1946-03-01	-	-	-	-	-	-	-	rs769081896	-	1	-	HGNC	1390	-	-	-
rs769081896	12:2492462-2492462	A	intron_variant	MODIFIER	CACNA1C	ENSG00000151067	Transcript	ENST00000399606.1	protein_coding	-	1947-03-01	-	-	-	-	-	-	-	rs769081896	-	1	-	HGNC	1390	-	-	-
rs769081896	12:2492462-2492462	T	intron_variant	MODIFIER	CACNA1C	ENSG00000151067	Transcript	ENST00000399606.1	protein_coding	-	1947-03-01	-	-	-	-	-	-	-	rs769081896	-	1	-	HGNC	1390	-	-	-
rs769081896	12:2492462-2492462	A	intron_variant	MODIFIER	CACNA1C	ENSG00000151067	Transcript	ENST00000399617.1	protein_coding	-	1947-03-01	-	-	-	-	-	-	-	rs769081896	-	1	-	HGNC	1390	-	-	-
rs769081896	12:2492462-2492462	T	intron_variant	MODIFIER	CACNA1C	ENSG00000151067	Transcript	ENST00000399617.1	protein_coding	-	1947-03-01	-	-	-	-	-	-	-	rs769081896	-	1	-	HGNC	1390	-	-	-
rs769081896	12:2492462-2492462	A	intron_variant	MODIFIER	CACNA1C	ENSG00000151067	Transcript	ENST00000399621.1	protein_coding	-	1946-03-01	-	-	-	-	-	-	-	rs769081896	-	1	-	HGNC	1390	-	-	-
rs769081896	12:2492462-2492462	T	intron_variant	MODIFIER	CACNA1C	ENSG00000151067	Transcript	ENST00000399621.1	protein_coding	-	1946-03-01	-	-	-	-	-	-	-	rs769081896	-	1	-	HGNC	1390	-	-	-
rs769081896	12:2492462-2492462	A	intron_variant	MODIFIER	CACNA1C	ENSG00000151067	Transcript	ENST00000399629.1	protein_coding	-	1946-03-01	-	-	-	-	-	-	-	rs769081896	-	1	-	HGNC	1390	-	-	-
rs769081896	12:2492462-2492462	T	intron_variant	MODIFIER	CACNA1C	ENSG00000151067	Transcript	ENST00000399629.1	protein_coding	-	1946-03-01	-	-	-	-	-	-	-	rs769081896	-	1	-	HGNC	1390	-	-	-
rs769081896	12:2492462-2492462	A	intron_variant	MODIFIER	CACNA1C	ENSG00000151067	Transcript	ENST00000399634.1	protein_coding	-	1947-03-01	-	-	-	-	-	-	-	rs769081896	-	1	-	HGNC	1390	-	-	-
rs769081896	12:2492462-2492462	T	intron_variant	MODIFIER	CACNA1C	ENSG00000151067	Transcript	ENST00000399634.1	protein_coding	-	1947-03-01	-	-	-	-	-	-	-	rs769081896	-	1	-	HGNC	1390	-	-	-
rs769081896	12:2492462-2492462	A	intron_variant	MODIFIER	CACNA1C	ENSG00000151067	Transcript	ENST00000399637.1	protein_coding	-	1946-03-01	-	-	-	-	-	-	-	rs769081896	-	1	-	HGNC	1390	-	-	-
rs769081896	12:2492462-2492462	T	intron_variant	MODIFIER	CACNA1C	ENSG00000151067	Transcript	ENST00000399637.1	protein_coding	-	1946-03-01	-	-	-	-	-	-	-	rs769081896	-	1	-	HGNC	1390	-	-	-
rs769081896	12:2492462-2492462	A	intron_variant	MODIFIER	CACNA1C	ENSG00000151067	Transcript	ENST00000399638.1	protein_coding	-	1947-03-01	-	-	-	-	-	-	-	rs769081896	-	1	-	HGNC	1390	-	-	-
rs769081896	12:2492462-2492462	T	intron_variant	MODIFIER	CACNA1C	ENSG00000151067	Transcript	ENST00000399638.1	protein_coding	-	1947-03-01	-	-	-	-	-	-	-	rs769081896	-	1	-	HGNC	1390	-	-	-
rs769081896	12:2492462-2492462	A	intron_variant	MODIFIER	CACNA1C	ENSG00000151067	Transcript	ENST00000399641.1	protein_coding	-	1946-03-01	-	-	-	-	-	-	-	rs769081896	-	1	-	HGNC	1390	-	-	-
rs769081896	12:2492462-2492462	T	intron_variant	MODIFIER	CACNA1C	ENSG00000151067	Transcript	ENST00000399641.1	protein_coding	-	1946-03-01	-	-	-	-	-	-	-	rs769081896	-	1	-	HGNC	1390	-	-	-
rs769081896	12:2492462-2492462	A	intron_variant	MODIFIER	CACNA1C	ENSG00000151067	Transcript	ENST00000399644.1	protein_coding	-	1946-03-01	-	-	-	-	-	-	-	rs769081896	-	1	-	HGNC	1390	-	-	-
rs769081896	12:2492462-2492462	T	intron_variant	MODIFIER	CACNA1C	ENSG00000151067	Transcript	ENST00000399644.1	protein_coding	-	1946-03-01	-	-	-	-	-	-	-	rs769081896	-	1	-	HGNC	1390	-	-	-
rs769081896	12:2492462-2492462	A	intron_variant	MODIFIER	CACNA1C	ENSG00000151067	Transcript	ENST00000399649.1	protein_coding	-	1945-03-01	-	-	-	-	-	-	-	rs769081896	-	1	-	HGNC	1390	-	-	-
rs769081896	12:2492462-2492462	T	intron_variant	MODIFIER	CACNA1C	ENSG00000151067	Transcript	ENST00000399649.1	protein_coding	-	1945-03-01	-	-	-	-	-	-	-	rs769081896	-	1	-	HGNC	1390	-	-	-
rs769081896	12:2492462-2492462	A	intron_variant	MODIFIER	CACNA1C	ENSG00000151067	Transcript	ENST00000399655.1	protein_coding	-	1946-03-01	-	-	-	-	-	-	-	rs769081896	-	1	-	HGNC	1390	-	-	-
rs769081896	12:2492462-2492462	T	intron_variant	MODIFIER	CACNA1C	ENSG00000151067	Transcript	ENST00000399655.1	protein_coding	-	1946-03-01	-	-	-	-	-	-	-	rs769081896	-	1	-	HGNC	1390	-	-	-
rs769081896	12:2492462-2492462	A	intron_variant	MODIFIER	CACNA1C	ENSG00000151067	Transcript	ENST00000402845.3	protein_coding	-	1946-03-01	-	-	-	-	-	-	-	rs769081896	-	1	-	HGNC	1390	-	-	-
rs769081896	12:2492462-2492462	T	intron_variant	MODIFIER	CACNA1C	ENSG00000151067	Transcript	ENST00000402845.3	protein_coding	-	1946-03-01	-	-	-	-	-	-	-	rs769081896	-	1	-	HGNC	1390	-	-	-
rs769081896	12:2492462-2492462	A	intron_variant	MODIFIER	CACNA1C	ENSG00000151067	Transcript	ENST00000406454.3	protein_coding	-	1947-03-01	-	-	-	-	-	-	-	rs769081896	-	1	-	HGNC	1390	-	-	-
rs769081896	12:2492462-2492462	T	intron_variant	MODIFIER	CACNA1C	ENSG00000151067	Transcript	ENST00000406454.3	protein_coding	-	1947-03-01	-	-	-	-	-	-	-	rs769081896	-	1	-	HGNC	1390	-	-	-
rs769081896	12:2492462-2492462	A	intron_variant	MODIFIER	CACNA1C	ENSG00000151067	Transcript	ENST00000480911.1	protein_coding	-	2028-03-01	-	-	-	-	-	-	-	rs769081896	-	1	-	HGNC	1390	-	-	-
rs769081896	12:2492462-2492462	T	intron_variant	MODIFIER	CACNA1C	ENSG00000151067	Transcript	ENST00000480911.1	protein_coding	-	2028-03-01	-	-	-	-	-	-	-	rs769081896	-	1	-	HGNC	1390	-	-	-
rs769081896	12:2492462-2492462	A	regulatory_region_variant	MODIFIER	-	-	RegulatoryFeature	ENSR00001544004	promoter_flanking_region	-	-	-	-	-	-	-	-	-	rs769081896	-	-	-	-	-	-	-	-
rs769081896	12:2492462-2492462	T	regulatory_region_variant	MODIFIER	-	-	RegulatoryFeature	ENSR00001544004	promoter_flanking_region	-	-	-	-	-	-	-	-	-	rs769081896	-	-	-	-	-	-	-	-
rs533430504	12:3175797-3175797	T	downstream_gene_variant	MODIFIER	RP11-253E3.1	ENSG00000234589	Transcript	ENST00000425943.2	processed_pseudogene	-	-	-	-	-	-	-	-	-	rs533430504	4903	-1	-	Clone_based_vega_gene	-	-	-	0.9341
rs533430504	12:3175797-3175797	T	downstream_gene_variant	MODIFIER	RP11-253E3.1	ENSG00000234589	Transcript	ENST00000483097.1	processed_pseudogene	-	-	-	-	-	-	-	-	-	rs533430504	4901	-1	-	Clone_based_vega_gene	-	-	-	0.9341
rs117722089	12:3175800-3175800	T	downstream_gene_variant	MODIFIER	RP11-253E3.1	ENSG00000234589	Transcript	ENST00000425943.2	processed_pseudogene	-	-	-	-	-	-	-	-	-	rs117722089	4900	-1	-	Clone_based_vega_gene	-	-	-	0.9341
rs117722089	12:3175800-3175800	T	downstream_gene_variant	MODIFIER	RP11-253E3.1	ENSG00000234589	Transcript	ENST00000483097.1	processed_pseudogene	-	-	-	-	-	-	-	-	-	rs117722089	4898	-1	-	Clone_based_vega_gene	-	-	-	0.9341
rs10849235	12:5399592-5399592	A	upstream_gene_variant	MODIFIER	RP11-1038A11.3	ENSG00000256417	Transcript	ENST00000537192.1	lincRNA	-	-	-	-	-	-	-	-	-	rs10849235	54	1	-	Clone_based_vega_gene	-	-	-	-
rs10849235	12:5399592-5399592	T	upstream_gene_variant	MODIFIER	RP11-1038A11.3	ENSG00000256417	Transcript	ENST00000537192.1	lincRNA	-	-	-	-	-	-	-	-	-	rs10849235	54	1	-	Clone_based_vega_gene	-	-	-	0.4185
rs10849235	12:5399592-5399592	A	regulatory_region_variant	MODIFIER	-	-	RegulatoryFeature	ENSR00001022532	promoter	-	-	-	-	-	-	-	-	-	rs10849235	-	-	-	-	-	-	-	-
rs10849235	12:5399592-5399592	T	regulatory_region_variant	MODIFIER	-	-	RegulatoryFeature	ENSR00001022532	promoter	-	-	-	-	-	-	-	-	-	rs10849235	-	-	-	-	-	-	-	0.4185
rs10849235	12:5399592-5399592	A	regulatory_region_variant	MODIFIER	-	-	RegulatoryFeature	ENSR00001831280	CTCF_binding_site	-	-	-	-	-	-	-	-	-	rs10849235	-	-	-	-	-	-	-	-
rs10849235	12:5399592-5399592	T	regulatory_region_variant	MODIFIER	-	-	RegulatoryFeature	ENSR00001831280	CTCF_binding_site	-	-	-	-	-	-	-	-	-	rs10849235	-	-	-	-	-	-	-	0.4185
rs12581651	12:7162598-7162598	G	intron_variant	MODIFIER	C1S	ENSG00000182326	Transcript	ENST00000406697.1	protein_coding	-	2014-03-01	-	-	-	-	-	-	-	rs12581651	-	1	-	HGNC	1247	-	-	0.2045
rs7312064	12:7165427-7165427	G	upstream_gene_variant	MODIFIER	C1S	ENSG00000182326	Transcript	ENST00000328916.3	protein_coding	-	-	-	-	-	-	-	-	-	rs7312064	2392	1	-	HGNC	1247	-	-	0.1979
rs7312064	12:7165427-7165427	G	upstream_gene_variant	MODIFIER	C1S	ENSG00000182326	Transcript	ENST00000360817.5	protein_coding	-	-	-	-	-	-	-	-	-	rs7312064	2553	1	-	HGNC	1247	-	-	0.1979
rs7312064	12:7165427-7165427	G	upstream_gene_variant	MODIFIER	C1S	ENSG00000182326	Transcript	ENST00000402681.3	protein_coding	-	-	-	-	-	-	-	-	-	rs7312064	2562	1	-	HGNC	1247	-	-	0.1979
rs7312064	12:7165427-7165427	G	upstream_gene_variant	MODIFIER	C1S	ENSG00000182326	Transcript	ENST00000403949.1	protein_coding	-	-	-	-	-	-	-	-	-	rs7312064	3261	1	cds_end_NF	HGNC	1247	-	-	0.1979
rs7312064	12:7165427-7165427	G	intron_variant	MODIFIER	C1S	ENSG00000182326	Transcript	ENST00000406697.1	protein_coding	-	2014-04-01	-	-	-	-	-	-	-	rs7312064	-	1	-	HGNC	1247	-	-	0.1979
rs7312064	12:7165427-7165427	G	upstream_gene_variant	MODIFIER	C1S	ENSG00000182326	Transcript	ENST00000413211.1	protein_coding	-	-	-	-	-	-	-	-	-	rs7312064	3089	1	cds_end_NF	HGNC	1247	-	-	0.1979
rs7312064	12:7165427-7165427	G	upstream_gene_variant	MODIFIER	C1S	ENSG00000182326	Transcript	ENST00000423384.1	protein_coding	-	-	-	-	-	-	-	-	-	rs7312064	3089	1	cds_end_NF	HGNC	1247	-	-	0.1979
rs7312064	12:7165427-7165427	G	upstream_gene_variant	MODIFIER	C1S	ENSG00000182326	Transcript	ENST00000443875.1	nonsense_mediated_decay	-	-	-	-	-	-	-	-	-	rs7312064	3716	1	cds_start_NF	HGNC	1247	-	-	0.1979
rs7312064	12:7165427-7165427	G	upstream_gene_variant	MODIFIER	C1S	ENSG00000182326	Transcript	ENST00000488701.1	retained_intron	-	-	-	-	-	-	-	-	-	rs7312064	2621	1	-	HGNC	1247	-	-	0.1979
rs7312064	12:7165427-7165427	G	upstream_gene_variant	MODIFIER	C1S	ENSG00000182326	Transcript	ENST00000489541.1	retained_intron	-	-	-	-	-	-	-	-	-	rs7312064	2594	1	-	HGNC	1247	-	-	0.1979
rs7312064	12:7165427-7165427	G	upstream_gene_variant	MODIFIER	C1S	ENSG00000182326	Transcript	ENST00000541647.1	processed_transcript	-	-	-	-	-	-	-	-	-	rs7312064	2600	1	-	HGNC	1247	-	-	0.1979
rs7312064	12:7165427-7165427	G	upstream_gene_variant	MODIFIER	C1S	ENSG00000182326	Transcript	ENST00000542978.1	protein_coding	-	-	-	-	-	-	-	-	-	rs7312064	4460	1	cds_end_NF	HGNC	1247	-	-	0.1979
rs7312064	12:7165427-7165427	G	upstream_gene_variant	MODIFIER	C1S	ENSG00000182326	Transcript	ENST00000543187.1	processed_transcript	-	-	-	-	-	-	-	-	-	rs7312064	2602	1	-	HGNC	1247	-	-	0.1979
rs12311345	12:7169362-7169362	T	intron_variant	MODIFIER	C1S	ENSG00000182326	Transcript	ENST00000328916.3	protein_coding	-	2023-11-02	-	-	-	-	-	-	-	rs12311345	-	1	-	HGNC	1247	-	-	0.1554
rs12311345	12:7169362-7169362	T	intron_variant	MODIFIER	C1S	ENSG00000182326	Transcript	ENST00000360817.5	protein_coding	-	2023-11-02	-	-	-	-	-	-	-	rs12311345	-	1	-	HGNC	1247	-	-	0.1554
rs12311345	12:7169362-7169362	T	intron_variant	MODIFIER	C1S	ENSG00000182326	Transcript	ENST00000402681.3	protein_coding	-	2023-10-02	-	-	-	-	-	-	-	rs12311345	-	1	-	HGNC	1247	-	-	0.1554
rs12311345	12:7169362-7169362	T	intron_variant	MODIFIER	C1S	ENSG00000182326	Transcript	ENST00000403949.1	protein_coding	-	2023-03-01	-	-	-	-	-	-	-	rs12311345	-	1	cds_end_NF	HGNC	1247	-	-	0.1554
rs12311345	12:7169362-7169362	T	intron_variant	MODIFIER	C1S	ENSG00000182326	Transcript	ENST00000406697.1	protein_coding	-	2014-05-01	-	-	-	-	-	-	-	rs12311345	-	1	-	HGNC	1247	-	-	0.1554
rs12311345	12:7169362-7169362	T	intron_variant	MODIFIER	C1S	ENSG00000182326	Transcript	ENST00000413211.1	protein_coding	-	2023-03-02	-	-	-	-	-	-	-	rs12311345	-	1	cds_end_NF	HGNC	1247	-	-	0.1554
rs12311345	12:7169362-7169362	T	intron_variant	MODIFIER	C1S	ENSG00000182326	Transcript	ENST00000423384.1	protein_coding	-	2023-03-02	-	-	-	-	-	-	-	rs12311345	-	1	cds_end_NF	HGNC	1247	-	-	0.1554
rs12311345	12:7169362-7169362	T	intron_variant,NMD_transcript_variant	MODIFIER	C1S	ENSG00000182326	Transcript	ENST00000443875.1	nonsense_mediated_decay	-	2023-10-01	-	-	-	-	-	-	-	rs12311345	-	1	cds_start_NF	HGNC	1247	-	-	0.1554
rs12311345	12:7169362-7169362	T	upstream_gene_variant	MODIFIER	C1S	ENSG00000182326	Transcript	ENST00000461983.1	retained_intron	-	-	-	-	-	-	-	-	-	rs12311345	4573	1	-	HGNC	1247	-	-	0.1554
rs12311345	12:7169362-7169362	T	upstream_gene_variant	MODIFIER	C1S	ENSG00000182326	Transcript	ENST00000463798.1	retained_intron	-	-	-	-	-	-	-	-	-	rs12311345	2120	1	-	HGNC	1247	-	-	0.1554
rs12311345	12:7169362-7169362	T	upstream_gene_variant	MODIFIER	C1S	ENSG00000182326	Transcript	ENST00000470326.1	retained_intron	-	-	-	-	-	-	-	-	-	rs12311345	4134	1	-	HGNC	1247	-	-	0.1554
rs12311345	12:7169362-7169362	T	upstream_gene_variant	MODIFIER	C1S	ENSG00000182326	Transcript	ENST00000473545.1	retained_intron	-	-	-	-	-	-	-	-	-	rs12311345	3182	1	-	HGNC	1247	-	-	0.1554
rs12311345	12:7169362-7169362	T	intron_variant,non_coding_transcript_variant	MODIFIER	C1S	ENSG00000182326	Transcript	ENST00000488701.1	retained_intron	-	2023-02-02	-	-	-	-	-	-	-	rs12311345	-	1	-	HGNC	1247	-	-	0.1554
rs12311345	12:7169362-7169362	T	non_coding_transcript_exon_variant	MODIFIER	C1S	ENSG00000182326	Transcript	ENST00000489541.1	retained_intron	2023-02-02	-	-	-	381	-	-	-	-	rs12311345	-	1	-	HGNC	1247	-	-	0.1554
rs12311345	12:7169362-7169362	T	upstream_gene_variant	MODIFIER	C1S	ENSG00000182326	Transcript	ENST00000495053.1	retained_intron	-	-	-	-	-	-	-	-	-	rs12311345	1851	1	-	HGNC	1247	-	-	0.1554
rs12311345	12:7169362-7169362	T	intron_variant,non_coding_transcript_variant	MODIFIER	C1S	ENSG00000182326	Transcript	ENST00000541647.1	processed_transcript	-	2023-04-02	-	-	-	-	-	-	-	rs12311345	-	1	-	HGNC	1247	-	-	0.1554
rs12311345	12:7169362-7169362	T	upstream_gene_variant	MODIFIER	C1S	ENSG00000182326	Transcript	ENST00000542978.1	protein_coding	-	-	-	-	-	-	-	-	-	rs12311345	525	1	cds_end_NF	HGNC	1247	-	-	0.1554
rs12311345	12:7169362-7169362	T	intron_variant,non_coding_transcript_variant	MODIFIER	C1S	ENSG00000182326	Transcript	ENST00000543187.1	processed_transcript	-	2023-02-02	-	-	-	-	-	-	-	rs12311345	-	1	-	HGNC	1247	-	-	0.1554
rs12312328	12:7182705-7182705	A	downstream_gene_variant	MODIFIER	C1S	ENSG00000182326	Transcript	ENST00000328916.3	protein_coding	-	-	-	-	-	-	-	-	-	rs12312328	4369	1	-	HGNC	1247	-	-	0.1945
rs12312328	12:7182705-7182705	C	downstream_gene_variant	MODIFIER	C1S	ENSG00000182326	Transcript	ENST00000328916.3	protein_coding	-	-	-	-	-	-	-	-	-	rs12312328	4369	1	-	HGNC	1247	-	-	-
rs12312328	12:7182705-7182705	T	downstream_gene_variant	MODIFIER	C1S	ENSG00000182326	Transcript	ENST00000328916.3	protein_coding	-	-	-	-	-	-	-	-	-	rs12312328	4369	1	-	HGNC	1247	-	-	-
rs12312328	12:7182705-7182705	A	downstream_gene_variant	MODIFIER	C1S	ENSG00000182326	Transcript	ENST00000360817.5	protein_coding	-	-	-	-	-	-	-	-	-	rs12312328	4458	1	-	HGNC	1247	-	-	0.1945
rs12312328	12:7182705-7182705	C	downstream_gene_variant	MODIFIER	C1S	ENSG00000182326	Transcript	ENST00000360817.5	protein_coding	-	-	-	-	-	-	-	-	-	rs12312328	4458	1	-	HGNC	1247	-	-	-
rs12312328	12:7182705-7182705	T	downstream_gene_variant	MODIFIER	C1S	ENSG00000182326	Transcript	ENST00000360817.5	protein_coding	-	-	-	-	-	-	-	-	-	rs12312328	4458	1	-	HGNC	1247	-	-	-
rs12312328	12:7182705-7182705	A	downstream_gene_variant	MODIFIER	C1S	ENSG00000182326	Transcript	ENST00000402681.3	protein_coding	-	-	-	-	-	-	-	-	-	rs12312328	4441	1	-	HGNC	1247	-	-	0.1945
rs12312328	12:7182705-7182705	C	downstream_gene_variant	MODIFIER	C1S	ENSG00000182326	Transcript	ENST00000402681.3	protein_coding	-	-	-	-	-	-	-	-	-	rs12312328	4441	1	-	HGNC	1247	-	-	-
rs12312328	12:7182705-7182705	T	downstream_gene_variant	MODIFIER	C1S	ENSG00000182326	Transcript	ENST00000402681.3	protein_coding	-	-	-	-	-	-	-	-	-	rs12312328	4441	1	-	HGNC	1247	-	-	-
rs12312328	12:7182705-7182705	A	downstream_gene_variant	MODIFIER	C1S	ENSG00000182326	Transcript	ENST00000406697.1	protein_coding	-	-	-	-	-	-	-	-	-	rs12312328	4369	1	-	HGNC	1247	-	-	0.1945
rs12312328	12:7182705-7182705	C	downstream_gene_variant	MODIFIER	C1S	ENSG00000182326	Transcript	ENST00000406697.1	protein_coding	-	-	-	-	-	-	-	-	-	rs12312328	4369	1	-	HGNC	1247	-	-	-
rs12312328	12:7182705-7182705	T	downstream_gene_variant	MODIFIER	C1S	ENSG00000182326	Transcript	ENST00000406697.1	protein_coding	-	-	-	-	-	-	-	-	-	rs12312328	4369	1	-	HGNC	1247	-	-	-
rs12312328	12:7182705-7182705	A	downstream_gene_variant	MODIFIER	C1S	ENSG00000182326	Transcript	ENST00000443875.1	nonsense_mediated_decay	-	-	-	-	-	-	-	-	-	rs12312328	4371	1	cds_start_NF	HGNC	1247	-	-	0.1945
rs12312328	12:7182705-7182705	C	downstream_gene_variant	MODIFIER	C1S	ENSG00000182326	Transcript	ENST00000443875.1	nonsense_mediated_decay	-	-	-	-	-	-	-	-	-	rs12312328	4371	1	cds_start_NF	HGNC	1247	-	-	-
rs12312328	12:7182705-7182705	T	downstream_gene_variant	MODIFIER	C1S	ENSG00000182326	Transcript	ENST00000443875.1	nonsense_mediated_decay	-	-	-	-	-	-	-	-	-	rs12312328	4371	1	cds_start_NF	HGNC	1247	-	-	-
rs12312328	12:7182705-7182705	A	downstream_gene_variant	MODIFIER	C1R	ENSG00000159403	Transcript	ENST00000602480.1	protein_coding	-	-	-	-	-	-	-	-	-	rs12312328	4808	-1	cds_start_NF	HGNC	1246	-	-	0.1945
rs12312328	12:7182705-7182705	C	downstream_gene_variant	MODIFIER	C1R	ENSG00000159403	Transcript	ENST00000602480.1	protein_coding	-	-	-	-	-	-	-	-	-	rs12312328	4808	-1	cds_start_NF	HGNC	1246	-	-	-
rs12312328	12:7182705-7182705	T	downstream_gene_variant	MODIFIER	C1R	ENSG00000159403	Transcript	ENST00000602480.1	protein_coding	-	-	-	-	-	-	-	-	-	rs12312328	4808	-1	cds_start_NF	HGNC	1246	-	-	-
rs7313169	12:7936681-7936681	A	downstream_gene_variant	MODIFIER	Y_RNA	ENSG00000201549	Transcript	ENST00000364679.1	misc_RNA	-	-	-	-	-	-	-	-	-	rs7313169	318	-1	-	RFAM	-	-	-	0.2676
rs7313169	12:7936681-7936681	A	upstream_gene_variant	MODIFIER	NANOG	ENSG00000111704	Transcript	ENST00000541267.1	protein_coding	-	-	-	-	-	-	-	-	-	rs7313169	3709	1	cds_end_NF	HGNC	20857	-	-	0.2676
rs10845875	12:7938531-7938531	A	upstream_gene_variant	MODIFIER	NANOG	ENSG00000111704	Transcript	ENST00000229307.4	protein_coding	-	-	-	-	-	-	-	-	-	rs10845875	3461	1	-	HGNC	20857	-	-	0.2484
rs10845875	12:7938531-7938531	A	upstream_gene_variant	MODIFIER	Y_RNA	ENSG00000201549	Transcript	ENST00000364679.1	misc_RNA	-	-	-	-	-	-	-	-	-	rs10845875	1424	-1	-	RFAM	-	-	-	0.2484
rs10845875	12:7938531-7938531	A	upstream_gene_variant	MODIFIER	NANOG	ENSG00000111704	Transcript	ENST00000526286.1	protein_coding	-	-	-	-	-	-	-	-	-	rs10845875	3680	1	-	HGNC	20857	-	-	0.2484
rs10845875	12:7938531-7938531	A	upstream_gene_variant	MODIFIER	NANOG	ENSG00000111704	Transcript	ENST00000526434.1	nonsense_mediated_decay	-	-	-	-	-	-	-	-	-	rs10845875	3498	1	-	HGNC	20857	-	-	0.2484
rs10845875	12:7938531-7938531	A	upstream_gene_variant	MODIFIER	NANOG	ENSG00000111704	Transcript	ENST00000541267.1	protein_coding	-	-	-	-	-	-	-	-	-	rs10845875	1859	1	cds_end_NF	HGNC	20857	-	-	0.2484
rs10744044	12:7940030-7940030	A	upstream_gene_variant	MODIFIER	NANOG	ENSG00000111704	Transcript	ENST00000229307.4	protein_coding	-	-	-	-	-	-	-	-	-	rs10744044	1962	1	-	HGNC	20857	-	-	0.2638
rs10744044	12:7940030-7940030	T	upstream_gene_variant	MODIFIER	NANOG	ENSG00000111704	Transcript	ENST00000229307.4	protein_coding	-	-	-	-	-	-	-	-	-	rs10744044	1962	1	-	HGNC	20857	-	-	-
rs10744044	12:7940030-7940030	A	upstream_gene_variant	MODIFIER	Y_RNA	ENSG00000201549	Transcript	ENST00000364679.1	misc_RNA	-	-	-	-	-	-	-	-	-	rs10744044	2923	-1	-	RFAM	-	-	-	0.2638
rs10744044	12:7940030-7940030	T	upstream_gene_variant	MODIFIER	Y_RNA	ENSG00000201549	Transcript	ENST00000364679.1	misc_RNA	-	-	-	-	-	-	-	-	-	rs10744044	2923	-1	-	RFAM	-	-	-	-
rs10744044	12:7940030-7940030	A	upstream_gene_variant	MODIFIER	NANOG	ENSG00000111704	Transcript	ENST00000526286.1	protein_coding	-	-	-	-	-	-	-	-	-	rs10744044	2181	1	-	HGNC	20857	-	-	0.2638
rs10744044	12:7940030-7940030	T	upstream_gene_variant	MODIFIER	NANOG	ENSG00000111704	Transcript	ENST00000526286.1	protein_coding	-	-	-	-	-	-	-	-	-	rs10744044	2181	1	-	HGNC	20857	-	-	-
rs10744044	12:7940030-7940030	A	upstream_gene_variant	MODIFIER	NANOG	ENSG00000111704	Transcript	ENST00000526434.1	nonsense_mediated_decay	-	-	-	-	-	-	-	-	-	rs10744044	1999	1	-	HGNC	20857	-	-	0.2638
rs10744044	12:7940030-7940030	T	upstream_gene_variant	MODIFIER	NANOG	ENSG00000111704	Transcript	ENST00000526434.1	nonsense_mediated_decay	-	-	-	-	-	-	-	-	-	rs10744044	1999	1	-	HGNC	20857	-	-	-
rs10744044	12:7940030-7940030	A	upstream_gene_variant	MODIFIER	NANOG	ENSG00000111704	Transcript	ENST00000541267.1	protein_coding	-	-	-	-	-	-	-	-	-	rs10744044	360	1	cds_end_NF	HGNC	20857	-	-	0.2638
rs10744044	12:7940030-7940030	T	upstream_gene_variant	MODIFIER	NANOG	ENSG00000111704	Transcript	ENST00000541267.1	protein_coding	-	-	-	-	-	-	-	-	-	rs10744044	360	1	cds_end_NF	HGNC	20857	-	-	-
rs7312313	12:7941560-7941560	C	upstream_gene_variant	MODIFIER	NANOG	ENSG00000111704	Transcript	ENST00000229307.4	protein_coding	-	-	-	-	-	-	-	-	-	rs7312313	432	1	-	HGNC	20857	-	-	0.855
rs7312313	12:7941560-7941560	C	upstream_gene_variant	MODIFIER	Y_RNA	ENSG00000201549	Transcript	ENST00000364679.1	misc_RNA	-	-	-	-	-	-	-	-	-	rs7312313	4453	-1	-	RFAM	-	-	-	0.855
rs7312313	12:7941560-7941560	C	upstream_gene_variant	MODIFIER	NANOG	ENSG00000111704	Transcript	ENST00000526286.1	protein_coding	-	-	-	-	-	-	-	-	-	rs7312313	651	1	-	HGNC	20857	-	-	0.855
rs7312313	12:7941560-7941560	C	upstream_gene_variant	MODIFIER	NANOG	ENSG00000111704	Transcript	ENST00000526434.1	nonsense_mediated_decay	-	-	-	-	-	-	-	-	-	rs7312313	469	1	-	HGNC	20857	-	-	0.855
rs7312313	12:7941560-7941560	C	intron_variant	MODIFIER	NANOG	ENSG00000111704	Transcript	ENST00000541267.1	protein_coding	-	2023-05-02	-	-	-	-	-	-	-	rs7312313	-	1	cds_end_NF	HGNC	20857	-	-	0.855
rs7312313	12:7941560-7941560	C	regulatory_region_variant	MODIFIER	-	-	RegulatoryFeature	ENSR00001831601	promoter	-	-	-	-	-	-	-	-	-	rs7312313	-	-	-	-	-	-	-	0.855
rs9300245	12:7941666-7941666	C	upstream_gene_variant	MODIFIER	NANOG	ENSG00000111704	Transcript	ENST00000229307.4	protein_coding	-	-	-	-	-	-	-	-	-	rs9300245	326	1	-	HGNC	20857	-	-	0.8548
rs9300245	12:7941666-7941666	C	upstream_gene_variant	MODIFIER	Y_RNA	ENSG00000201549	Transcript	ENST00000364679.1	misc_RNA	-	-	-	-	-	-	-	-	-	rs9300245	4559	-1	-	RFAM	-	-	-	0.8548
rs9300245	12:7941666-7941666	C	upstream_gene_variant	MODIFIER	NANOG	ENSG00000111704	Transcript	ENST00000526286.1	protein_coding	-	-	-	-	-	-	-	-	-	rs9300245	545	1	-	HGNC	20857	-	-	0.8548
rs9300245	12:7941666-7941666	C	upstream_gene_variant	MODIFIER	NANOG	ENSG00000111704	Transcript	ENST00000526434.1	nonsense_mediated_decay	-	-	-	-	-	-	-	-	-	rs9300245	363	1	-	HGNC	20857	-	-	0.8548
rs9300245	12:7941666-7941666	C	intron_variant	MODIFIER	NANOG	ENSG00000111704	Transcript	ENST00000541267.1	protein_coding	-	2023-05-02	-	-	-	-	-	-	-	rs9300245	-	1	cds_end_NF	HGNC	20857	-	-	0.8548
rs9300245	12:7941666-7941666	C	regulatory_region_variant	MODIFIER	-	-	RegulatoryFeature	ENSR00001831601	promoter	-	-	-	-	-	-	-	-	-	rs9300245	-	-	-	-	-	-	-	0.8548
rs11055767	12:7942945-7942945	C	intron_variant	MODIFIER	NANOG	ENSG00000111704	Transcript	ENST00000229307.4	protein_coding	-	2023-03-01	-	-	-	-	-	-	-	rs11055767	-	1	-	HGNC	20857	-	-	0.8544
rs11055767	12:7942945-7942945	T	intron_variant	MODIFIER	NANOG	ENSG00000111704	Transcript	ENST00000229307.4	protein_coding	-	2023-03-01	-	-	-	-	-	-	-	rs11055767	-	1	-	HGNC	20857	-	-	-
rs11055767	12:7942945-7942945	C	intron_variant	MODIFIER	NANOG	ENSG00000111704	Transcript	ENST00000526286.1	protein_coding	-	2023-03-01	-	-	-	-	-	-	-	rs11055767	-	1	-	HGNC	20857	-	-	0.8544
rs11055767	12:7942945-7942945	T	intron_variant	MODIFIER	NANOG	ENSG00000111704	Transcript	ENST00000526286.1	protein_coding	-	2023-03-01	-	-	-	-	-	-	-	rs11055767	-	1	-	HGNC	20857	-	-	-
rs11055767	12:7942945-7942945	C	intron_variant,NMD_transcript_variant	MODIFIER	NANOG	ENSG00000111704	Transcript	ENST00000526434.1	nonsense_mediated_decay	-	2023-02-01	-	-	-	-	-	-	-	rs11055767	-	1	-	HGNC	20857	-	-	0.8544
rs11055767	12:7942945-7942945	T	intron_variant,NMD_transcript_variant	MODIFIER	NANOG	ENSG00000111704	Transcript	ENST00000526434.1	nonsense_mediated_decay	-	2023-02-01	-	-	-	-	-	-	-	rs11055767	-	1	-	HGNC	20857	-	-	-
rs11055767	12:7942945-7942945	C	intron_variant	MODIFIER	NANOG	ENSG00000111704	Transcript	ENST00000541267.1	protein_coding	-	2023-05-03	-	-	-	-	-	-	-	rs11055767	-	1	cds_end_NF	HGNC	20857	-	-	0.8544
rs11055767	12:7942945-7942945	T	intron_variant	MODIFIER	NANOG	ENSG00000111704	Transcript	ENST00000541267.1	protein_coding	-	2023-05-03	-	-	-	-	-	-	-	rs11055767	-	1	cds_end_NF	HGNC	20857	-	-	-
rs11055767	12:7942945-7942945	C	regulatory_region_variant	MODIFIER	-	-	RegulatoryFeature	ENSR00001831601	promoter	-	-	-	-	-	-	-	-	-	rs11055767	-	-	-	-	-	-	-	0.8544
rs11055767	12:7942945-7942945	T	regulatory_region_variant	MODIFIER	-	-	RegulatoryFeature	ENSR00001831601	promoter	-	-	-	-	-	-	-	-	-	rs11055767	-	-	-	-	-	-	-	-
rs10845877	12:7942966-7942966	T	intron_variant	MODIFIER	NANOG	ENSG00000111704	Transcript	ENST00000229307.4	protein_coding	-	2023-03-01	-	-	-	-	-	-	-	rs10845877	-	1	-	HGNC	20857	-	-	0.8546
rs10845877	12:7942966-7942966	T	intron_variant	MODIFIER	NANOG	ENSG00000111704	Transcript	ENST00000526286.1	protein_coding	-	2023-03-01	-	-	-	-	-	-	-	rs10845877	-	1	-	HGNC	20857	-	-	0.8546
rs10845877	12:7942966-7942966	T	intron_variant,NMD_transcript_variant	MODIFIER	NANOG	ENSG00000111704	Transcript	ENST00000526434.1	nonsense_mediated_decay	-	2023-02-01	-	-	-	-	-	-	-	rs10845877	-	1	-	HGNC	20857	-	-	0.8546
rs10845877	12:7942966-7942966	T	intron_variant	MODIFIER	NANOG	ENSG00000111704	Transcript	ENST00000541267.1	protein_coding	-	2023-05-03	-	-	-	-	-	-	-	rs10845877	-	1	cds_end_NF	HGNC	20857	-	-	0.8546
rs10845877	12:7942966-7942966	T	regulatory_region_variant	MODIFIER	-	-	RegulatoryFeature	ENSR00001831601	promoter	-	-	-	-	-	-	-	-	-	rs10845877	-	-	-	-	-	-	-	0.8546
rs202064081	12:7948246-7948246	GCTAAGGACAACATTGATAAGAAGC	3_prime_UTR_variant	MODIFIER	NANOG	ENSG00000111704	Transcript	ENST00000229307.4	protein_coding	2023-04-04	-	-	-	1692-1693	-	-	-	-	rs202064081	-	1	-	HGNC	20857	-	-	-
rs202064081	12:7948246-7948246	GCTAAGGACAACATTGATAGAAGC	3_prime_UTR_variant	MODIFIER	NANOG	ENSG00000111704	Transcript	ENST00000229307.4	protein_coding	2023-04-04	-	-	-	1692-1693	-	-	-	-	rs202064081	-	1	-	HGNC	20857	-	-	-
rs202064081	12:7948246-7948246	GCTAAGGTCAACATTGATAGAAGC	3_prime_UTR_variant	MODIFIER	NANOG	ENSG00000111704	Transcript	ENST00000229307.4	protein_coding	2023-04-04	-	-	-	1692-1693	-	-	-	-	rs202064081	-	1	-	HGNC	20857	-	-	-
rs202064081	12:7948246-7948246	GCTAAGGACAACATTGATAAGAAGC	downstream_gene_variant	MODIFIER	Y_RNA	ENSG00000199912	Transcript	ENST00000363042.1	misc_RNA	-	-	-	-	-	-	-	-	-	rs202064081	4710	-1	-	RFAM	-	-	-	-
rs202064081	12:7948246-7948246	GCTAAGGACAACATTGATAGAAGC	downstream_gene_variant	MODIFIER	Y_RNA	ENSG00000199912	Transcript	ENST00000363042.1	misc_RNA	-	-	-	-	-	-	-	-	-	rs202064081	4710	-1	-	RFAM	-	-	-	-
rs202064081	12:7948246-7948246	GCTAAGGTCAACATTGATAGAAGC	downstream_gene_variant	MODIFIER	Y_RNA	ENSG00000199912	Transcript	ENST00000363042.1	misc_RNA	-	-	-	-	-	-	-	-	-	rs202064081	4710	-1	-	RFAM	-	-	-	-
rs202064081	12:7948246-7948246	GCTAAGGACAACATTGATAAGAAGC	downstream_gene_variant	MODIFIER	NANOG	ENSG00000111704	Transcript	ENST00000526286.1	protein_coding	-	-	-	-	-	-	-	-	-	rs202064081	555	1	-	HGNC	20857	-	-	-
rs202064081	12:7948246-7948246	GCTAAGGACAACATTGATAGAAGC	downstream_gene_variant	MODIFIER	NANOG	ENSG00000111704	Transcript	ENST00000526286.1	protein_coding	-	-	-	-	-	-	-	-	-	rs202064081	555	1	-	HGNC	20857	-	-	-
rs202064081	12:7948246-7948246	GCTAAGGTCAACATTGATAGAAGC	downstream_gene_variant	MODIFIER	NANOG	ENSG00000111704	Transcript	ENST00000526286.1	protein_coding	-	-	-	-	-	-	-	-	-	rs202064081	555	1	-	HGNC	20857	-	-	-
rs202064081	12:7948246-7948246	GCTAAGGACAACATTGATAAGAAGC	downstream_gene_variant	MODIFIER	NANOG	ENSG00000111704	Transcript	ENST00000526434.1	nonsense_mediated_decay	-	-	-	-	-	-	-	-	-	rs202064081	1191	1	-	HGNC	20857	-	-	-
rs202064081	12:7948246-7948246	GCTAAGGACAACATTGATAGAAGC	downstream_gene_variant	MODIFIER	NANOG	ENSG00000111704	Transcript	ENST00000526434.1	nonsense_mediated_decay	-	-	-	-	-	-	-	-	-	rs202064081	1191	1	-	HGNC	20857	-	-	-
rs202064081	12:7948246-7948246	GCTAAGGTCAACATTGATAGAAGC	downstream_gene_variant	MODIFIER	NANOG	ENSG00000111704	Transcript	ENST00000526434.1	nonsense_mediated_decay	-	-	-	-	-	-	-	-	-	rs202064081	1191	1	-	HGNC	20857	-	-	-
rs202064081	12:7948246-7948246	GCTAAGGACAACATTGATAAGAAGC	downstream_gene_variant	MODIFIER	NANOG	ENSG00000111704	Transcript	ENST00000541267.1	protein_coding	-	-	-	-	-	-	-	-	-	rs202064081	842	1	cds_end_NF	HGNC	20857	-	-	-
rs202064081	12:7948246-7948246	GCTAAGGACAACATTGATAGAAGC	downstream_gene_variant	MODIFIER	NANOG	ENSG00000111704	Transcript	ENST00000541267.1	protein_coding	-	-	-	-	-	-	-	-	-	rs202064081	842	1	cds_end_NF	HGNC	20857	-	-	-
rs202064081	12:7948246-7948246	GCTAAGGTCAACATTGATAGAAGC	downstream_gene_variant	MODIFIER	NANOG	ENSG00000111704	Transcript	ENST00000541267.1	protein_coding	-	-	-	-	-	-	-	-	-	rs202064081	842	1	cds_end_NF	HGNC	20857	-	-	-
rs34237790	12:7948517-7948517	A	3_prime_UTR_variant	MODIFIER	NANOG	ENSG00000111704	Transcript	ENST00000229307.4	protein_coding	2023-04-04	-	-	-	1963	-	-	-	-	rs34237790	-	1	-	HGNC	20857	-	-	-
rs34237790	12:7948517-7948517	T	3_prime_UTR_variant	MODIFIER	NANOG	ENSG00000111704	Transcript	ENST00000229307.4	protein_coding	2023-04-04	-	-	-	1963	-	-	-	-	rs34237790	-	1	-	HGNC	20857	-	-	0.5643
rs34237790	12:7948517-7948517	A	downstream_gene_variant	MODIFIER	Y_RNA	ENSG00000199912	Transcript	ENST00000363042.1	misc_RNA	-	-	-	-	-	-	-	-	-	rs34237790	4440	-1	-	RFAM	-	-	-	-
rs34237790	12:7948517-7948517	T	downstream_gene_variant	MODIFIER	Y_RNA	ENSG00000199912	Transcript	ENST00000363042.1	misc_RNA	-	-	-	-	-	-	-	-	-	rs34237790	4440	-1	-	RFAM	-	-	-	0.5643
rs34237790	12:7948517-7948517	A	downstream_gene_variant	MODIFIER	NANOG	ENSG00000111704	Transcript	ENST00000526286.1	protein_coding	-	-	-	-	-	-	-	-	-	rs34237790	826	1	-	HGNC	20857	-	-	-
rs34237790	12:7948517-7948517	T	downstream_gene_variant	MODIFIER	NANOG	ENSG00000111704	Transcript	ENST00000526286.1	protein_coding	-	-	-	-	-	-	-	-	-	rs34237790	826	1	-	HGNC	20857	-	-	0.5643
rs34237790	12:7948517-7948517	A	downstream_gene_variant	MODIFIER	NANOG	ENSG00000111704	Transcript	ENST00000526434.1	nonsense_mediated_decay	-	-	-	-	-	-	-	-	-	rs34237790	1462	1	-	HGNC	20857	-	-	-
rs34237790	12:7948517-7948517	T	downstream_gene_variant	MODIFIER	NANOG	ENSG00000111704	Transcript	ENST00000526434.1	nonsense_mediated_decay	-	-	-	-	-	-	-	-	-	rs34237790	1462	1	-	HGNC	20857	-	-	0.5643
rs34237790	12:7948517-7948517	A	downstream_gene_variant	MODIFIER	NANOG	ENSG00000111704	Transcript	ENST00000541267.1	protein_coding	-	-	-	-	-	-	-	-	-	rs34237790	1113	1	cds_end_NF	HGNC	20857	-	-	-
rs34237790	12:7948517-7948517	T	downstream_gene_variant	MODIFIER	NANOG	ENSG00000111704	Transcript	ENST00000541267.1	protein_coding	-	-	-	-	-	-	-	-	-	rs34237790	1113	1	cds_end_NF	HGNC	20857	-	-	0.5643
rs35212015	12:7948584-7948584	A	3_prime_UTR_variant	MODIFIER	NANOG	ENSG00000111704	Transcript	ENST00000229307.4	protein_coding	2023-04-04	-	-	-	2030	-	-	-	-	rs35212015,COSV57552763	-	1	-	HGNC	20857	-	-	0.5649
rs35212015	12:7948584-7948584	A	downstream_gene_variant	MODIFIER	Y_RNA	ENSG00000199912	Transcript	ENST00000363042.1	misc_RNA	-	-	-	-	-	-	-	-	-	rs35212015,COSV57552763	4373	-1	-	RFAM	-	-	-	0.5649
rs35212015	12:7948584-7948584	A	downstream_gene_variant	MODIFIER	NANOG	ENSG00000111704	Transcript	ENST00000526286.1	protein_coding	-	-	-	-	-	-	-	-	-	rs35212015,COSV57552763	893	1	-	HGNC	20857	-	-	0.5649
rs35212015	12:7948584-7948584	A	downstream_gene_variant	MODIFIER	NANOG	ENSG00000111704	Transcript	ENST00000526434.1	nonsense_mediated_decay	-	-	-	-	-	-	-	-	-	rs35212015,COSV57552763	1529	1	-	HGNC	20857	-	-	0.5649
rs35212015	12:7948584-7948584	A	downstream_gene_variant	MODIFIER	NANOG	ENSG00000111704	Transcript	ENST00000541267.1	protein_coding	-	-	-	-	-	-	-	-	-	rs35212015,COSV57552763	1180	1	cds_end_NF	HGNC	20857	-	-	0.5649
rs34956956	12:7948630-7948630	C	3_prime_UTR_variant	MODIFIER	NANOG	ENSG00000111704	Transcript	ENST00000229307.4	protein_coding	2023-04-04	-	-	-	2076	-	-	-	-	rs34956956	-	1	-	HGNC	20857	-	-	-
rs34956956	12:7948630-7948630	G	3_prime_UTR_variant	MODIFIER	NANOG	ENSG00000111704	Transcript	ENST00000229307.4	protein_coding	2023-04-04	-	-	-	2076	-	-	-	-	rs34956956	-	1	-	HGNC	20857	-	-	0.5649
rs34956956	12:7948630-7948630	C	downstream_gene_variant	MODIFIER	Y_RNA	ENSG00000199912	Transcript	ENST00000363042.1	misc_RNA	-	-	-	-	-	-	-	-	-	rs34956956	4327	-1	-	RFAM	-	-	-	-
rs34956956	12:7948630-7948630	G	downstream_gene_variant	MODIFIER	Y_RNA	ENSG00000199912	Transcript	ENST00000363042.1	misc_RNA	-	-	-	-	-	-	-	-	-	rs34956956	4327	-1	-	RFAM	-	-	-	0.5649
rs34956956	12:7948630-7948630	C	downstream_gene_variant	MODIFIER	NANOG	ENSG00000111704	Transcript	ENST00000526286.1	protein_coding	-	-	-	-	-	-	-	-	-	rs34956956	939	1	-	HGNC	20857	-	-	-
rs34956956	12:7948630-7948630	G	downstream_gene_variant	MODIFIER	NANOG	ENSG00000111704	Transcript	ENST00000526286.1	protein_coding	-	-	-	-	-	-	-	-	-	rs34956956	939	1	-	HGNC	20857	-	-	0.5649
rs34956956	12:7948630-7948630	C	downstream_gene_variant	MODIFIER	NANOG	ENSG00000111704	Transcript	ENST00000526434.1	nonsense_mediated_decay	-	-	-	-	-	-	-	-	-	rs34956956	1575	1	-	HGNC	20857	-	-	-
rs34956956	12:7948630-7948630	G	downstream_gene_variant	MODIFIER	NANOG	ENSG00000111704	Transcript	ENST00000526434.1	nonsense_mediated_decay	-	-	-	-	-	-	-	-	-	rs34956956	1575	1	-	HGNC	20857	-	-	0.5649
rs34956956	12:7948630-7948630	C	downstream_gene_variant	MODIFIER	NANOG	ENSG00000111704	Transcript	ENST00000541267.1	protein_coding	-	-	-	-	-	-	-	-	-	rs34956956	1226	1	cds_end_NF	HGNC	20857	-	-	-
rs34956956	12:7948630-7948630	G	downstream_gene_variant	MODIFIER	NANOG	ENSG00000111704	Transcript	ENST00000541267.1	protein_coding	-	-	-	-	-	-	-	-	-	rs34956956	1226	1	cds_end_NF	HGNC	20857	-	-	0.5649
rs60230907	12:7948815-7948815	C	downstream_gene_variant	MODIFIER	NANOG	ENSG00000111704	Transcript	ENST00000229307.4	protein_coding	-	-	-	-	-	-	-	-	-	rs60230907	160	1	-	HGNC	20857	-	-	-
rs60230907	12:7948815-7948815	G	downstream_gene_variant	MODIFIER	NANOG	ENSG00000111704	Transcript	ENST00000229307.4	protein_coding	-	-	-	-	-	-	-	-	-	rs60230907	160	1	-	HGNC	20857	-	-	0.5653
rs60230907	12:7948815-7948815	C	downstream_gene_variant	MODIFIER	Y_RNA	ENSG00000199912	Transcript	ENST00000363042.1	misc_RNA	-	-	-	-	-	-	-	-	-	rs60230907	4142	-1	-	RFAM	-	-	-	-
rs60230907	12:7948815-7948815	G	downstream_gene_variant	MODIFIER	Y_RNA	ENSG00000199912	Transcript	ENST00000363042.1	misc_RNA	-	-	-	-	-	-	-	-	-	rs60230907	4142	-1	-	RFAM	-	-	-	0.5653
rs60230907	12:7948815-7948815	C	downstream_gene_variant	MODIFIER	NANOG	ENSG00000111704	Transcript	ENST00000526286.1	protein_coding	-	-	-	-	-	-	-	-	-	rs60230907	1124	1	-	HGNC	20857	-	-	-
rs60230907	12:7948815-7948815	G	downstream_gene_variant	MODIFIER	NANOG	ENSG00000111704	Transcript	ENST00000526286.1	protein_coding	-	-	-	-	-	-	-	-	-	rs60230907	1124	1	-	HGNC	20857	-	-	0.5653
rs60230907	12:7948815-7948815	C	downstream_gene_variant	MODIFIER	NANOG	ENSG00000111704	Transcript	ENST00000526434.1	nonsense_mediated_decay	-	-	-	-	-	-	-	-	-	rs60230907	1760	1	-	HGNC	20857	-	-	-
rs60230907	12:7948815-7948815	G	downstream_gene_variant	MODIFIER	NANOG	ENSG00000111704	Transcript	ENST00000526434.1	nonsense_mediated_decay	-	-	-	-	-	-	-	-	-	rs60230907	1760	1	-	HGNC	20857	-	-	0.5653
rs60230907	12:7948815-7948815	C	downstream_gene_variant	MODIFIER	NANOG	ENSG00000111704	Transcript	ENST00000541267.1	protein_coding	-	-	-	-	-	-	-	-	-	rs60230907	1411	1	cds_end_NF	HGNC	20857	-	-	-
rs60230907	12:7948815-7948815	G	downstream_gene_variant	MODIFIER	NANOG	ENSG00000111704	Transcript	ENST00000541267.1	protein_coding	-	-	-	-	-	-	-	-	-	rs60230907	1411	1	cds_end_NF	HGNC	20857	-	-	0.5653
rs61170500	12:7948903-7948903	A	downstream_gene_variant	MODIFIER	NANOG	ENSG00000111704	Transcript	ENST00000229307.4	protein_coding	-	-	-	-	-	-	-	-	-	rs61170500	248	1	-	HGNC	20857	-	-	0.5637
rs61170500	12:7948903-7948903	A	downstream_gene_variant	MODIFIER	Y_RNA	ENSG00000199912	Transcript	ENST00000363042.1	misc_RNA	-	-	-	-	-	-	-	-	-	rs61170500	4054	-1	-	RFAM	-	-	-	0.5637
rs61170500	12:7948903-7948903	A	downstream_gene_variant	MODIFIER	NANOG	ENSG00000111704	Transcript	ENST00000526286.1	protein_coding	-	-	-	-	-	-	-	-	-	rs61170500	1212	1	-	HGNC	20857	-	-	0.5637
rs61170500	12:7948903-7948903	A	downstream_gene_variant	MODIFIER	NANOG	ENSG00000111704	Transcript	ENST00000526434.1	nonsense_mediated_decay	-	-	-	-	-	-	-	-	-	rs61170500	1848	1	-	HGNC	20857	-	-	0.5637
rs61170500	12:7948903-7948903	A	downstream_gene_variant	MODIFIER	NANOG	ENSG00000111704	Transcript	ENST00000541267.1	protein_coding	-	-	-	-	-	-	-	-	-	rs61170500	1499	1	cds_end_NF	HGNC	20857	-	-	0.5637
rs59456898	12:7948952-7948952	AAA	downstream_gene_variant	MODIFIER	NANOG	ENSG00000111704	Transcript	ENST00000229307.4	protein_coding	-	-	-	-	-	-	-	-	-	rs59456898	297	1	-	HGNC	20857	-	-	0.5609
rs59456898	12:7948952-7948952	AAATAAA	downstream_gene_variant	MODIFIER	NANOG	ENSG00000111704	Transcript	ENST00000229307.4	protein_coding	-	-	-	-	-	-	-	-	-	rs59456898	297	1	-	HGNC	20857	-	-	-
rs59456898	12:7948952-7948952	AAA	downstream_gene_variant	MODIFIER	Y_RNA	ENSG00000199912	Transcript	ENST00000363042.1	misc_RNA	-	-	-	-	-	-	-	-	-	rs59456898	4004	-1	-	RFAM	-	-	-	0.5609
rs59456898	12:7948952-7948952	AAATAAA	downstream_gene_variant	MODIFIER	Y_RNA	ENSG00000199912	Transcript	ENST00000363042.1	misc_RNA	-	-	-	-	-	-	-	-	-	rs59456898	4004	-1	-	RFAM	-	-	-	-
rs59456898	12:7948952-7948952	AAA	downstream_gene_variant	MODIFIER	NANOG	ENSG00000111704	Transcript	ENST00000526286.1	protein_coding	-	-	-	-	-	-	-	-	-	rs59456898	1261	1	-	HGNC	20857	-	-	0.5609
rs59456898	12:7948952-7948952	AAATAAA	downstream_gene_variant	MODIFIER	NANOG	ENSG00000111704	Transcript	ENST00000526286.1	protein_coding	-	-	-	-	-	-	-	-	-	rs59456898	1261	1	-	HGNC	20857	-	-	-
rs59456898	12:7948952-7948952	AAA	downstream_gene_variant	MODIFIER	NANOG	ENSG00000111704	Transcript	ENST00000526434.1	nonsense_mediated_decay	-	-	-	-	-	-	-	-	-	rs59456898	1897	1	-	HGNC	20857	-	-	0.5609
rs59456898	12:7948952-7948952	AAATAAA	downstream_gene_variant	MODIFIER	NANOG	ENSG00000111704	Transcript	ENST00000526434.1	nonsense_mediated_decay	-	-	-	-	-	-	-	-	-	rs59456898	1897	1	-	HGNC	20857	-	-	-
rs59456898	12:7948952-7948952	AAA	downstream_gene_variant	MODIFIER	NANOG	ENSG00000111704	Transcript	ENST00000541267.1	protein_coding	-	-	-	-	-	-	-	-	-	rs59456898	1548	1	cds_end_NF	HGNC	20857	-	-	0.5609
rs59456898	12:7948952-7948952	AAATAAA	downstream_gene_variant	MODIFIER	NANOG	ENSG00000111704	Transcript	ENST00000541267.1	protein_coding	-	-	-	-	-	-	-	-	-	rs59456898	1548	1	cds_end_NF	HGNC	20857	-	-	-
rs7980198	12:7949288-7949288	G	downstream_gene_variant	MODIFIER	NANOG	ENSG00000111704	Transcript	ENST00000229307.4	protein_coding	-	-	-	-	-	-	-	-	-	rs7980198	633	1	-	HGNC	20857	-	-	0.5653
rs7980198	12:7949288-7949288	G	downstream_gene_variant	MODIFIER	Y_RNA	ENSG00000199912	Transcript	ENST00000363042.1	misc_RNA	-	-	-	-	-	-	-	-	-	rs7980198	3669	-1	-	RFAM	-	-	-	0.5653
rs7980198	12:7949288-7949288	G	downstream_gene_variant	MODIFIER	NANOG	ENSG00000111704	Transcript	ENST00000526286.1	protein_coding	-	-	-	-	-	-	-	-	-	rs7980198	1597	1	-	HGNC	20857	-	-	0.5653
rs7980198	12:7949288-7949288	G	downstream_gene_variant	MODIFIER	NANOG	ENSG00000111704	Transcript	ENST00000526434.1	nonsense_mediated_decay	-	-	-	-	-	-	-	-	-	rs7980198	2233	1	-	HGNC	20857	-	-	0.5653
rs7980198	12:7949288-7949288	G	downstream_gene_variant	MODIFIER	NANOG	ENSG00000111704	Transcript	ENST00000541267.1	protein_coding	-	-	-	-	-	-	-	-	-	rs7980198	1884	1	cds_end_NF	HGNC	20857	-	-	0.5653
rs35898627	12:7949298-7949299	TT	downstream_gene_variant	MODIFIER	NANOG	ENSG00000111704	Transcript	ENST00000229307.4	protein_coding	-	-	-	-	-	-	-	-	-	rs35898627	643	1	-	HGNC	20857	-	-	0.5655
rs35898627	12:7949298-7949299	TT	downstream_gene_variant	MODIFIER	Y_RNA	ENSG00000199912	Transcript	ENST00000363042.1	misc_RNA	-	-	-	-	-	-	-	-	-	rs35898627	3657	-1	-	RFAM	-	-	-	0.5655
rs35898627	12:7949298-7949299	TT	downstream_gene_variant	MODIFIER	NANOG	ENSG00000111704	Transcript	ENST00000526286.1	protein_coding	-	-	-	-	-	-	-	-	-	rs35898627	1607	1	-	HGNC	20857	-	-	0.5655
rs35898627	12:7949298-7949299	TT	downstream_gene_variant	MODIFIER	NANOG	ENSG00000111704	Transcript	ENST00000526434.1	nonsense_mediated_decay	-	-	-	-	-	-	-	-	-	rs35898627	2243	1	-	HGNC	20857	-	-	0.5655
rs35898627	12:7949298-7949299	TT	downstream_gene_variant	MODIFIER	NANOG	ENSG00000111704	Transcript	ENST00000541267.1	protein_coding	-	-	-	-	-	-	-	-	-	rs35898627	1894	1	cds_end_NF	HGNC	20857	-	-	0.5655
rs35866171	12:7949320-7949320	CTCTCT	downstream_gene_variant	MODIFIER	NANOG	ENSG00000111704	Transcript	ENST00000229307.4	protein_coding	-	-	-	-	-	-	-	-	-	rs35866171	665	1	-	HGNC	20857	-	-	0.5607
rs35866171	12:7949320-7949320	CTCTCT	downstream_gene_variant	MODIFIER	Y_RNA	ENSG00000199912	Transcript	ENST00000363042.1	misc_RNA	-	-	-	-	-	-	-	-	-	rs35866171	3636	-1	-	RFAM	-	-	-	0.5607
rs35866171	12:7949320-7949320	CTCTCT	downstream_gene_variant	MODIFIER	NANOG	ENSG00000111704	Transcript	ENST00000526286.1	protein_coding	-	-	-	-	-	-	-	-	-	rs35866171	1629	1	-	HGNC	20857	-	-	0.5607
rs35866171	12:7949320-7949320	CTCTCT	downstream_gene_variant	MODIFIER	NANOG	ENSG00000111704	Transcript	ENST00000526434.1	nonsense_mediated_decay	-	-	-	-	-	-	-	-	-	rs35866171	2265	1	-	HGNC	20857	-	-	0.5607
rs35866171	12:7949320-7949320	CTCTCT	downstream_gene_variant	MODIFIER	NANOG	ENSG00000111704	Transcript	ENST00000541267.1	protein_coding	-	-	-	-	-	-	-	-	-	rs35866171	1916	1	cds_end_NF	HGNC	20857	-	-	0.5607
rs11055813	12:7949427-7949427	G	downstream_gene_variant	MODIFIER	NANOG	ENSG00000111704	Transcript	ENST00000229307.4	protein_coding	-	-	-	-	-	-	-	-	-	rs11055813	772	1	-	HGNC	20857	-	-	-
rs11055813	12:7949427-7949427	T	downstream_gene_variant	MODIFIER	NANOG	ENSG00000111704	Transcript	ENST00000229307.4	protein_coding	-	-	-	-	-	-	-	-	-	rs11055813	772	1	-	HGNC	20857	-	-	0.5643
rs11055813	12:7949427-7949427	G	downstream_gene_variant	MODIFIER	Y_RNA	ENSG00000199912	Transcript	ENST00000363042.1	misc_RNA	-	-	-	-	-	-	-	-	-	rs11055813	3530	-1	-	RFAM	-	-	-	-
rs11055813	12:7949427-7949427	T	downstream_gene_variant	MODIFIER	Y_RNA	ENSG00000199912	Transcript	ENST00000363042.1	misc_RNA	-	-	-	-	-	-	-	-	-	rs11055813	3530	-1	-	RFAM	-	-	-	0.5643
rs11055813	12:7949427-7949427	G	downstream_gene_variant	MODIFIER	NANOG	ENSG00000111704	Transcript	ENST00000526286.1	protein_coding	-	-	-	-	-	-	-	-	-	rs11055813	1736	1	-	HGNC	20857	-	-	-
rs11055813	12:7949427-7949427	T	downstream_gene_variant	MODIFIER	NANOG	ENSG00000111704	Transcript	ENST00000526286.1	protein_coding	-	-	-	-	-	-	-	-	-	rs11055813	1736	1	-	HGNC	20857	-	-	0.5643
rs11055813	12:7949427-7949427	G	downstream_gene_variant	MODIFIER	NANOG	ENSG00000111704	Transcript	ENST00000526434.1	nonsense_mediated_decay	-	-	-	-	-	-	-	-	-	rs11055813	2372	1	-	HGNC	20857	-	-	-
rs11055813	12:7949427-7949427	T	downstream_gene_variant	MODIFIER	NANOG	ENSG00000111704	Transcript	ENST00000526434.1	nonsense_mediated_decay	-	-	-	-	-	-	-	-	-	rs11055813	2372	1	-	HGNC	20857	-	-	0.5643
rs11055813	12:7949427-7949427	G	downstream_gene_variant	MODIFIER	NANOG	ENSG00000111704	Transcript	ENST00000541267.1	protein_coding	-	-	-	-	-	-	-	-	-	rs11055813	2023	1	cds_end_NF	HGNC	20857	-	-	-
rs11055813	12:7949427-7949427	T	downstream_gene_variant	MODIFIER	NANOG	ENSG00000111704	Transcript	ENST00000541267.1	protein_coding	-	-	-	-	-	-	-	-	-	rs11055813	2023	1	cds_end_NF	HGNC	20857	-	-	0.5643
rs11055813	12:7949427-7949427	G	regulatory_region_variant	MODIFIER	-	-	RegulatoryFeature	ENSR00001544674	promoter_flanking_region	-	-	-	-	-	-	-	-	-	rs11055813	-	-	-	-	-	-	-	-
rs11055813	12:7949427-7949427	T	regulatory_region_variant	MODIFIER	-	-	RegulatoryFeature	ENSR00001544674	promoter_flanking_region	-	-	-	-	-	-	-	-	-	rs11055813	-	-	-	-	-	-	-	0.5643
rs11055814	12:7949429-7949429	T	downstream_gene_variant	MODIFIER	NANOG	ENSG00000111704	Transcript	ENST00000229307.4	protein_coding	-	-	-	-	-	-	-	-	-	rs11055814	774	1	-	HGNC	20857	-	-	0.5633
rs11055814	12:7949429-7949429	T	downstream_gene_variant	MODIFIER	Y_RNA	ENSG00000199912	Transcript	ENST00000363042.1	misc_RNA	-	-	-	-	-	-	-	-	-	rs11055814	3528	-1	-	RFAM	-	-	-	0.5633
rs11055814	12:7949429-7949429	T	downstream_gene_variant	MODIFIER	NANOG	ENSG00000111704	Transcript	ENST00000526286.1	protein_coding	-	-	-	-	-	-	-	-	-	rs11055814	1738	1	-	HGNC	20857	-	-	0.5633
rs11055814	12:7949429-7949429	T	downstream_gene_variant	MODIFIER	NANOG	ENSG00000111704	Transcript	ENST00000526434.1	nonsense_mediated_decay	-	-	-	-	-	-	-	-	-	rs11055814	2374	1	-	HGNC	20857	-	-	0.5633
rs11055814	12:7949429-7949429	T	downstream_gene_variant	MODIFIER	NANOG	ENSG00000111704	Transcript	ENST00000541267.1	protein_coding	-	-	-	-	-	-	-	-	-	rs11055814	2025	1	cds_end_NF	HGNC	20857	-	-	0.5633
rs11055814	12:7949429-7949429	T	regulatory_region_variant	MODIFIER	-	-	RegulatoryFeature	ENSR00001544674	promoter_flanking_region	-	-	-	-	-	-	-	-	-	rs11055814	-	-	-	-	-	-	-	0.5633
rs11055815	12:7949635-7949635	G	downstream_gene_variant	MODIFIER	NANOG	ENSG00000111704	Transcript	ENST00000229307.4	protein_coding	-	-	-	-	-	-	-	-	-	rs11055815	980	1	-	HGNC	20857	-	-	-
rs11055815	12:7949635-7949635	T	downstream_gene_variant	MODIFIER	NANOG	ENSG00000111704	Transcript	ENST00000229307.4	protein_coding	-	-	-	-	-	-	-	-	-	rs11055815	980	1	-	HGNC	20857	-	-	0.5651
rs11055815	12:7949635-7949635	G	downstream_gene_variant	MODIFIER	Y_RNA	ENSG00000199912	Transcript	ENST00000363042.1	misc_RNA	-	-	-	-	-	-	-	-	-	rs11055815	3322	-1	-	RFAM	-	-	-	-
rs11055815	12:7949635-7949635	T	downstream_gene_variant	MODIFIER	Y_RNA	ENSG00000199912	Transcript	ENST00000363042.1	misc_RNA	-	-	-	-	-	-	-	-	-	rs11055815	3322	-1	-	RFAM	-	-	-	0.5651
rs11055815	12:7949635-7949635	G	downstream_gene_variant	MODIFIER	NANOG	ENSG00000111704	Transcript	ENST00000526286.1	protein_coding	-	-	-	-	-	-	-	-	-	rs11055815	1944	1	-	HGNC	20857	-	-	-
rs11055815	12:7949635-7949635	T	downstream_gene_variant	MODIFIER	NANOG	ENSG00000111704	Transcript	ENST00000526286.1	protein_coding	-	-	-	-	-	-	-	-	-	rs11055815	1944	1	-	HGNC	20857	-	-	0.5651
rs11055815	12:7949635-7949635	G	downstream_gene_variant	MODIFIER	NANOG	ENSG00000111704	Transcript	ENST00000526434.1	nonsense_mediated_decay	-	-	-	-	-	-	-	-	-	rs11055815	2580	1	-	HGNC	20857	-	-	-
rs11055815	12:7949635-7949635	T	downstream_gene_variant	MODIFIER	NANOG	ENSG00000111704	Transcript	ENST00000526434.1	nonsense_mediated_decay	-	-	-	-	-	-	-	-	-	rs11055815	2580	1	-	HGNC	20857	-	-	0.5651
rs11055815	12:7949635-7949635	G	downstream_gene_variant	MODIFIER	NANOG	ENSG00000111704	Transcript	ENST00000541267.1	protein_coding	-	-	-	-	-	-	-	-	-	rs11055815	2231	1	cds_end_NF	HGNC	20857	-	-	-
rs11055815	12:7949635-7949635	T	downstream_gene_variant	MODIFIER	NANOG	ENSG00000111704	Transcript	ENST00000541267.1	protein_coding	-	-	-	-	-	-	-	-	-	rs11055815	2231	1	cds_end_NF	HGNC	20857	-	-	0.5651
rs11055815	12:7949635-7949635	G	regulatory_region_variant	MODIFIER	-	-	RegulatoryFeature	ENSR00001544674	promoter_flanking_region	-	-	-	-	-	-	-	-	-	rs11055815	-	-	-	-	-	-	-	-
rs11055815	12:7949635-7949635	T	regulatory_region_variant	MODIFIER	-	-	RegulatoryFeature	ENSR00001544674	promoter_flanking_region	-	-	-	-	-	-	-	-	-	rs11055815	-	-	-	-	-	-	-	0.5651
rs11055816	12:7949682-7949682	A	downstream_gene_variant	MODIFIER	NANOG	ENSG00000111704	Transcript	ENST00000229307.4	protein_coding	-	-	-	-	-	-	-	-	-	rs11055816	1027	1	-	HGNC	20857	-	-	-
rs11055816	12:7949682-7949682	G	downstream_gene_variant	MODIFIER	NANOG	ENSG00000111704	Transcript	ENST00000229307.4	protein_coding	-	-	-	-	-	-	-	-	-	rs11055816	1027	1	-	HGNC	20857	-	-	0.6316
rs11055816	12:7949682-7949682	A	downstream_gene_variant	MODIFIER	Y_RNA	ENSG00000199912	Transcript	ENST00000363042.1	misc_RNA	-	-	-	-	-	-	-	-	-	rs11055816	3275	-1	-	RFAM	-	-	-	-
rs11055816	12:7949682-7949682	G	downstream_gene_variant	MODIFIER	Y_RNA	ENSG00000199912	Transcript	ENST00000363042.1	misc_RNA	-	-	-	-	-	-	-	-	-	rs11055816	3275	-1	-	RFAM	-	-	-	0.6316
rs11055816	12:7949682-7949682	A	downstream_gene_variant	MODIFIER	NANOG	ENSG00000111704	Transcript	ENST00000526286.1	protein_coding	-	-	-	-	-	-	-	-	-	rs11055816	1991	1	-	HGNC	20857	-	-	-
rs11055816	12:7949682-7949682	G	downstream_gene_variant	MODIFIER	NANOG	ENSG00000111704	Transcript	ENST00000526286.1	protein_coding	-	-	-	-	-	-	-	-	-	rs11055816	1991	1	-	HGNC	20857	-	-	0.6316
rs11055816	12:7949682-7949682	A	downstream_gene_variant	MODIFIER	NANOG	ENSG00000111704	Transcript	ENST00000526434.1	nonsense_mediated_decay	-	-	-	-	-	-	-	-	-	rs11055816	2627	1	-	HGNC	20857	-	-	-
rs11055816	12:7949682-7949682	G	downstream_gene_variant	MODIFIER	NANOG	ENSG00000111704	Transcript	ENST00000526434.1	nonsense_mediated_decay	-	-	-	-	-	-	-	-	-	rs11055816	2627	1	-	HGNC	20857	-	-	0.6316
rs11055816	12:7949682-7949682	A	downstream_gene_variant	MODIFIER	NANOG	ENSG00000111704	Transcript	ENST00000541267.1	protein_coding	-	-	-	-	-	-	-	-	-	rs11055816	2278	1	cds_end_NF	HGNC	20857	-	-	-
rs11055816	12:7949682-7949682	G	downstream_gene_variant	MODIFIER	NANOG	ENSG00000111704	Transcript	ENST00000541267.1	protein_coding	-	-	-	-	-	-	-	-	-	rs11055816	2278	1	cds_end_NF	HGNC	20857	-	-	0.6316
rs11055816	12:7949682-7949682	A	regulatory_region_variant	MODIFIER	-	-	RegulatoryFeature	ENSR00001544674	promoter_flanking_region	-	-	-	-	-	-	-	-	-	rs11055816	-	-	-	-	-	-	-	-
rs11055816	12:7949682-7949682	G	regulatory_region_variant	MODIFIER	-	-	RegulatoryFeature	ENSR00001544674	promoter_flanking_region	-	-	-	-	-	-	-	-	-	rs11055816	-	-	-	-	-	-	-	0.6316
rs12821644	12:7949710-7949710	A	downstream_gene_variant	MODIFIER	NANOG	ENSG00000111704	Transcript	ENST00000229307.4	protein_coding	-	-	-	-	-	-	-	-	-	rs12821644	1055	1	-	HGNC	20857	-	-	0.5649
rs12821644	12:7949710-7949710	A	downstream_gene_variant	MODIFIER	Y_RNA	ENSG00000199912	Transcript	ENST00000363042.1	misc_RNA	-	-	-	-	-	-	-	-	-	rs12821644	3247	-1	-	RFAM	-	-	-	0.5649
rs12821644	12:7949710-7949710	A	downstream_gene_variant	MODIFIER	NANOG	ENSG00000111704	Transcript	ENST00000526286.1	protein_coding	-	-	-	-	-	-	-	-	-	rs12821644	2019	1	-	HGNC	20857	-	-	0.5649
rs12821644	12:7949710-7949710	A	downstream_gene_variant	MODIFIER	NANOG	ENSG00000111704	Transcript	ENST00000526434.1	nonsense_mediated_decay	-	-	-	-	-	-	-	-	-	rs12821644	2655	1	-	HGNC	20857	-	-	0.5649
rs12821644	12:7949710-7949710	A	downstream_gene_variant	MODIFIER	NANOG	ENSG00000111704	Transcript	ENST00000541267.1	protein_coding	-	-	-	-	-	-	-	-	-	rs12821644	2306	1	cds_end_NF	HGNC	20857	-	-	0.5649
rs12821644	12:7949710-7949710	A	regulatory_region_variant	MODIFIER	-	-	RegulatoryFeature	ENSR00001544674	promoter_flanking_region	-	-	-	-	-	-	-	-	-	rs12821644	-	-	-	-	-	-	-	0.5649
rs12821806	12:7949765-7949765	A	downstream_gene_variant	MODIFIER	NANOG	ENSG00000111704	Transcript	ENST00000229307.4	protein_coding	-	-	-	-	-	-	-	-	-	rs12821806	1110	1	-	HGNC	20857	-	-	-
rs12821806	12:7949765-7949765	C	downstream_gene_variant	MODIFIER	NANOG	ENSG00000111704	Transcript	ENST00000229307.4	protein_coding	-	-	-	-	-	-	-	-	-	rs12821806	1110	1	-	HGNC	20857	-	-	0.5653
rs12821806	12:7949765-7949765	A	downstream_gene_variant	MODIFIER	Y_RNA	ENSG00000199912	Transcript	ENST00000363042.1	misc_RNA	-	-	-	-	-	-	-	-	-	rs12821806	3192	-1	-	RFAM	-	-	-	-
rs12821806	12:7949765-7949765	C	downstream_gene_variant	MODIFIER	Y_RNA	ENSG00000199912	Transcript	ENST00000363042.1	misc_RNA	-	-	-	-	-	-	-	-	-	rs12821806	3192	-1	-	RFAM	-	-	-	0.5653
rs12821806	12:7949765-7949765	A	downstream_gene_variant	MODIFIER	NANOG	ENSG00000111704	Transcript	ENST00000526286.1	protein_coding	-	-	-	-	-	-	-	-	-	rs12821806	2074	1	-	HGNC	20857	-	-	-
rs12821806	12:7949765-7949765	C	downstream_gene_variant	MODIFIER	NANOG	ENSG00000111704	Transcript	ENST00000526286.1	protein_coding	-	-	-	-	-	-	-	-	-	rs12821806	2074	1	-	HGNC	20857	-	-	0.5653
rs12821806	12:7949765-7949765	A	downstream_gene_variant	MODIFIER	NANOG	ENSG00000111704	Transcript	ENST00000526434.1	nonsense_mediated_decay	-	-	-	-	-	-	-	-	-	rs12821806	2710	1	-	HGNC	20857	-	-	-
rs12821806	12:7949765-7949765	C	downstream_gene_variant	MODIFIER	NANOG	ENSG00000111704	Transcript	ENST00000526434.1	nonsense_mediated_decay	-	-	-	-	-	-	-	-	-	rs12821806	2710	1	-	HGNC	20857	-	-	0.5653
rs12821806	12:7949765-7949765	A	downstream_gene_variant	MODIFIER	NANOG	ENSG00000111704	Transcript	ENST00000541267.1	protein_coding	-	-	-	-	-	-	-	-	-	rs12821806	2361	1	cds_end_NF	HGNC	20857	-	-	-
rs12821806	12:7949765-7949765	C	downstream_gene_variant	MODIFIER	NANOG	ENSG00000111704	Transcript	ENST00000541267.1	protein_coding	-	-	-	-	-	-	-	-	-	rs12821806	2361	1	cds_end_NF	HGNC	20857	-	-	0.5653
rs12821806	12:7949765-7949765	A	regulatory_region_variant	MODIFIER	-	-	RegulatoryFeature	ENSR00001544674	promoter_flanking_region	-	-	-	-	-	-	-	-	-	rs12821806	-	-	-	-	-	-	-	-
rs12821806	12:7949765-7949765	C	regulatory_region_variant	MODIFIER	-	-	RegulatoryFeature	ENSR00001544674	promoter_flanking_region	-	-	-	-	-	-	-	-	-	rs12821806	-	-	-	-	-	-	-	0.5653
rs12816895	12:7949811-7949811	G	downstream_gene_variant	MODIFIER	NANOG	ENSG00000111704	Transcript	ENST00000229307.4	protein_coding	-	-	-	-	-	-	-	-	-	rs12816895	1156	1	-	HGNC	20857	-	-	-
rs12816895	12:7949811-7949811	T	downstream_gene_variant	MODIFIER	NANOG	ENSG00000111704	Transcript	ENST00000229307.4	protein_coding	-	-	-	-	-	-	-	-	-	rs12816895	1156	1	-	HGNC	20857	-	-	0.5653
rs12816895	12:7949811-7949811	G	downstream_gene_variant	MODIFIER	Y_RNA	ENSG00000199912	Transcript	ENST00000363042.1	misc_RNA	-	-	-	-	-	-	-	-	-	rs12816895	3146	-1	-	RFAM	-	-	-	-
rs12816895	12:7949811-7949811	T	downstream_gene_variant	MODIFIER	Y_RNA	ENSG00000199912	Transcript	ENST00000363042.1	misc_RNA	-	-	-	-	-	-	-	-	-	rs12816895	3146	-1	-	RFAM	-	-	-	0.5653
rs12816895	12:7949811-7949811	G	downstream_gene_variant	MODIFIER	NANOG	ENSG00000111704	Transcript	ENST00000526286.1	protein_coding	-	-	-	-	-	-	-	-	-	rs12816895	2120	1	-	HGNC	20857	-	-	-
rs12816895	12:7949811-7949811	T	downstream_gene_variant	MODIFIER	NANOG	ENSG00000111704	Transcript	ENST00000526286.1	protein_coding	-	-	-	-	-	-	-	-	-	rs12816895	2120	1	-	HGNC	20857	-	-	0.5653
rs12816895	12:7949811-7949811	G	downstream_gene_variant	MODIFIER	NANOG	ENSG00000111704	Transcript	ENST00000526434.1	nonsense_mediated_decay	-	-	-	-	-	-	-	-	-	rs12816895	2756	1	-	HGNC	20857	-	-	-
rs12816895	12:7949811-7949811	T	downstream_gene_variant	MODIFIER	NANOG	ENSG00000111704	Transcript	ENST00000526434.1	nonsense_mediated_decay	-	-	-	-	-	-	-	-	-	rs12816895	2756	1	-	HGNC	20857	-	-	0.5653
rs12816895	12:7949811-7949811	G	downstream_gene_variant	MODIFIER	NANOG	ENSG00000111704	Transcript	ENST00000541267.1	protein_coding	-	-	-	-	-	-	-	-	-	rs12816895	2407	1	cds_end_NF	HGNC	20857	-	-	-
rs12816895	12:7949811-7949811	T	downstream_gene_variant	MODIFIER	NANOG	ENSG00000111704	Transcript	ENST00000541267.1	protein_coding	-	-	-	-	-	-	-	-	-	rs12816895	2407	1	cds_end_NF	HGNC	20857	-	-	0.5653
rs12816895	12:7949811-7949811	G	regulatory_region_variant	MODIFIER	-	-	RegulatoryFeature	ENSR00001544674	promoter_flanking_region	-	-	-	-	-	-	-	-	-	rs12816895	-	-	-	-	-	-	-	-
rs12816895	12:7949811-7949811	T	regulatory_region_variant	MODIFIER	-	-	RegulatoryFeature	ENSR00001544674	promoter_flanking_region	-	-	-	-	-	-	-	-	-	rs12816895	-	-	-	-	-	-	-	0.5653
rs12826449	12:7949881-7949881	T	downstream_gene_variant	MODIFIER	NANOG	ENSG00000111704	Transcript	ENST00000229307.4	protein_coding	-	-	-	-	-	-	-	-	-	rs12826449	1226	1	-	HGNC	20857	-	-	0.5643
rs12826449	12:7949881-7949881	T	downstream_gene_variant	MODIFIER	Y_RNA	ENSG00000199912	Transcript	ENST00000363042.1	misc_RNA	-	-	-	-	-	-	-	-	-	rs12826449	3076	-1	-	RFAM	-	-	-	0.5643
rs12826449	12:7949881-7949881	T	downstream_gene_variant	MODIFIER	NANOG	ENSG00000111704	Transcript	ENST00000526286.1	protein_coding	-	-	-	-	-	-	-	-	-	rs12826449	2190	1	-	HGNC	20857	-	-	0.5643
rs12826449	12:7949881-7949881	T	downstream_gene_variant	MODIFIER	NANOG	ENSG00000111704	Transcript	ENST00000526434.1	nonsense_mediated_decay	-	-	-	-	-	-	-	-	-	rs12826449	2826	1	-	HGNC	20857	-	-	0.5643
rs12826449	12:7949881-7949881	T	downstream_gene_variant	MODIFIER	NANOG	ENSG00000111704	Transcript	ENST00000541267.1	protein_coding	-	-	-	-	-	-	-	-	-	rs12826449	2477	1	cds_end_NF	HGNC	20857	-	-	0.5643
rs12826449	12:7949881-7949881	T	regulatory_region_variant	MODIFIER	-	-	RegulatoryFeature	ENSR00001544674	promoter_flanking_region	-	-	-	-	-	-	-	-	-	rs12826449	-	-	-	-	-	-	-	0.5643
rs12826456	12:7949895-7949895	C	downstream_gene_variant	MODIFIER	NANOG	ENSG00000111704	Transcript	ENST00000229307.4	protein_coding	-	-	-	-	-	-	-	-	-	rs12826456	1240	1	-	HGNC	20857	-	-	-
rs12826456	12:7949895-7949895	G	downstream_gene_variant	MODIFIER	NANOG	ENSG00000111704	Transcript	ENST00000229307.4	protein_coding	-	-	-	-	-	-	-	-	-	rs12826456	1240	1	-	HGNC	20857	-	-	0.5643
rs12826456	12:7949895-7949895	T	downstream_gene_variant	MODIFIER	NANOG	ENSG00000111704	Transcript	ENST00000229307.4	protein_coding	-	-	-	-	-	-	-	-	-	rs12826456	1240	1	-	HGNC	20857	-	-	-
rs12826456	12:7949895-7949895	C	downstream_gene_variant	MODIFIER	Y_RNA	ENSG00000199912	Transcript	ENST00000363042.1	misc_RNA	-	-	-	-	-	-	-	-	-	rs12826456	3062	-1	-	RFAM	-	-	-	-
rs12826456	12:7949895-7949895	G	downstream_gene_variant	MODIFIER	Y_RNA	ENSG00000199912	Transcript	ENST00000363042.1	misc_RNA	-	-	-	-	-	-	-	-	-	rs12826456	3062	-1	-	RFAM	-	-	-	0.5643
rs12826456	12:7949895-7949895	T	downstream_gene_variant	MODIFIER	Y_RNA	ENSG00000199912	Transcript	ENST00000363042.1	misc_RNA	-	-	-	-	-	-	-	-	-	rs12826456	3062	-1	-	RFAM	-	-	-	-
rs12826456	12:7949895-7949895	C	downstream_gene_variant	MODIFIER	NANOG	ENSG00000111704	Transcript	ENST00000526286.1	protein_coding	-	-	-	-	-	-	-	-	-	rs12826456	2204	1	-	HGNC	20857	-	-	-
rs12826456	12:7949895-7949895	G	downstream_gene_variant	MODIFIER	NANOG	ENSG00000111704	Transcript	ENST00000526286.1	protein_coding	-	-	-	-	-	-	-	-	-	rs12826456	2204	1	-	HGNC	20857	-	-	0.5643
rs12826456	12:7949895-7949895	T	downstream_gene_variant	MODIFIER	NANOG	ENSG00000111704	Transcript	ENST00000526286.1	protein_coding	-	-	-	-	-	-	-	-	-	rs12826456	2204	1	-	HGNC	20857	-	-	-
rs12826456	12:7949895-7949895	C	downstream_gene_variant	MODIFIER	NANOG	ENSG00000111704	Transcript	ENST00000526434.1	nonsense_mediated_decay	-	-	-	-	-	-	-	-	-	rs12826456	2840	1	-	HGNC	20857	-	-	-
rs12826456	12:7949895-7949895	G	downstream_gene_variant	MODIFIER	NANOG	ENSG00000111704	Transcript	ENST00000526434.1	nonsense_mediated_decay	-	-	-	-	-	-	-	-	-	rs12826456	2840	1	-	HGNC	20857	-	-	0.5643
rs12826456	12:7949895-7949895	T	downstream_gene_variant	MODIFIER	NANOG	ENSG00000111704	Transcript	ENST00000526434.1	nonsense_mediated_decay	-	-	-	-	-	-	-	-	-	rs12826456	2840	1	-	HGNC	20857	-	-	-
rs12826456	12:7949895-7949895	C	downstream_gene_variant	MODIFIER	NANOG	ENSG00000111704	Transcript	ENST00000541267.1	protein_coding	-	-	-	-	-	-	-	-	-	rs12826456	2491	1	cds_end_NF	HGNC	20857	-	-	-
rs12826456	12:7949895-7949895	G	downstream_gene_variant	MODIFIER	NANOG	ENSG00000111704	Transcript	ENST00000541267.1	protein_coding	-	-	-	-	-	-	-	-	-	rs12826456	2491	1	cds_end_NF	HGNC	20857	-	-	0.5643
rs12826456	12:7949895-7949895	T	downstream_gene_variant	MODIFIER	NANOG	ENSG00000111704	Transcript	ENST00000541267.1	protein_coding	-	-	-	-	-	-	-	-	-	rs12826456	2491	1	cds_end_NF	HGNC	20857	-	-	-
rs12826456	12:7949895-7949895	C	regulatory_region_variant	MODIFIER	-	-	RegulatoryFeature	ENSR00001544674	promoter_flanking_region	-	-	-	-	-	-	-	-	-	rs12826456	-	-	-	-	-	-	-	-
rs12826456	12:7949895-7949895	G	regulatory_region_variant	MODIFIER	-	-	RegulatoryFeature	ENSR00001544674	promoter_flanking_region	-	-	-	-	-	-	-	-	-	rs12826456	-	-	-	-	-	-	-	0.5643
rs12826456	12:7949895-7949895	T	regulatory_region_variant	MODIFIER	-	-	RegulatoryFeature	ENSR00001544674	promoter_flanking_region	-	-	-	-	-	-	-	-	-	rs12826456	-	-	-	-	-	-	-	-
rs12826467	12:7949900-7949900	C	downstream_gene_variant	MODIFIER	NANOG	ENSG00000111704	Transcript	ENST00000229307.4	protein_coding	-	-	-	-	-	-	-	-	-	rs12826467	1245	1	-	HGNC	20857	-	-	0.5643
rs12826467	12:7949900-7949900	C	downstream_gene_variant	MODIFIER	Y_RNA	ENSG00000199912	Transcript	ENST00000363042.1	misc_RNA	-	-	-	-	-	-	-	-	-	rs12826467	3057	-1	-	RFAM	-	-	-	0.5643
rs12826467	12:7949900-7949900	C	downstream_gene_variant	MODIFIER	NANOG	ENSG00000111704	Transcript	ENST00000526286.1	protein_coding	-	-	-	-	-	-	-	-	-	rs12826467	2209	1	-	HGNC	20857	-	-	0.5643
rs12826467	12:7949900-7949900	C	downstream_gene_variant	MODIFIER	NANOG	ENSG00000111704	Transcript	ENST00000526434.1	nonsense_mediated_decay	-	-	-	-	-	-	-	-	-	rs12826467	2845	1	-	HGNC	20857	-	-	0.5643
rs12826467	12:7949900-7949900	C	downstream_gene_variant	MODIFIER	NANOG	ENSG00000111704	Transcript	ENST00000541267.1	protein_coding	-	-	-	-	-	-	-	-	-	rs12826467	2496	1	cds_end_NF	HGNC	20857	-	-	0.5643
rs12826467	12:7949900-7949900	C	regulatory_region_variant	MODIFIER	-	-	RegulatoryFeature	ENSR00001544674	promoter_flanking_region	-	-	-	-	-	-	-	-	-	rs12826467	-	-	-	-	-	-	-	0.5643
rs12832605	12:7950350-7950350	G	downstream_gene_variant	MODIFIER	NANOG	ENSG00000111704	Transcript	ENST00000229307.4	protein_coding	-	-	-	-	-	-	-	-	-	rs12832605	1695	1	-	HGNC	20857	-	-	0.5966
rs12832605	12:7950350-7950350	G	downstream_gene_variant	MODIFIER	Y_RNA	ENSG00000199912	Transcript	ENST00000363042.1	misc_RNA	-	-	-	-	-	-	-	-	-	rs12832605	2607	-1	-	RFAM	-	-	-	0.5966
rs12832605	12:7950350-7950350	G	downstream_gene_variant	MODIFIER	NANOG	ENSG00000111704	Transcript	ENST00000526286.1	protein_coding	-	-	-	-	-	-	-	-	-	rs12832605	2659	1	-	HGNC	20857	-	-	0.5966
rs12832605	12:7950350-7950350	G	downstream_gene_variant	MODIFIER	NANOG	ENSG00000111704	Transcript	ENST00000526434.1	nonsense_mediated_decay	-	-	-	-	-	-	-	-	-	rs12832605	3295	1	-	HGNC	20857	-	-	0.5966
rs12832605	12:7950350-7950350	G	downstream_gene_variant	MODIFIER	NANOG	ENSG00000111704	Transcript	ENST00000541267.1	protein_coding	-	-	-	-	-	-	-	-	-	rs12832605	2946	1	cds_end_NF	HGNC	20857	-	-	0.5966
rs12832605	12:7950350-7950350	G	regulatory_region_variant	MODIFIER	-	-	RegulatoryFeature	ENSR00001544674	promoter_flanking_region	-	-	-	-	-	-	-	-	-	rs12832605	-	-	-	-	-	-	-	0.5966
rs35671449	12:7950355-7950358	TCCT	downstream_gene_variant	MODIFIER	NANOG	ENSG00000111704	Transcript	ENST00000229307.4	protein_coding	-	-	-	-	-	-	-	-	-	rs35671449	1700	1	-	HGNC	20857	-	-	0.5966
rs35671449	12:7950355-7950358	TCCT	downstream_gene_variant	MODIFIER	Y_RNA	ENSG00000199912	Transcript	ENST00000363042.1	misc_RNA	-	-	-	-	-	-	-	-	-	rs35671449	2596	-1	-	RFAM	-	-	-	0.5966
rs35671449	12:7950355-7950358	TCCT	downstream_gene_variant	MODIFIER	NANOG	ENSG00000111704	Transcript	ENST00000526286.1	protein_coding	-	-	-	-	-	-	-	-	-	rs35671449	2664	1	-	HGNC	20857	-	-	0.5966
rs35671449	12:7950355-7950358	TCCT	downstream_gene_variant	MODIFIER	NANOG	ENSG00000111704	Transcript	ENST00000526434.1	nonsense_mediated_decay	-	-	-	-	-	-	-	-	-	rs35671449	3300	1	-	HGNC	20857	-	-	0.5966
rs35671449	12:7950355-7950358	TCCT	downstream_gene_variant	MODIFIER	NANOG	ENSG00000111704	Transcript	ENST00000541267.1	protein_coding	-	-	-	-	-	-	-	-	-	rs35671449	2951	1	cds_end_NF	HGNC	20857	-	-	0.5966
rs35671449	12:7950355-7950358	TCCT	regulatory_region_variant	MODIFIER	-	-	RegulatoryFeature	ENSR00001544674	promoter_flanking_region	-	-	-	-	-	-	-	-	-	rs35671449	-	-	-	-	-	-	-	0.5966
rs10845902	12:7950841-7950841	C	downstream_gene_variant	MODIFIER	NANOG	ENSG00000111704	Transcript	ENST00000229307.4	protein_coding	-	-	-	-	-	-	-	-	-	rs10845902	2186	1	-	HGNC	20857	-	-	0.6212
rs10845902	12:7950841-7950841	G	downstream_gene_variant	MODIFIER	NANOG	ENSG00000111704	Transcript	ENST00000229307.4	protein_coding	-	-	-	-	-	-	-	-	-	rs10845902	2186	1	-	HGNC	20857	-	-	-
rs10845902	12:7950841-7950841	C	downstream_gene_variant	MODIFIER	Y_RNA	ENSG00000199912	Transcript	ENST00000363042.1	misc_RNA	-	-	-	-	-	-	-	-	-	rs10845902	2116	-1	-	RFAM	-	-	-	0.6212
rs10845902	12:7950841-7950841	G	downstream_gene_variant	MODIFIER	Y_RNA	ENSG00000199912	Transcript	ENST00000363042.1	misc_RNA	-	-	-	-	-	-	-	-	-	rs10845902	2116	-1	-	RFAM	-	-	-	-
rs10845902	12:7950841-7950841	C	downstream_gene_variant	MODIFIER	NANOG	ENSG00000111704	Transcript	ENST00000526286.1	protein_coding	-	-	-	-	-	-	-	-	-	rs10845902	3150	1	-	HGNC	20857	-	-	0.6212
rs10845902	12:7950841-7950841	G	downstream_gene_variant	MODIFIER	NANOG	ENSG00000111704	Transcript	ENST00000526286.1	protein_coding	-	-	-	-	-	-	-	-	-	rs10845902	3150	1	-	HGNC	20857	-	-	-
rs10845902	12:7950841-7950841	C	downstream_gene_variant	MODIFIER	NANOG	ENSG00000111704	Transcript	ENST00000526434.1	nonsense_mediated_decay	-	-	-	-	-	-	-	-	-	rs10845902	3786	1	-	HGNC	20857	-	-	0.6212
rs10845902	12:7950841-7950841	G	downstream_gene_variant	MODIFIER	NANOG	ENSG00000111704	Transcript	ENST00000526434.1	nonsense_mediated_decay	-	-	-	-	-	-	-	-	-	rs10845902	3786	1	-	HGNC	20857	-	-	-
rs10845902	12:7950841-7950841	C	downstream_gene_variant	MODIFIER	NANOG	ENSG00000111704	Transcript	ENST00000541267.1	protein_coding	-	-	-	-	-	-	-	-	-	rs10845902	3437	1	cds_end_NF	HGNC	20857	-	-	0.6212
rs10845902	12:7950841-7950841	G	downstream_gene_variant	MODIFIER	NANOG	ENSG00000111704	Transcript	ENST00000541267.1	protein_coding	-	-	-	-	-	-	-	-	-	rs10845902	3437	1	cds_end_NF	HGNC	20857	-	-	-
rs10845902	12:7950841-7950841	C	regulatory_region_variant	MODIFIER	-	-	RegulatoryFeature	ENSR00001544674	promoter_flanking_region	-	-	-	-	-	-	-	-	-	rs10845902	-	-	-	-	-	-	-	0.6212
rs10845902	12:7950841-7950841	G	regulatory_region_variant	MODIFIER	-	-	RegulatoryFeature	ENSR00001544674	promoter_flanking_region	-	-	-	-	-	-	-	-	-	rs10845902	-	-	-	-	-	-	-	-
rs10744049	12:7950978-7950978	C	downstream_gene_variant	MODIFIER	NANOG	ENSG00000111704	Transcript	ENST00000229307.4	protein_coding	-	-	-	-	-	-	-	-	-	rs10744049	2323	1	-	HGNC	20857	-	-	-
rs10744049	12:7950978-7950978	G	downstream_gene_variant	MODIFIER	NANOG	ENSG00000111704	Transcript	ENST00000229307.4	protein_coding	-	-	-	-	-	-	-	-	-	rs10744049	2323	1	-	HGNC	20857	-	-	-
rs10744049	12:7950978-7950978	T	downstream_gene_variant	MODIFIER	NANOG	ENSG00000111704	Transcript	ENST00000229307.4	protein_coding	-	-	-	-	-	-	-	-	-	rs10744049	2323	1	-	HGNC	20857	-	-	0.855
rs10744049	12:7950978-7950978	C	downstream_gene_variant	MODIFIER	Y_RNA	ENSG00000199912	Transcript	ENST00000363042.1	misc_RNA	-	-	-	-	-	-	-	-	-	rs10744049	1979	-1	-	RFAM	-	-	-	-
rs10744049	12:7950978-7950978	G	downstream_gene_variant	MODIFIER	Y_RNA	ENSG00000199912	Transcript	ENST00000363042.1	misc_RNA	-	-	-	-	-	-	-	-	-	rs10744049	1979	-1	-	RFAM	-	-	-	-
rs10744049	12:7950978-7950978	T	downstream_gene_variant	MODIFIER	Y_RNA	ENSG00000199912	Transcript	ENST00000363042.1	misc_RNA	-	-	-	-	-	-	-	-	-	rs10744049	1979	-1	-	RFAM	-	-	-	0.855
rs10744049	12:7950978-7950978	C	downstream_gene_variant	MODIFIER	NANOG	ENSG00000111704	Transcript	ENST00000526286.1	protein_coding	-	-	-	-	-	-	-	-	-	rs10744049	3287	1	-	HGNC	20857	-	-	-
rs10744049	12:7950978-7950978	G	downstream_gene_variant	MODIFIER	NANOG	ENSG00000111704	Transcript	ENST00000526286.1	protein_coding	-	-	-	-	-	-	-	-	-	rs10744049	3287	1	-	HGNC	20857	-	-	-
rs10744049	12:7950978-7950978	T	downstream_gene_variant	MODIFIER	NANOG	ENSG00000111704	Transcript	ENST00000526286.1	protein_coding	-	-	-	-	-	-	-	-	-	rs10744049	3287	1	-	HGNC	20857	-	-	0.855
rs10744049	12:7950978-7950978	C	downstream_gene_variant	MODIFIER	NANOG	ENSG00000111704	Transcript	ENST00000526434.1	nonsense_mediated_decay	-	-	-	-	-	-	-	-	-	rs10744049	3923	1	-	HGNC	20857	-	-	-
rs10744049	12:7950978-7950978	G	downstream_gene_variant	MODIFIER	NANOG	ENSG00000111704	Transcript	ENST00000526434.1	nonsense_mediated_decay	-	-	-	-	-	-	-	-	-	rs10744049	3923	1	-	HGNC	20857	-	-	-
rs10744049	12:7950978-7950978	T	downstream_gene_variant	MODIFIER	NANOG	ENSG00000111704	Transcript	ENST00000526434.1	nonsense_mediated_decay	-	-	-	-	-	-	-	-	-	rs10744049	3923	1	-	HGNC	20857	-	-	0.855
rs10744049	12:7950978-7950978	C	downstream_gene_variant	MODIFIER	NANOG	ENSG00000111704	Transcript	ENST00000541267.1	protein_coding	-	-	-	-	-	-	-	-	-	rs10744049	3574	1	cds_end_NF	HGNC	20857	-	-	-
rs10744049	12:7950978-7950978	G	downstream_gene_variant	MODIFIER	NANOG	ENSG00000111704	Transcript	ENST00000541267.1	protein_coding	-	-	-	-	-	-	-	-	-	rs10744049	3574	1	cds_end_NF	HGNC	20857	-	-	-
rs10744049	12:7950978-7950978	T	downstream_gene_variant	MODIFIER	NANOG	ENSG00000111704	Transcript	ENST00000541267.1	protein_coding	-	-	-	-	-	-	-	-	-	rs10744049	3574	1	cds_end_NF	HGNC	20857	-	-	0.855
rs10744049	12:7950978-7950978	C	regulatory_region_variant	MODIFIER	-	-	RegulatoryFeature	ENSR00001544674	promoter_flanking_region	-	-	-	-	-	-	-	-	-	rs10744049	-	-	-	-	-	-	-	-
rs10744049	12:7950978-7950978	G	regulatory_region_variant	MODIFIER	-	-	RegulatoryFeature	ENSR00001544674	promoter_flanking_region	-	-	-	-	-	-	-	-	-	rs10744049	-	-	-	-	-	-	-	-
rs10744049	12:7950978-7950978	T	regulatory_region_variant	MODIFIER	-	-	RegulatoryFeature	ENSR00001544674	promoter_flanking_region	-	-	-	-	-	-	-	-	-	rs10744049	-	-	-	-	-	-	-	0.855
rs28416414	12:7951433-7951433	A	downstream_gene_variant	MODIFIER	NANOG	ENSG00000111704	Transcript	ENST00000229307.4	protein_coding	-	-	-	-	-	-	-	-	-	rs28416414	2778	1	-	HGNC	20857	-	-	0.8574
rs28416414	12:7951433-7951433	C	downstream_gene_variant	MODIFIER	NANOG	ENSG00000111704	Transcript	ENST00000229307.4	protein_coding	-	-	-	-	-	-	-	-	-	rs28416414	2778	1	-	HGNC	20857	-	-	-
rs28416414	12:7951433-7951433	A	downstream_gene_variant	MODIFIER	Y_RNA	ENSG00000199912	Transcript	ENST00000363042.1	misc_RNA	-	-	-	-	-	-	-	-	-	rs28416414	1524	-1	-	RFAM	-	-	-	0.8574
rs28416414	12:7951433-7951433	C	downstream_gene_variant	MODIFIER	Y_RNA	ENSG00000199912	Transcript	ENST00000363042.1	misc_RNA	-	-	-	-	-	-	-	-	-	rs28416414	1524	-1	-	RFAM	-	-	-	-
rs28416414	12:7951433-7951433	A	downstream_gene_variant	MODIFIER	NANOG	ENSG00000111704	Transcript	ENST00000526286.1	protein_coding	-	-	-	-	-	-	-	-	-	rs28416414	3742	1	-	HGNC	20857	-	-	0.8574
rs28416414	12:7951433-7951433	C	downstream_gene_variant	MODIFIER	NANOG	ENSG00000111704	Transcript	ENST00000526286.1	protein_coding	-	-	-	-	-	-	-	-	-	rs28416414	3742	1	-	HGNC	20857	-	-	-
rs28416414	12:7951433-7951433	A	downstream_gene_variant	MODIFIER	NANOG	ENSG00000111704	Transcript	ENST00000526434.1	nonsense_mediated_decay	-	-	-	-	-	-	-	-	-	rs28416414	4378	1	-	HGNC	20857	-	-	0.8574
rs28416414	12:7951433-7951433	C	downstream_gene_variant	MODIFIER	NANOG	ENSG00000111704	Transcript	ENST00000526434.1	nonsense_mediated_decay	-	-	-	-	-	-	-	-	-	rs28416414	4378	1	-	HGNC	20857	-	-	-
rs28416414	12:7951433-7951433	A	downstream_gene_variant	MODIFIER	NANOG	ENSG00000111704	Transcript	ENST00000541267.1	protein_coding	-	-	-	-	-	-	-	-	-	rs28416414	4029	1	cds_end_NF	HGNC	20857	-	-	0.8574
rs28416414	12:7951433-7951433	C	downstream_gene_variant	MODIFIER	NANOG	ENSG00000111704	Transcript	ENST00000541267.1	protein_coding	-	-	-	-	-	-	-	-	-	rs28416414	4029	1	cds_end_NF	HGNC	20857	-	-	-
rs28416414	12:7951433-7951433	A	regulatory_region_variant	MODIFIER	-	-	RegulatoryFeature	ENSR00001544674	promoter_flanking_region	-	-	-	-	-	-	-	-	-	rs28416414	-	-	-	-	-	-	-	0.8574
rs28416414	12:7951433-7951433	C	regulatory_region_variant	MODIFIER	-	-	RegulatoryFeature	ENSR00001544674	promoter_flanking_region	-	-	-	-	-	-	-	-	-	rs28416414	-	-	-	-	-	-	-	-
rs28520416	12:7951439-7951439	A	downstream_gene_variant	MODIFIER	NANOG	ENSG00000111704	Transcript	ENST00000229307.4	protein_coding	-	-	-	-	-	-	-	-	-	rs28520416	2784	1	-	HGNC	20857	-	-	0.8572
rs28520416	12:7951439-7951439	C	downstream_gene_variant	MODIFIER	NANOG	ENSG00000111704	Transcript	ENST00000229307.4	protein_coding	-	-	-	-	-	-	-	-	-	rs28520416	2784	1	-	HGNC	20857	-	-	-
rs28520416	12:7951439-7951439	T	downstream_gene_variant	MODIFIER	NANOG	ENSG00000111704	Transcript	ENST00000229307.4	protein_coding	-	-	-	-	-	-	-	-	-	rs28520416	2784	1	-	HGNC	20857	-	-	-
rs28520416	12:7951439-7951439	A	downstream_gene_variant	MODIFIER	Y_RNA	ENSG00000199912	Transcript	ENST00000363042.1	misc_RNA	-	-	-	-	-	-	-	-	-	rs28520416	1518	-1	-	RFAM	-	-	-	0.8572
rs28520416	12:7951439-7951439	C	downstream_gene_variant	MODIFIER	Y_RNA	ENSG00000199912	Transcript	ENST00000363042.1	misc_RNA	-	-	-	-	-	-	-	-	-	rs28520416	1518	-1	-	RFAM	-	-	-	-
rs28520416	12:7951439-7951439	T	downstream_gene_variant	MODIFIER	Y_RNA	ENSG00000199912	Transcript	ENST00000363042.1	misc_RNA	-	-	-	-	-	-	-	-	-	rs28520416	1518	-1	-	RFAM	-	-	-	-
rs28520416	12:7951439-7951439	A	downstream_gene_variant	MODIFIER	NANOG	ENSG00000111704	Transcript	ENST00000526286.1	protein_coding	-	-	-	-	-	-	-	-	-	rs28520416	3748	1	-	HGNC	20857	-	-	0.8572
rs28520416	12:7951439-7951439	C	downstream_gene_variant	MODIFIER	NANOG	ENSG00000111704	Transcript	ENST00000526286.1	protein_coding	-	-	-	-	-	-	-	-	-	rs28520416	3748	1	-	HGNC	20857	-	-	-
rs28520416	12:7951439-7951439	T	downstream_gene_variant	MODIFIER	NANOG	ENSG00000111704	Transcript	ENST00000526286.1	protein_coding	-	-	-	-	-	-	-	-	-	rs28520416	3748	1	-	HGNC	20857	-	-	-
rs28520416	12:7951439-7951439	A	downstream_gene_variant	MODIFIER	NANOG	ENSG00000111704	Transcript	ENST00000526434.1	nonsense_mediated_decay	-	-	-	-	-	-	-	-	-	rs28520416	4384	1	-	HGNC	20857	-	-	0.8572
rs28520416	12:7951439-7951439	C	downstream_gene_variant	MODIFIER	NANOG	ENSG00000111704	Transcript	ENST00000526434.1	nonsense_mediated_decay	-	-	-	-	-	-	-	-	-	rs28520416	4384	1	-	HGNC	20857	-	-	-
rs28520416	12:7951439-7951439	T	downstream_gene_variant	MODIFIER	NANOG	ENSG00000111704	Transcript	ENST00000526434.1	nonsense_mediated_decay	-	-	-	-	-	-	-	-	-	rs28520416	4384	1	-	HGNC	20857	-	-	-
rs28520416	12:7951439-7951439	A	downstream_gene_variant	MODIFIER	NANOG	ENSG00000111704	Transcript	ENST00000541267.1	protein_coding	-	-	-	-	-	-	-	-	-	rs28520416	4035	1	cds_end_NF	HGNC	20857	-	-	0.8572
rs28520416	12:7951439-7951439	C	downstream_gene_variant	MODIFIER	NANOG	ENSG00000111704	Transcript	ENST00000541267.1	protein_coding	-	-	-	-	-	-	-	-	-	rs28520416	4035	1	cds_end_NF	HGNC	20857	-	-	-
rs28520416	12:7951439-7951439	T	downstream_gene_variant	MODIFIER	NANOG	ENSG00000111704	Transcript	ENST00000541267.1	protein_coding	-	-	-	-	-	-	-	-	-	rs28520416	4035	1	cds_end_NF	HGNC	20857	-	-	-
rs28520416	12:7951439-7951439	A	regulatory_region_variant	MODIFIER	-	-	RegulatoryFeature	ENSR00001544674	promoter_flanking_region	-	-	-	-	-	-	-	-	-	rs28520416	-	-	-	-	-	-	-	0.8572
rs28520416	12:7951439-7951439	C	regulatory_region_variant	MODIFIER	-	-	RegulatoryFeature	ENSR00001544674	promoter_flanking_region	-	-	-	-	-	-	-	-	-	rs28520416	-	-	-	-	-	-	-	-
rs28520416	12:7951439-7951439	T	regulatory_region_variant	MODIFIER	-	-	RegulatoryFeature	ENSR00001544674	promoter_flanking_region	-	-	-	-	-	-	-	-	-	rs28520416	-	-	-	-	-	-	-	-
rs28491070	12:7951474-7951474	A	downstream_gene_variant	MODIFIER	NANOG	ENSG00000111704	Transcript	ENST00000229307.4	protein_coding	-	-	-	-	-	-	-	-	-	rs28491070	2819	1	-	HGNC	20857	-	-	0.8576
rs28491070	12:7951474-7951474	G	downstream_gene_variant	MODIFIER	NANOG	ENSG00000111704	Transcript	ENST00000229307.4	protein_coding	-	-	-	-	-	-	-	-	-	rs28491070	2819	1	-	HGNC	20857	-	-	-
rs28491070	12:7951474-7951474	A	downstream_gene_variant	MODIFIER	Y_RNA	ENSG00000199912	Transcript	ENST00000363042.1	misc_RNA	-	-	-	-	-	-	-	-	-	rs28491070	1483	-1	-	RFAM	-	-	-	0.8576
rs28491070	12:7951474-7951474	G	downstream_gene_variant	MODIFIER	Y_RNA	ENSG00000199912	Transcript	ENST00000363042.1	misc_RNA	-	-	-	-	-	-	-	-	-	rs28491070	1483	-1	-	RFAM	-	-	-	-
rs28491070	12:7951474-7951474	A	downstream_gene_variant	MODIFIER	NANOG	ENSG00000111704	Transcript	ENST00000526286.1	protein_coding	-	-	-	-	-	-	-	-	-	rs28491070	3783	1	-	HGNC	20857	-	-	0.8576
rs28491070	12:7951474-7951474	G	downstream_gene_variant	MODIFIER	NANOG	ENSG00000111704	Transcript	ENST00000526286.1	protein_coding	-	-	-	-	-	-	-	-	-	rs28491070	3783	1	-	HGNC	20857	-	-	-
rs28491070	12:7951474-7951474	A	downstream_gene_variant	MODIFIER	NANOG	ENSG00000111704	Transcript	ENST00000526434.1	nonsense_mediated_decay	-	-	-	-	-	-	-	-	-	rs28491070	4419	1	-	HGNC	20857	-	-	0.8576
rs28491070	12:7951474-7951474	G	downstream_gene_variant	MODIFIER	NANOG	ENSG00000111704	Transcript	ENST00000526434.1	nonsense_mediated_decay	-	-	-	-	-	-	-	-	-	rs28491070	4419	1	-	HGNC	20857	-	-	-
rs28491070	12:7951474-7951474	A	downstream_gene_variant	MODIFIER	NANOG	ENSG00000111704	Transcript	ENST00000541267.1	protein_coding	-	-	-	-	-	-	-	-	-	rs28491070	4070	1	cds_end_NF	HGNC	20857	-	-	0.8576
rs28491070	12:7951474-7951474	G	downstream_gene_variant	MODIFIER	NANOG	ENSG00000111704	Transcript	ENST00000541267.1	protein_coding	-	-	-	-	-	-	-	-	-	rs28491070	4070	1	cds_end_NF	HGNC	20857	-	-	-
rs28491070	12:7951474-7951474	A	regulatory_region_variant	MODIFIER	-	-	RegulatoryFeature	ENSR00001544674	promoter_flanking_region	-	-	-	-	-	-	-	-	-	rs28491070	-	-	-	-	-	-	-	0.8576
rs28491070	12:7951474-7951474	G	regulatory_region_variant	MODIFIER	-	-	RegulatoryFeature	ENSR00001544674	promoter_flanking_region	-	-	-	-	-	-	-	-	-	rs28491070	-	-	-	-	-	-	-	-
rs28491070	12:7951474-7951474	A	TF_binding_site_variant	MODIFIER	-	-	MotifFeature	ENSM00524316236	-	-	-	-	-	-	-	-	-	-	rs28491070	-	-1	-	-	-	-	-	0.8576
rs28491070	12:7951474-7951474	G	TF_binding_site_variant	MODIFIER	-	-	MotifFeature	ENSM00524316236	-	-	-	-	-	-	-	-	-	-	rs28491070	-	-1	-	-	-	-	-	-
rs28685736	12:7951535-7951535	A	downstream_gene_variant	MODIFIER	NANOG	ENSG00000111704	Transcript	ENST00000229307.4	protein_coding	-	-	-	-	-	-	-	-	-	rs28685736	2880	1	-	HGNC	20857	-	-	0.8572
rs28685736	12:7951535-7951535	C	downstream_gene_variant	MODIFIER	NANOG	ENSG00000111704	Transcript	ENST00000229307.4	protein_coding	-	-	-	-	-	-	-	-	-	rs28685736	2880	1	-	HGNC	20857	-	-	-
rs28685736	12:7951535-7951535	A	downstream_gene_variant	MODIFIER	Y_RNA	ENSG00000199912	Transcript	ENST00000363042.1	misc_RNA	-	-	-	-	-	-	-	-	-	rs28685736	1422	-1	-	RFAM	-	-	-	0.8572
rs28685736	12:7951535-7951535	C	downstream_gene_variant	MODIFIER	Y_RNA	ENSG00000199912	Transcript	ENST00000363042.1	misc_RNA	-	-	-	-	-	-	-	-	-	rs28685736	1422	-1	-	RFAM	-	-	-	-
rs28685736	12:7951535-7951535	A	downstream_gene_variant	MODIFIER	NANOG	ENSG00000111704	Transcript	ENST00000526286.1	protein_coding	-	-	-	-	-	-	-	-	-	rs28685736	3844	1	-	HGNC	20857	-	-	0.8572
rs28685736	12:7951535-7951535	C	downstream_gene_variant	MODIFIER	NANOG	ENSG00000111704	Transcript	ENST00000526286.1	protein_coding	-	-	-	-	-	-	-	-	-	rs28685736	3844	1	-	HGNC	20857	-	-	-
rs28685736	12:7951535-7951535	A	downstream_gene_variant	MODIFIER	NANOG	ENSG00000111704	Transcript	ENST00000526434.1	nonsense_mediated_decay	-	-	-	-	-	-	-	-	-	rs28685736	4480	1	-	HGNC	20857	-	-	0.8572
rs28685736	12:7951535-7951535	C	downstream_gene_variant	MODIFIER	NANOG	ENSG00000111704	Transcript	ENST00000526434.1	nonsense_mediated_decay	-	-	-	-	-	-	-	-	-	rs28685736	4480	1	-	HGNC	20857	-	-	-
rs28685736	12:7951535-7951535	A	downstream_gene_variant	MODIFIER	NANOG	ENSG00000111704	Transcript	ENST00000541267.1	protein_coding	-	-	-	-	-	-	-	-	-	rs28685736	4131	1	cds_end_NF	HGNC	20857	-	-	0.8572
rs28685736	12:7951535-7951535	C	downstream_gene_variant	MODIFIER	NANOG	ENSG00000111704	Transcript	ENST00000541267.1	protein_coding	-	-	-	-	-	-	-	-	-	rs28685736	4131	1	cds_end_NF	HGNC	20857	-	-	-
rs28685736	12:7951535-7951535	A	regulatory_region_variant	MODIFIER	-	-	RegulatoryFeature	ENSR00001544674	promoter_flanking_region	-	-	-	-	-	-	-	-	-	rs28685736	-	-	-	-	-	-	-	0.8572
rs28685736	12:7951535-7951535	C	regulatory_region_variant	MODIFIER	-	-	RegulatoryFeature	ENSR00001544674	promoter_flanking_region	-	-	-	-	-	-	-	-	-	rs28685736	-	-	-	-	-	-	-	-
rs28685736	12:7951535-7951535	A	TF_binding_site_variant	MODIFIER	-	-	MotifFeature	ENSM00529661626	-	-	-	-	-	-	-	-	-	-	rs28685736	-	-1	-	-	-	-	-	0.8572
rs28685736	12:7951535-7951535	C	TF_binding_site_variant	MODIFIER	-	-	MotifFeature	ENSM00529661626	-	-	-	-	-	-	-	-	-	-	rs28685736	-	-1	-	-	-	-	-	-
rs7311015	12:7951729-7951729	A	downstream_gene_variant	MODIFIER	NANOG	ENSG00000111704	Transcript	ENST00000229307.4	protein_coding	-	-	-	-	-	-	-	-	-	rs7311015	3074	1	-	HGNC	20857	-	-	-
rs7311015	12:7951729-7951729	C	downstream_gene_variant	MODIFIER	NANOG	ENSG00000111704	Transcript	ENST00000229307.4	protein_coding	-	-	-	-	-	-	-	-	-	rs7311015	3074	1	-	HGNC	20857	-	-	0.8259
rs7311015	12:7951729-7951729	T	downstream_gene_variant	MODIFIER	NANOG	ENSG00000111704	Transcript	ENST00000229307.4	protein_coding	-	-	-	-	-	-	-	-	-	rs7311015	3074	1	-	HGNC	20857	-	-	-
rs7311015	12:7951729-7951729	A	downstream_gene_variant	MODIFIER	Y_RNA	ENSG00000199912	Transcript	ENST00000363042.1	misc_RNA	-	-	-	-	-	-	-	-	-	rs7311015	1228	-1	-	RFAM	-	-	-	-
rs7311015	12:7951729-7951729	C	downstream_gene_variant	MODIFIER	Y_RNA	ENSG00000199912	Transcript	ENST00000363042.1	misc_RNA	-	-	-	-	-	-	-	-	-	rs7311015	1228	-1	-	RFAM	-	-	-	0.8259
rs7311015	12:7951729-7951729	T	downstream_gene_variant	MODIFIER	Y_RNA	ENSG00000199912	Transcript	ENST00000363042.1	misc_RNA	-	-	-	-	-	-	-	-	-	rs7311015	1228	-1	-	RFAM	-	-	-	-
rs7311015	12:7951729-7951729	A	downstream_gene_variant	MODIFIER	NANOG	ENSG00000111704	Transcript	ENST00000526286.1	protein_coding	-	-	-	-	-	-	-	-	-	rs7311015	4038	1	-	HGNC	20857	-	-	-
rs7311015	12:7951729-7951729	C	downstream_gene_variant	MODIFIER	NANOG	ENSG00000111704	Transcript	ENST00000526286.1	protein_coding	-	-	-	-	-	-	-	-	-	rs7311015	4038	1	-	HGNC	20857	-	-	0.8259
rs7311015	12:7951729-7951729	T	downstream_gene_variant	MODIFIER	NANOG	ENSG00000111704	Transcript	ENST00000526286.1	protein_coding	-	-	-	-	-	-	-	-	-	rs7311015	4038	1	-	HGNC	20857	-	-	-
rs7311015	12:7951729-7951729	A	downstream_gene_variant	MODIFIER	NANOG	ENSG00000111704	Transcript	ENST00000526434.1	nonsense_mediated_decay	-	-	-	-	-	-	-	-	-	rs7311015	4674	1	-	HGNC	20857	-	-	-
rs7311015	12:7951729-7951729	C	downstream_gene_variant	MODIFIER	NANOG	ENSG00000111704	Transcript	ENST00000526434.1	nonsense_mediated_decay	-	-	-	-	-	-	-	-	-	rs7311015	4674	1	-	HGNC	20857	-	-	0.8259
rs7311015	12:7951729-7951729	T	downstream_gene_variant	MODIFIER	NANOG	ENSG00000111704	Transcript	ENST00000526434.1	nonsense_mediated_decay	-	-	-	-	-	-	-	-	-	rs7311015	4674	1	-	HGNC	20857	-	-	-
rs7311015	12:7951729-7951729	A	downstream_gene_variant	MODIFIER	NANOG	ENSG00000111704	Transcript	ENST00000541267.1	protein_coding	-	-	-	-	-	-	-	-	-	rs7311015	4325	1	cds_end_NF	HGNC	20857	-	-	-
rs7311015	12:7951729-7951729	C	downstream_gene_variant	MODIFIER	NANOG	ENSG00000111704	Transcript	ENST00000541267.1	protein_coding	-	-	-	-	-	-	-	-	-	rs7311015	4325	1	cds_end_NF	HGNC	20857	-	-	0.8259
rs7311015	12:7951729-7951729	T	downstream_gene_variant	MODIFIER	NANOG	ENSG00000111704	Transcript	ENST00000541267.1	protein_coding	-	-	-	-	-	-	-	-	-	rs7311015	4325	1	cds_end_NF	HGNC	20857	-	-	-
rs7311015	12:7951729-7951729	A	regulatory_region_variant	MODIFIER	-	-	RegulatoryFeature	ENSR00001544674	promoter_flanking_region	-	-	-	-	-	-	-	-	-	rs7311015	-	-	-	-	-	-	-	-
rs7311015	12:7951729-7951729	C	regulatory_region_variant	MODIFIER	-	-	RegulatoryFeature	ENSR00001544674	promoter_flanking_region	-	-	-	-	-	-	-	-	-	rs7311015	-	-	-	-	-	-	-	0.8259
rs7311015	12:7951729-7951729	T	regulatory_region_variant	MODIFIER	-	-	RegulatoryFeature	ENSR00001544674	promoter_flanking_region	-	-	-	-	-	-	-	-	-	rs7311015	-	-	-	-	-	-	-	-
rs7311015	12:7951729-7951729	A	TF_binding_site_variant	MODIFIER	-	-	MotifFeature	ENSM00529423405	-	-	-	-	-	-	-	-	-	-	rs7311015	-	-1	-	-	-	-	-	-
rs7311015	12:7951729-7951729	C	TF_binding_site_variant	MODIFIER	-	-	MotifFeature	ENSM00529423405	-	-	-	-	-	-	-	-	-	-	rs7311015	-	-1	-	-	-	-	-	0.8259
rs7311015	12:7951729-7951729	T	TF_binding_site_variant	MODIFIER	-	-	MotifFeature	ENSM00529423405	-	-	-	-	-	-	-	-	-	-	rs7311015	-	-1	-	-	-	-	-	-
rs7311015	12:7951729-7951729	A	TF_binding_site_variant	MODIFIER	-	-	MotifFeature	ENSM00529123696	-	-	-	-	-	-	-	-	-	-	rs7311015	-	-1	-	-	-	-	-	-
rs7311015	12:7951729-7951729	C	TF_binding_site_variant	MODIFIER	-	-	MotifFeature	ENSM00529123696	-	-	-	-	-	-	-	-	-	-	rs7311015	-	-1	-	-	-	-	-	0.8259
rs7311015	12:7951729-7951729	T	TF_binding_site_variant	MODIFIER	-	-	MotifFeature	ENSM00529123696	-	-	-	-	-	-	-	-	-	-	rs7311015	-	-1	-	-	-	-	-	-
rs7302398	12:7951738-7951738	A	downstream_gene_variant	MODIFIER	NANOG	ENSG00000111704	Transcript	ENST00000229307.4	protein_coding	-	-	-	-	-	-	-	-	-	rs7302398	3083	1	-	HGNC	20857	-	-	0.6813
rs7302398	12:7951738-7951738	G	downstream_gene_variant	MODIFIER	NANOG	ENSG00000111704	Transcript	ENST00000229307.4	protein_coding	-	-	-	-	-	-	-	-	-	rs7302398	3083	1	-	HGNC	20857	-	-	-
rs7302398	12:7951738-7951738	A	downstream_gene_variant	MODIFIER	Y_RNA	ENSG00000199912	Transcript	ENST00000363042.1	misc_RNA	-	-	-	-	-	-	-	-	-	rs7302398	1219	-1	-	RFAM	-	-	-	0.6813
rs7302398	12:7951738-7951738	G	downstream_gene_variant	MODIFIER	Y_RNA	ENSG00000199912	Transcript	ENST00000363042.1	misc_RNA	-	-	-	-	-	-	-	-	-	rs7302398	1219	-1	-	RFAM	-	-	-	-
rs7302398	12:7951738-7951738	A	downstream_gene_variant	MODIFIER	NANOG	ENSG00000111704	Transcript	ENST00000526286.1	protein_coding	-	-	-	-	-	-	-	-	-	rs7302398	4047	1	-	HGNC	20857	-	-	0.6813
rs7302398	12:7951738-7951738	G	downstream_gene_variant	MODIFIER	NANOG	ENSG00000111704	Transcript	ENST00000526286.1	protein_coding	-	-	-	-	-	-	-	-	-	rs7302398	4047	1	-	HGNC	20857	-	-	-
rs7302398	12:7951738-7951738	A	downstream_gene_variant	MODIFIER	NANOG	ENSG00000111704	Transcript	ENST00000526434.1	nonsense_mediated_decay	-	-	-	-	-	-	-	-	-	rs7302398	4683	1	-	HGNC	20857	-	-	0.6813
rs7302398	12:7951738-7951738	G	downstream_gene_variant	MODIFIER	NANOG	ENSG00000111704	Transcript	ENST00000526434.1	nonsense_mediated_decay	-	-	-	-	-	-	-	-	-	rs7302398	4683	1	-	HGNC	20857	-	-	-
rs7302398	12:7951738-7951738	A	downstream_gene_variant	MODIFIER	NANOG	ENSG00000111704	Transcript	ENST00000541267.1	protein_coding	-	-	-	-	-	-	-	-	-	rs7302398	4334	1	cds_end_NF	HGNC	20857	-	-	0.6813
rs7302398	12:7951738-7951738	G	downstream_gene_variant	MODIFIER	NANOG	ENSG00000111704	Transcript	ENST00000541267.1	protein_coding	-	-	-	-	-	-	-	-	-	rs7302398	4334	1	cds_end_NF	HGNC	20857	-	-	-
rs7302398	12:7951738-7951738	A	regulatory_region_variant	MODIFIER	-	-	RegulatoryFeature	ENSR00001544674	promoter_flanking_region	-	-	-	-	-	-	-	-	-	rs7302398	-	-	-	-	-	-	-	0.6813
rs7302398	12:7951738-7951738	G	regulatory_region_variant	MODIFIER	-	-	RegulatoryFeature	ENSR00001544674	promoter_flanking_region	-	-	-	-	-	-	-	-	-	rs7302398	-	-	-	-	-	-	-	-
rs7302398	12:7951738-7951738	A	TF_binding_site_variant	MODIFIER	-	-	MotifFeature	ENSM00529493860	-	-	-	-	-	-	-	-	-	-	rs7302398	-	1	-	-	-	-	-	0.6813
rs7302398	12:7951738-7951738	G	TF_binding_site_variant	MODIFIER	-	-	MotifFeature	ENSM00529493860	-	-	-	-	-	-	-	-	-	-	rs7302398	-	1	-	-	-	-	-	-
rs7302398	12:7951738-7951738	A	TF_binding_site_variant	MODIFIER	-	-	MotifFeature	ENSM00528332657	-	-	-	-	-	-	-	-	-	-	rs7302398	-	-1	-	-	-	-	-	0.6813
rs7302398	12:7951738-7951738	G	TF_binding_site_variant	MODIFIER	-	-	MotifFeature	ENSM00528332657	-	-	-	-	-	-	-	-	-	-	rs7302398	-	-1	-	-	-	-	-	-
rs7302398	12:7951738-7951738	A	TF_binding_site_variant	MODIFIER	-	-	MotifFeature	ENSM00529423405	-	-	-	-	-	-	-	-	-	-	rs7302398	-	-1	-	-	-	-	-	0.6813
rs7302398	12:7951738-7951738	G	TF_binding_site_variant	MODIFIER	-	-	MotifFeature	ENSM00529423405	-	-	-	-	-	-	-	-	-	-	rs7302398	-	-1	-	-	-	-	-	-
rs7302398	12:7951738-7951738	A	TF_binding_site_variant	MODIFIER	-	-	MotifFeature	ENSM00529123696	-	-	-	-	-	-	-	-	-	-	rs7302398	-	-1	-	-	-	-	-	0.6813
rs7302398	12:7951738-7951738	G	TF_binding_site_variant	MODIFIER	-	-	MotifFeature	ENSM00529123696	-	-	-	-	-	-	-	-	-	-	rs7302398	-	-1	-	-	-	-	-	-
rs35740633	12:7951784-7951784	CACAC	downstream_gene_variant	MODIFIER	NANOG	ENSG00000111704	Transcript	ENST00000229307.4	protein_coding	-	-	-	-	-	-	-	-	-	rs35740633	3129	1	-	HGNC	20857	-	-	0.6811
rs35740633	12:7951784-7951784	CACAC	downstream_gene_variant	MODIFIER	Y_RNA	ENSG00000199912	Transcript	ENST00000363042.1	misc_RNA	-	-	-	-	-	-	-	-	-	rs35740633	1171	-1	-	RFAM	-	-	-	0.6811
rs35740633	12:7951784-7951784	CACAC	downstream_gene_variant	MODIFIER	NANOG	ENSG00000111704	Transcript	ENST00000526286.1	protein_coding	-	-	-	-	-	-	-	-	-	rs35740633	4093	1	-	HGNC	20857	-	-	0.6811
rs35740633	12:7951784-7951784	CACAC	downstream_gene_variant	MODIFIER	NANOG	ENSG00000111704	Transcript	ENST00000526434.1	nonsense_mediated_decay	-	-	-	-	-	-	-	-	-	rs35740633	4729	1	-	HGNC	20857	-	-	0.6811
rs35740633	12:7951784-7951784	CACAC	downstream_gene_variant	MODIFIER	NANOG	ENSG00000111704	Transcript	ENST00000541267.1	protein_coding	-	-	-	-	-	-	-	-	-	rs35740633	4380	1	cds_end_NF	HGNC	20857	-	-	0.6811
rs35740633	12:7951784-7951784	CACAC	regulatory_region_variant	MODIFIER	-	-	RegulatoryFeature	ENSR00001544674	promoter_flanking_region	-	-	-	-	-	-	-	-	-	rs35740633	-	-	-	-	-	-	-	0.6811
rs35740633	12:7951784-7951784	CACAC	TF_binding_site_variant	MODIFIER	-	-	MotifFeature	ENSM00529864974	-	-	-	-	-	-	-	-	-	-	rs35740633	-	1	-	-	-	-	-	0.6811
rs35140537	12:7951978-7951979	A	downstream_gene_variant	MODIFIER	NANOG	ENSG00000111704	Transcript	ENST00000229307.4	protein_coding	-	-	-	-	-	-	-	-	-	rs35140537	3323	1	-	HGNC	20857	-	-	0.6757
rs35140537	12:7951978-7951979	A	downstream_gene_variant	MODIFIER	Y_RNA	ENSG00000199912	Transcript	ENST00000363042.1	misc_RNA	-	-	-	-	-	-	-	-	-	rs35140537	978	-1	-	RFAM	-	-	-	0.6757
rs35140537	12:7951978-7951979	A	downstream_gene_variant	MODIFIER	NANOG	ENSG00000111704	Transcript	ENST00000526286.1	protein_coding	-	-	-	-	-	-	-	-	-	rs35140537	4287	1	-	HGNC	20857	-	-	0.6757
rs35140537	12:7951978-7951979	A	downstream_gene_variant	MODIFIER	NANOG	ENSG00000111704	Transcript	ENST00000526434.1	nonsense_mediated_decay	-	-	-	-	-	-	-	-	-	rs35140537	4923	1	-	HGNC	20857	-	-	0.6757
rs35140537	12:7951978-7951979	A	downstream_gene_variant	MODIFIER	NANOG	ENSG00000111704	Transcript	ENST00000541267.1	protein_coding	-	-	-	-	-	-	-	-	-	rs35140537	4574	1	cds_end_NF	HGNC	20857	-	-	0.6757
rs35140537	12:7951978-7951979	A	regulatory_region_variant	MODIFIER	-	-	RegulatoryFeature	ENSR00001544674	promoter_flanking_region	-	-	-	-	-	-	-	-	-	rs35140537	-	-	-	-	-	-	-	0.6757
rs11055839	12:7951987-7951987	A	downstream_gene_variant	MODIFIER	NANOG	ENSG00000111704	Transcript	ENST00000229307.4	protein_coding	-	-	-	-	-	-	-	-	-	rs11055839	3332	1	-	HGNC	20857	-	-	0.6763
rs11055839	12:7951987-7951987	T	downstream_gene_variant	MODIFIER	NANOG	ENSG00000111704	Transcript	ENST00000229307.4	protein_coding	-	-	-	-	-	-	-	-	-	rs11055839	3332	1	-	HGNC	20857	-	-	-
rs11055839	12:7951987-7951987	A	downstream_gene_variant	MODIFIER	Y_RNA	ENSG00000199912	Transcript	ENST00000363042.1	misc_RNA	-	-	-	-	-	-	-	-	-	rs11055839	970	-1	-	RFAM	-	-	-	0.6763
rs11055839	12:7951987-7951987	T	downstream_gene_variant	MODIFIER	Y_RNA	ENSG00000199912	Transcript	ENST00000363042.1	misc_RNA	-	-	-	-	-	-	-	-	-	rs11055839	970	-1	-	RFAM	-	-	-	-
rs11055839	12:7951987-7951987	A	downstream_gene_variant	MODIFIER	NANOG	ENSG00000111704	Transcript	ENST00000526286.1	protein_coding	-	-	-	-	-	-	-	-	-	rs11055839	4296	1	-	HGNC	20857	-	-	0.6763
rs11055839	12:7951987-7951987	T	downstream_gene_variant	MODIFIER	NANOG	ENSG00000111704	Transcript	ENST00000526286.1	protein_coding	-	-	-	-	-	-	-	-	-	rs11055839	4296	1	-	HGNC	20857	-	-	-
rs11055839	12:7951987-7951987	A	downstream_gene_variant	MODIFIER	NANOG	ENSG00000111704	Transcript	ENST00000526434.1	nonsense_mediated_decay	-	-	-	-	-	-	-	-	-	rs11055839	4932	1	-	HGNC	20857	-	-	0.6763
rs11055839	12:7951987-7951987	T	downstream_gene_variant	MODIFIER	NANOG	ENSG00000111704	Transcript	ENST00000526434.1	nonsense_mediated_decay	-	-	-	-	-	-	-	-	-	rs11055839	4932	1	-	HGNC	20857	-	-	-
rs11055839	12:7951987-7951987	A	downstream_gene_variant	MODIFIER	NANOG	ENSG00000111704	Transcript	ENST00000541267.1	protein_coding	-	-	-	-	-	-	-	-	-	rs11055839	4583	1	cds_end_NF	HGNC	20857	-	-	0.6763
rs11055839	12:7951987-7951987	T	downstream_gene_variant	MODIFIER	NANOG	ENSG00000111704	Transcript	ENST00000541267.1	protein_coding	-	-	-	-	-	-	-	-	-	rs11055839	4583	1	cds_end_NF	HGNC	20857	-	-	-
rs11055839	12:7951987-7951987	A	regulatory_region_variant	MODIFIER	-	-	RegulatoryFeature	ENSR00001544674	promoter_flanking_region	-	-	-	-	-	-	-	-	-	rs11055839	-	-	-	-	-	-	-	0.6763
rs11055839	12:7951987-7951987	T	regulatory_region_variant	MODIFIER	-	-	RegulatoryFeature	ENSR00001544674	promoter_flanking_region	-	-	-	-	-	-	-	-	-	rs11055839	-	-	-	-	-	-	-	-
rs7137943	12:7952013-7952013	A	downstream_gene_variant	MODIFIER	NANOG	ENSG00000111704	Transcript	ENST00000229307.4	protein_coding	-	-	-	-	-	-	-	-	-	rs7137943	3358	1	-	HGNC	20857	-	-	-
rs7137943	12:7952013-7952013	T	downstream_gene_variant	MODIFIER	NANOG	ENSG00000111704	Transcript	ENST00000229307.4	protein_coding	-	-	-	-	-	-	-	-	-	rs7137943	3358	1	-	HGNC	20857	-	-	-
rs7137943	12:7952013-7952013	A	downstream_gene_variant	MODIFIER	Y_RNA	ENSG00000199912	Transcript	ENST00000363042.1	misc_RNA	-	-	-	-	-	-	-	-	-	rs7137943	944	-1	-	RFAM	-	-	-	-
rs7137943	12:7952013-7952013	T	downstream_gene_variant	MODIFIER	Y_RNA	ENSG00000199912	Transcript	ENST00000363042.1	misc_RNA	-	-	-	-	-	-	-	-	-	rs7137943	944	-1	-	RFAM	-	-	-	-
rs7137943	12:7952013-7952013	A	downstream_gene_variant	MODIFIER	NANOG	ENSG00000111704	Transcript	ENST00000526286.1	protein_coding	-	-	-	-	-	-	-	-	-	rs7137943	4322	1	-	HGNC	20857	-	-	-
rs7137943	12:7952013-7952013	T	downstream_gene_variant	MODIFIER	NANOG	ENSG00000111704	Transcript	ENST00000526286.1	protein_coding	-	-	-	-	-	-	-	-	-	rs7137943	4322	1	-	HGNC	20857	-	-	-
rs7137943	12:7952013-7952013	A	downstream_gene_variant	MODIFIER	NANOG	ENSG00000111704	Transcript	ENST00000526434.1	nonsense_mediated_decay	-	-	-	-	-	-	-	-	-	rs7137943	4958	1	-	HGNC	20857	-	-	-
rs7137943	12:7952013-7952013	T	downstream_gene_variant	MODIFIER	NANOG	ENSG00000111704	Transcript	ENST00000526434.1	nonsense_mediated_decay	-	-	-	-	-	-	-	-	-	rs7137943	4958	1	-	HGNC	20857	-	-	-
rs7137943	12:7952013-7952013	A	downstream_gene_variant	MODIFIER	NANOG	ENSG00000111704	Transcript	ENST00000541267.1	protein_coding	-	-	-	-	-	-	-	-	-	rs7137943	4609	1	cds_end_NF	HGNC	20857	-	-	-
rs7137943	12:7952013-7952013	T	downstream_gene_variant	MODIFIER	NANOG	ENSG00000111704	Transcript	ENST00000541267.1	protein_coding	-	-	-	-	-	-	-	-	-	rs7137943	4609	1	cds_end_NF	HGNC	20857	-	-	-
rs7137943	12:7952013-7952013	A	regulatory_region_variant	MODIFIER	-	-	RegulatoryFeature	ENSR00001544674	promoter_flanking_region	-	-	-	-	-	-	-	-	-	rs7137943	-	-	-	-	-	-	-	-
rs7137943	12:7952013-7952013	T	regulatory_region_variant	MODIFIER	-	-	RegulatoryFeature	ENSR00001544674	promoter_flanking_region	-	-	-	-	-	-	-	-	-	rs7137943	-	-	-	-	-	-	-	-
rs34838232	12:7952357-7952357	A	downstream_gene_variant	MODIFIER	NANOG	ENSG00000111704	Transcript	ENST00000229307.4	protein_coding	-	-	-	-	-	-	-	-	-	rs34838232	3702	1	-	HGNC	20857	-	-	-
rs34838232	12:7952357-7952357	G	downstream_gene_variant	MODIFIER	NANOG	ENSG00000111704	Transcript	ENST00000229307.4	protein_coding	-	-	-	-	-	-	-	-	-	rs34838232	3702	1	-	HGNC	20857	-	-	0.1669
rs34838232	12:7952357-7952357	A	downstream_gene_variant	MODIFIER	Y_RNA	ENSG00000199912	Transcript	ENST00000363042.1	misc_RNA	-	-	-	-	-	-	-	-	-	rs34838232	600	-1	-	RFAM	-	-	-	-
rs34838232	12:7952357-7952357	G	downstream_gene_variant	MODIFIER	Y_RNA	ENSG00000199912	Transcript	ENST00000363042.1	misc_RNA	-	-	-	-	-	-	-	-	-	rs34838232	600	-1	-	RFAM	-	-	-	0.1669
rs34838232	12:7952357-7952357	A	downstream_gene_variant	MODIFIER	NANOG	ENSG00000111704	Transcript	ENST00000526286.1	protein_coding	-	-	-	-	-	-	-	-	-	rs34838232	4666	1	-	HGNC	20857	-	-	-
rs34838232	12:7952357-7952357	G	downstream_gene_variant	MODIFIER	NANOG	ENSG00000111704	Transcript	ENST00000526286.1	protein_coding	-	-	-	-	-	-	-	-	-	rs34838232	4666	1	-	HGNC	20857	-	-	0.1669
rs34838232	12:7952357-7952357	A	downstream_gene_variant	MODIFIER	NANOG	ENSG00000111704	Transcript	ENST00000541267.1	protein_coding	-	-	-	-	-	-	-	-	-	rs34838232	4953	1	cds_end_NF	HGNC	20857	-	-	-
rs34838232	12:7952357-7952357	G	downstream_gene_variant	MODIFIER	NANOG	ENSG00000111704	Transcript	ENST00000541267.1	protein_coding	-	-	-	-	-	-	-	-	-	rs34838232	4953	1	cds_end_NF	HGNC	20857	-	-	0.1669
rs34838232	12:7952357-7952357	A	regulatory_region_variant	MODIFIER	-	-	RegulatoryFeature	ENSR00001544674	promoter_flanking_region	-	-	-	-	-	-	-	-	-	rs34838232	-	-	-	-	-	-	-	-
rs34838232	12:7952357-7952357	G	regulatory_region_variant	MODIFIER	-	-	RegulatoryFeature	ENSR00001544674	promoter_flanking_region	-	-	-	-	-	-	-	-	-	rs34838232	-	-	-	-	-	-	-	0.1669
rs7971449	12:7952671-7952671	A	downstream_gene_variant	MODIFIER	NANOG	ENSG00000111704	Transcript	ENST00000229307.4	protein_coding	-	-	-	-	-	-	-	-	-	rs7971449	4016	1	-	HGNC	20857	-	-	-
rs7971449	12:7952671-7952671	C	downstream_gene_variant	MODIFIER	NANOG	ENSG00000111704	Transcript	ENST00000229307.4	protein_coding	-	-	-	-	-	-	-	-	-	rs7971449	4016	1	-	HGNC	20857	-	-	0.6805
rs7971449	12:7952671-7952671	G	downstream_gene_variant	MODIFIER	NANOG	ENSG00000111704	Transcript	ENST00000229307.4	protein_coding	-	-	-	-	-	-	-	-	-	rs7971449	4016	1	-	HGNC	20857	-	-	-
rs7971449	12:7952671-7952671	A	downstream_gene_variant	MODIFIER	Y_RNA	ENSG00000199912	Transcript	ENST00000363042.1	misc_RNA	-	-	-	-	-	-	-	-	-	rs7971449	286	-1	-	RFAM	-	-	-	-
rs7971449	12:7952671-7952671	C	downstream_gene_variant	MODIFIER	Y_RNA	ENSG00000199912	Transcript	ENST00000363042.1	misc_RNA	-	-	-	-	-	-	-	-	-	rs7971449	286	-1	-	RFAM	-	-	-	0.6805
rs7971449	12:7952671-7952671	G	downstream_gene_variant	MODIFIER	Y_RNA	ENSG00000199912	Transcript	ENST00000363042.1	misc_RNA	-	-	-	-	-	-	-	-	-	rs7971449	286	-1	-	RFAM	-	-	-	-
rs7971449	12:7952671-7952671	A	downstream_gene_variant	MODIFIER	NANOG	ENSG00000111704	Transcript	ENST00000526286.1	protein_coding	-	-	-	-	-	-	-	-	-	rs7971449	4980	1	-	HGNC	20857	-	-	-
rs7971449	12:7952671-7952671	C	downstream_gene_variant	MODIFIER	NANOG	ENSG00000111704	Transcript	ENST00000526286.1	protein_coding	-	-	-	-	-	-	-	-	-	rs7971449	4980	1	-	HGNC	20857	-	-	0.6805
rs7971449	12:7952671-7952671	G	downstream_gene_variant	MODIFIER	NANOG	ENSG00000111704	Transcript	ENST00000526286.1	protein_coding	-	-	-	-	-	-	-	-	-	rs7971449	4980	1	-	HGNC	20857	-	-	-
rs7962444	12:7952779-7952779	A	downstream_gene_variant	MODIFIER	NANOG	ENSG00000111704	Transcript	ENST00000229307.4	protein_coding	-	-	-	-	-	-	-	-	-	rs7962444	4124	1	-	HGNC	20857	-	-	0.6799
rs7962444	12:7952779-7952779	T	downstream_gene_variant	MODIFIER	NANOG	ENSG00000111704	Transcript	ENST00000229307.4	protein_coding	-	-	-	-	-	-	-	-	-	rs7962444	4124	1	-	HGNC	20857	-	-	0.0082
rs7962444	12:7952779-7952779	A	downstream_gene_variant	MODIFIER	Y_RNA	ENSG00000199912	Transcript	ENST00000363042.1	misc_RNA	-	-	-	-	-	-	-	-	-	rs7962444	178	-1	-	RFAM	-	-	-	0.6799
rs7962444	12:7952779-7952779	T	downstream_gene_variant	MODIFIER	Y_RNA	ENSG00000199912	Transcript	ENST00000363042.1	misc_RNA	-	-	-	-	-	-	-	-	-	rs7962444	178	-1	-	RFAM	-	-	-	0.0082
rs6488655	12:7953360-7953360	A	downstream_gene_variant	MODIFIER	NANOG	ENSG00000111704	Transcript	ENST00000229307.4	protein_coding	-	-	-	-	-	-	-	-	-	rs6488655	4705	1	-	HGNC	20857	-	-	-
rs6488655	12:7953360-7953360	G	downstream_gene_variant	MODIFIER	NANOG	ENSG00000111704	Transcript	ENST00000229307.4	protein_coding	-	-	-	-	-	-	-	-	-	rs6488655	4705	1	-	HGNC	20857	-	-	0.8063
rs6488655	12:7953360-7953360	T	downstream_gene_variant	MODIFIER	NANOG	ENSG00000111704	Transcript	ENST00000229307.4	protein_coding	-	-	-	-	-	-	-	-	-	rs6488655	4705	1	-	HGNC	20857	-	-	-
rs6488655	12:7953360-7953360	A	upstream_gene_variant	MODIFIER	Y_RNA	ENSG00000199912	Transcript	ENST00000363042.1	misc_RNA	-	-	-	-	-	-	-	-	-	rs6488655	297	-1	-	RFAM	-	-	-	-
rs6488655	12:7953360-7953360	G	upstream_gene_variant	MODIFIER	Y_RNA	ENSG00000199912	Transcript	ENST00000363042.1	misc_RNA	-	-	-	-	-	-	-	-	-	rs6488655	297	-1	-	RFAM	-	-	-	0.8063
rs6488655	12:7953360-7953360	T	upstream_gene_variant	MODIFIER	Y_RNA	ENSG00000199912	Transcript	ENST00000363042.1	misc_RNA	-	-	-	-	-	-	-	-	-	rs6488655	297	-1	-	RFAM	-	-	-	-
rs1990482	12:7954051-7954051	A	upstream_gene_variant	MODIFIER	Y_RNA	ENSG00000199912	Transcript	ENST00000363042.1	misc_RNA	-	-	-	-	-	-	-	-	-	rs1990482	988	-1	-	RFAM	-	-	-	-
rs1990482	12:7954051-7954051	C	upstream_gene_variant	MODIFIER	Y_RNA	ENSG00000199912	Transcript	ENST00000363042.1	misc_RNA	-	-	-	-	-	-	-	-	-	rs1990482	988	-1	-	RFAM	-	-	-	0.8265
rs6488664	12:7955716-7955716	G	upstream_gene_variant	MODIFIER	Y_RNA	ENSG00000199912	Transcript	ENST00000363042.1	misc_RNA	-	-	-	-	-	-	-	-	-	rs6488664	2653	-1	-	RFAM	-	-	-	-
rs6488664	12:7955716-7955716	T	upstream_gene_variant	MODIFIER	Y_RNA	ENSG00000199912	Transcript	ENST00000363042.1	misc_RNA	-	-	-	-	-	-	-	-	-	rs6488664	2653	-1	-	RFAM	-	-	-	0.8259
rs10744053	12:7956008-7956008	A	upstream_gene_variant	MODIFIER	Y_RNA	ENSG00000199912	Transcript	ENST00000363042.1	misc_RNA	-	-	-	-	-	-	-	-	-	rs10744053	2945	-1	-	RFAM	-	-	-	-
rs10744053	12:7956008-7956008	C	upstream_gene_variant	MODIFIER	Y_RNA	ENSG00000199912	Transcript	ENST00000363042.1	misc_RNA	-	-	-	-	-	-	-	-	-	rs10744053	2945	-1	-	RFAM	-	-	-	0.8261
rs10772754	12:7956400-7956400	C	upstream_gene_variant	MODIFIER	Y_RNA	ENSG00000199912	Transcript	ENST00000363042.1	misc_RNA	-	-	-	-	-	-	-	-	-	rs10772754	3337	-1	-	RFAM	-	-	-	0.857
rs10845937	12:7958551-7958551	G	regulatory_region_variant	MODIFIER	-	-	RegulatoryFeature	ENSR00001831605	enhancer	-	-	-	-	-	-	-	-	-	rs10845937	-	-	-	-	-	-	-	0.8203
rs10845937	12:7958551-7958551	T	regulatory_region_variant	MODIFIER	-	-	RegulatoryFeature	ENSR00001831605	enhancer	-	-	-	-	-	-	-	-	-	rs10845937	-	-	-	-	-	-	-	-
rs10845937	12:7958551-7958551	G	intergenic_variant	MODIFIER	-	-	-	-	-	-	-	-	-	-	-	-	-	-	rs10845937	-	-	-	-	-	-	-	0.8203
rs10845937	12:7958551-7958551	T	intergenic_variant	MODIFIER	-	-	-	-	-	-	-	-	-	-	-	-	-	-	rs10845937	-	-	-	-	-	-	-	-
rs7961959	12:7959592-7959592	A	regulatory_region_variant	MODIFIER	-	-	RegulatoryFeature	ENSR00000267033	CTCF_binding_site	-	-	-	-	-	-	-	-	-	rs7961959	-	-	-	-	-	-	-	-
rs7961959	12:7959592-7959592	T	regulatory_region_variant	MODIFIER	-	-	RegulatoryFeature	ENSR00000267033	CTCF_binding_site	-	-	-	-	-	-	-	-	-	rs7961959	-	-	-	-	-	-	-	0.4884
rs7961959	12:7959592-7959592	A	regulatory_region_variant	MODIFIER	-	-	RegulatoryFeature	ENSR00001831606	enhancer	-	-	-	-	-	-	-	-	-	rs7961959	-	-	-	-	-	-	-	-
rs7961959	12:7959592-7959592	T	regulatory_region_variant	MODIFIER	-	-	RegulatoryFeature	ENSR00001831606	enhancer	-	-	-	-	-	-	-	-	-	rs7961959	-	-	-	-	-	-	-	0.4884
rs7961959	12:7959592-7959592	A	intergenic_variant	MODIFIER	-	-	-	-	-	-	-	-	-	-	-	-	-	-	rs7961959	-	-	-	-	-	-	-	-
rs7961959	12:7959592-7959592	T	intergenic_variant	MODIFIER	-	-	-	-	-	-	-	-	-	-	-	-	-	-	rs7961959	-	-	-	-	-	-	-	0.4884
rs1592318385	12:9218054-9218054	G	downstream_gene_variant	MODIFIER	A2M	ENSG00000175899	Transcript	ENST00000318602.7	protein_coding	-	-	-	-	-	-	-	-	-	rs1592318385	2254	-1	-	HGNC	7	-	-	-
rs1592318385	12:9218054-9218054	G	downstream_gene_variant	MODIFIER	A2M	ENSG00000175899	Transcript	ENST00000495442.1	retained_intron	-	-	-	-	-	-	-	-	-	rs1592318385	2254	-1	-	HGNC	7	-	-	-
rs1592318385	12:9218054-9218054	G	downstream_gene_variant	MODIFIER	A2M	ENSG00000175899	Transcript	ENST00000495709.1	retained_intron	-	-	-	-	-	-	-	-	-	rs1592318385	2254	-1	-	HGNC	7	-	-	-
rs1592318385	12:9218054-9218054	G	intron_variant,non_coding_transcript_variant	MODIFIER	A2M-AS1	ENSG00000245105	Transcript	ENST00000499762.1	antisense	-	2023-02-01	-	-	-	-	-	-	-	rs1592318385	-	1	-	HGNC	27057	-	-	-
rs1592318385	12:9218054-9218054	G	upstream_gene_variant	MODIFIER	LINC00612	ENSG00000214851	Transcript	ENST00000538094.1	processed_transcript	-	-	-	-	-	-	-	-	-	rs1592318385	388	-1	-	HGNC	28621	-	-	-
rs1592318385	12:9218054-9218054	G	downstream_gene_variant	MODIFIER	A2M	ENSG00000175899	Transcript	ENST00000543436.1	protein_coding	-	-	-	-	-	-	-	-	-	rs1592318385	2206	-1	cds_start_NF,cds_end_NF	HGNC	7	-	-	-
rs1592318385	12:9218054-9218054	G	regulatory_region_variant	MODIFIER	-	-	RegulatoryFeature	ENSR00000048582	promoter	-	-	-	-	-	-	-	-	-	rs1592318385	-	-	-	-	-	-	-	-
rs75125513	12:22899899-22899899	T	intron_variant,non_coding_transcript_variant	MODIFIER	RP11-114G22.1	ENSG00000256995	Transcript	ENST00000413794.2	lincRNA	-	2023-03-01	-	-	-	-	-	-	-	rs75125513	-	1	-	Clone_based_vega_gene	-	-	-	0.0058
rs75125513	12:22899899-22899899	T	intron_variant,non_coding_transcript_variant	MODIFIER	RP11-114G22.1	ENSG00000256995	Transcript	ENST00000536744.1	lincRNA	-	2023-04-01	-	-	-	-	-	-	-	rs75125513	-	1	-	Clone_based_vega_gene	-	-	-	0.0058
rs75125513	12:22899899-22899899	T	downstream_gene_variant	MODIFIER	RP11-449P1.1	ENSG00000256923	Transcript	ENST00000537293.1	lincRNA	-	-	-	-	-	-	-	-	-	rs75125513	3874	1	-	Clone_based_vega_gene	-	-	-	0.0058
rs75125513	12:22899899-22899899	T	regulatory_region_variant	MODIFIER	-	-	RegulatoryFeature	ENSR00001833345	open_chromatin_region	-	-	-	-	-	-	-	-	-	rs75125513	-	-	-	-	-	-	-	0.0058
rs10505927	12:24179673-24179673	A	intergenic_variant	MODIFIER	-	-	-	-	-	-	-	-	-	-	-	-	-	-	rs10505927	-	-	-	-	-	-	-	0.0483
rs201920919	12:25685003-25685005	A	intron_variant	MODIFIER	IFLTD1	ENSG00000152936	Transcript	ENST00000282881.6	protein_coding	-	2023-08-03	-	-	-	-	-	-	-	rs201920919	-	-1	-	HGNC	26683	-	-	0.0042
rs201920919	12:25685003-25685005	A	intron_variant	MODIFIER	IFLTD1	ENSG00000152936	Transcript	ENST00000413632.2	protein_coding	-	2023-08-04	-	-	-	-	-	-	-	rs201920919	-	-1	-	HGNC	26683	-	-	0.0042
rs201920919	12:25685003-25685005	A	intron_variant	MODIFIER	IFLTD1	ENSG00000152936	Transcript	ENST00000445693.1	protein_coding	-	2023-07-02	-	-	-	-	-	-	-	rs201920919	-	-1	-	HGNC	26683	-	-	0.0042
rs201920919	12:25685003-25685005	A	intron_variant	MODIFIER	IFLTD1	ENSG00000152936	Transcript	ENST00000458174.2	protein_coding	-	2023-09-04	-	-	-	-	-	-	-	rs201920919	-	-1	-	HGNC	26683	-	-	0.0042
rs201920919	12:25685003-25685005	A	intron_variant	MODIFIER	IFLTD1	ENSG00000152936	Transcript	ENST00000538178.1	protein_coding	-	2023-03-03	-	-	-	-	-	-	-	rs201920919	-	-1	cds_end_NF	HGNC	26683	-	-	0.0042
rs201920919	12:25685003-25685005	A	intron_variant	MODIFIER	IFLTD1	ENSG00000152936	Transcript	ENST00000539744.1	protein_coding	-	2023-09-04	-	-	-	-	-	-	-	rs201920919	-	-1	-	HGNC	26683	-	-	0.0042
rs201920919	12:25685003-25685005	A	intron_variant	MODIFIER	IFLTD1	ENSG00000152936	Transcript	ENST00000540106.1	protein_coding	-	2023-03-03	-	-	-	-	-	-	-	rs201920919	-	-1	cds_end_NF	HGNC	26683	-	-	0.0042
rs201920919	12:25685003-25685005	A	intron_variant	MODIFIER	IFLTD1	ENSG00000152936	Transcript	ENST00000545543.1	protein_coding	-	2023-03-01	-	-	-	-	-	-	-	rs201920919	-	-1	cds_end_NF	HGNC	26683	-	-	0.0042
rs150983640	12:25894229-25894229	G	intergenic_variant	MODIFIER	-	-	-	-	-	-	-	-	-	-	-	-	-	-	rs150983640	-	-	-	-	-	-	-	0.0038
rs140126056	12:26960644-26960644	C	intron_variant	MODIFIER	ITPR2	ENSG00000123104	Transcript	ENST00000242737.5	protein_coding	-	2023-05-01	-	-	-	-	-	-	-	rs140126056	-	-1	-	HGNC	6181	-	-	0.004
rs140126056	12:26960644-26960644	C	intron_variant	MODIFIER	ITPR2	ENSG00000123104	Transcript	ENST00000381340.3	protein_coding	-	1956-01-01	-	-	-	-	-	-	-	rs140126056	-	-1	-	HGNC	6181	-	-	0.004
rs140126056	12:26960644-26960644	C	intron_variant,NMD_transcript_variant	MODIFIER	ITPR2	ENSG00000123104	Transcript	ENST00000545235.1	nonsense_mediated_decay	-	2023-04-01	-	-	-	-	-	-	-	rs140126056	-	-1	-	HGNC	6181	-	-	0.004
rs553842272	12:28464662-28464662	G	intron_variant	MODIFIER	CCDC91	ENSG00000123106	Transcript	ENST00000306172.5	protein_coding	-	2023-10-04	-	-	-	-	-	-	-	rs553842272	-	1	-	HGNC	24855	-	-	-
rs553842272	12:28464662-28464662	T	intron_variant	MODIFIER	CCDC91	ENSG00000123106	Transcript	ENST00000306172.5	protein_coding	-	2023-10-04	-	-	-	-	-	-	-	rs553842272	-	1	-	HGNC	24855	-	-	0.0004
rs553842272	12:28464662-28464662	G	intron_variant	MODIFIER	CCDC91	ENSG00000123106	Transcript	ENST00000381256.1	protein_coding	-	2023-10-05	-	-	-	-	-	-	-	rs553842272	-	1	-	HGNC	24855	-	-	-
rs553842272	12:28464662-28464662	T	intron_variant	MODIFIER	CCDC91	ENSG00000123106	Transcript	ENST00000381256.1	protein_coding	-	2023-10-05	-	-	-	-	-	-	-	rs553842272	-	1	-	HGNC	24855	-	-	0.0004
rs553842272	12:28464662-28464662	G	intron_variant	MODIFIER	CCDC91	ENSG00000123106	Transcript	ENST00000381259.1	protein_coding	-	2023-11-05	-	-	-	-	-	-	-	rs553842272	-	1	-	HGNC	24855	-	-	-
rs553842272	12:28464662-28464662	T	intron_variant	MODIFIER	CCDC91	ENSG00000123106	Transcript	ENST00000381259.1	protein_coding	-	2023-11-05	-	-	-	-	-	-	-	rs553842272	-	1	-	HGNC	24855	-	-	0.0004
rs553842272	12:28464662-28464662	G	intron_variant,NMD_transcript_variant	MODIFIER	CCDC91	ENSG00000123106	Transcript	ENST00000535520.1	nonsense_mediated_decay	-	2014-08-01	-	-	-	-	-	-	-	rs553842272	-	1	-	HGNC	24855	-	-	-
rs553842272	12:28464662-28464662	T	intron_variant,NMD_transcript_variant	MODIFIER	CCDC91	ENSG00000123106	Transcript	ENST00000535520.1	nonsense_mediated_decay	-	2014-08-01	-	-	-	-	-	-	-	rs553842272	-	1	-	HGNC	24855	-	-	0.0004
rs553842272	12:28464662-28464662	G	intron_variant	MODIFIER	CCDC91	ENSG00000123106	Transcript	ENST00000536154.1	protein_coding	-	2023-05-02	-	-	-	-	-	-	-	rs553842272	-	1	cds_end_NF	HGNC	24855	-	-	-
rs553842272	12:28464662-28464662	T	intron_variant	MODIFIER	CCDC91	ENSG00000123106	Transcript	ENST00000536154.1	protein_coding	-	2023-05-02	-	-	-	-	-	-	-	rs553842272	-	1	cds_end_NF	HGNC	24855	-	-	0.0004
rs553842272	12:28464662-28464662	G	intron_variant	MODIFIER	CCDC91	ENSG00000123106	Transcript	ENST00000536442.1	non_stop_decay	-	2023-10-06	-	-	-	-	-	-	-	rs553842272	-	1	-	HGNC	24855	-	-	-
rs553842272	12:28464662-28464662	T	intron_variant	MODIFIER	CCDC91	ENSG00000123106	Transcript	ENST00000536442.1	non_stop_decay	-	2023-10-06	-	-	-	-	-	-	-	rs553842272	-	1	-	HGNC	24855	-	-	0.0004
rs553842272	12:28464662-28464662	G	intron_variant	MODIFIER	CCDC91	ENSG00000123106	Transcript	ENST00000539107.1	protein_coding	-	2023-11-06	-	-	-	-	-	-	-	rs553842272	-	1	-	HGNC	24855	-	-	-
rs553842272	12:28464662-28464662	T	intron_variant	MODIFIER	CCDC91	ENSG00000123106	Transcript	ENST00000539107.1	protein_coding	-	2023-11-06	-	-	-	-	-	-	-	rs553842272	-	1	-	HGNC	24855	-	-	0.0004
rs553842272	12:28464662-28464662	G	intron_variant,non_coding_transcript_variant	MODIFIER	CCDC91	ENSG00000123106	Transcript	ENST00000539904.1	processed_transcript	-	2023-07-05	-	-	-	-	-	-	-	rs553842272	-	1	-	HGNC	24855	-	-	-
rs553842272	12:28464662-28464662	T	intron_variant,non_coding_transcript_variant	MODIFIER	CCDC91	ENSG00000123106	Transcript	ENST00000539904.1	processed_transcript	-	2023-07-05	-	-	-	-	-	-	-	rs553842272	-	1	-	HGNC	24855	-	-	0.0004
rs553842272	12:28464662-28464662	G	intron_variant,non_coding_transcript_variant	MODIFIER	CCDC91	ENSG00000123106	Transcript	ENST00000540401.1	processed_transcript	-	2023-11-05	-	-	-	-	-	-	-	rs553842272	-	1	-	HGNC	24855	-	-	-
rs553842272	12:28464662-28464662	T	intron_variant,non_coding_transcript_variant	MODIFIER	CCDC91	ENSG00000123106	Transcript	ENST00000540401.1	processed_transcript	-	2023-11-05	-	-	-	-	-	-	-	rs553842272	-	1	-	HGNC	24855	-	-	0.0004
rs553842272	12:28464662-28464662	G	intron_variant	MODIFIER	CCDC91	ENSG00000123106	Transcript	ENST00000540794.1	protein_coding	-	2023-05-02	-	-	-	-	-	-	-	rs553842272	-	1	cds_end_NF	HGNC	24855	-	-	-
rs553842272	12:28464662-28464662	T	intron_variant	MODIFIER	CCDC91	ENSG00000123106	Transcript	ENST00000540794.1	protein_coding	-	2023-05-02	-	-	-	-	-	-	-	rs553842272	-	1	cds_end_NF	HGNC	24855	-	-	0.0004
rs553842272	12:28464662-28464662	G	downstream_gene_variant	MODIFIER	CCDC91	ENSG00000123106	Transcript	ENST00000543534.1	protein_coding	-	-	-	-	-	-	-	-	-	rs553842272	4980	1	cds_end_NF	HGNC	24855	-	-	-
rs553842272	12:28464662-28464662	T	downstream_gene_variant	MODIFIER	CCDC91	ENSG00000123106	Transcript	ENST00000543534.1	protein_coding	-	-	-	-	-	-	-	-	-	rs553842272	4980	1	cds_end_NF	HGNC	24855	-	-	0.0004
rs553842272	12:28464662-28464662	G	intron_variant,NMD_transcript_variant	MODIFIER	CCDC91	ENSG00000123106	Transcript	ENST00000543809.1	nonsense_mediated_decay	-	2013-06-01	-	-	-	-	-	-	-	rs553842272	-	1	-	HGNC	24855	-	-	-
rs553842272	12:28464662-28464662	T	intron_variant,NMD_transcript_variant	MODIFIER	CCDC91	ENSG00000123106	Transcript	ENST00000543809.1	nonsense_mediated_decay	-	2013-06-01	-	-	-	-	-	-	-	rs553842272	-	1	-	HGNC	24855	-	-	0.0004
rs553842272	12:28464662-28464662	G	downstream_gene_variant	MODIFIER	CCDC91	ENSG00000123106	Transcript	ENST00000544649.1	processed_transcript	-	-	-	-	-	-	-	-	-	rs553842272	3980	1	-	HGNC	24855	-	-	-
rs553842272	12:28464662-28464662	T	downstream_gene_variant	MODIFIER	CCDC91	ENSG00000123106	Transcript	ENST00000544649.1	processed_transcript	-	-	-	-	-	-	-	-	-	rs553842272	3980	1	-	HGNC	24855	-	-	0.0004
rs553842272	12:28464662-28464662	G	intron_variant	MODIFIER	CCDC91	ENSG00000123106	Transcript	ENST00000545336.1	protein_coding	-	2015-09-01	-	-	-	-	-	-	-	rs553842272	-	1	-	HGNC	24855	-	-	-
rs553842272	12:28464662-28464662	T	intron_variant	MODIFIER	CCDC91	ENSG00000123106	Transcript	ENST00000545336.1	protein_coding	-	2015-09-01	-	-	-	-	-	-	-	rs553842272	-	1	-	HGNC	24855	-	-	0.0004
rs553842272	12:28464662-28464662	G	intron_variant	MODIFIER	CCDC91	ENSG00000123106	Transcript	ENST00000545737.1	non_stop_decay	-	2023-09-05	-	-	-	-	-	-	-	rs553842272	-	1	-	HGNC	24855	-	-	-
rs553842272	12:28464662-28464662	T	intron_variant	MODIFIER	CCDC91	ENSG00000123106	Transcript	ENST00000545737.1	non_stop_decay	-	2023-09-05	-	-	-	-	-	-	-	rs553842272	-	1	-	HGNC	24855	-	-	0.0004
rs553842272	12:28464662-28464662	G	regulatory_region_variant	MODIFIER	-	-	RegulatoryFeature	ENSR00001834073	enhancer	-	-	-	-	-	-	-	-	-	rs553842272	-	-	-	-	-	-	-	-
rs553842272	12:28464662-28464662	T	regulatory_region_variant	MODIFIER	-	-	RegulatoryFeature	ENSR00001834073	enhancer	-	-	-	-	-	-	-	-	-	rs553842272	-	-	-	-	-	-	-	0.0004
rs542092962	12:31572910-31572910	G	intron_variant	MODIFIER	DENND5B	ENSG00000170456	Transcript	ENST00000306833.6	protein_coding	-	2021-12-01	-	-	-	-	-	-	-	rs542092962	-	-1	-	HGNC	28338	-	-	0.0032
rs542092962	12:31572910-31572910	G	intron_variant	MODIFIER	DENND5B	ENSG00000170456	Transcript	ENST00000389082.5	protein_coding	-	2020-11-01	-	-	-	-	-	-	-	rs542092962	-	-1	-	HGNC	28338	-	-	0.0032
rs542092962	12:31572910-31572910	G	intron_variant	MODIFIER	DENND5B	ENSG00000170456	Transcript	ENST00000536562.1	protein_coding	-	13/22	-	-	-	-	-	-	-	rs542092962	-	-1	-	HGNC	28338	-	-	0.0032
rs542092962	12:31572910-31572910	G	downstream_gene_variant	MODIFIER	DENND5B	ENSG00000170456	Transcript	ENST00000537061.1	retained_intron	-	-	-	-	-	-	-	-	-	rs542092962	4592	-1	-	HGNC	28338	-	-	0.0032
rs183616884	12:46254505-46254505	G	intron_variant	MODIFIER	ARID2	ENSG00000189079	Transcript	ENST00000334344.6	protein_coding	-	15/20	-	-	-	-	-	-	-	rs183616884,COSV104399081	-	1	-	HGNC	18037	-	-	0.0038
rs183616884	12:46254505-46254505	G	intron_variant	MODIFIER	ARID2	ENSG00000189079	Transcript	ENST00000422737.1	protein_coding	-	15/19	-	-	-	-	-	-	-	rs183616884,COSV104399081	-	1	-	HGNC	18037	-	-	0.0038
rs183616884	12:46254505-46254505	G	intron_variant	MODIFIER	ARID2	ENSG00000189079	Transcript	ENST00000444670.1	protein_coding	-	2023-12-07	-	-	-	-	-	-	-	rs183616884,COSV104399081	-	1	-	HGNC	18037	-	-	0.0038
rs183616884	12:46254505-46254505	G	intron_variant	MODIFIER	ARID2	ENSG00000189079	Transcript	ENST00000457135.1	protein_coding	-	2023-07-01	-	-	-	-	-	-	-	rs183616884,COSV104399081	-	1	-	HGNC	18037	-	-	0.0038
rs183616884	12:46254505-46254505	G	intron_variant,non_coding_transcript_variant	MODIFIER	ARID2	ENSG00000189079	Transcript	ENST00000479608.1	processed_transcript	-	2014-09-01	-	-	-	-	-	-	-	rs183616884,COSV104399081	-	1	-	HGNC	18037	-	-	0.0038
rs201849408	12:46278195-46278200	AAACA	intron_variant	MODIFIER	ARID2	ENSG00000189079	Transcript	ENST00000334344.6	protein_coding	-	16/20	-	-	-	-	-	-	-	rs201849408	-	1	-	HGNC	18037	-	-	0.0064
rs201849408	12:46278195-46278200	AAACA	intron_variant	MODIFIER	ARID2	ENSG00000189079	Transcript	ENST00000422737.1	protein_coding	-	16/19	-	-	-	-	-	-	-	rs201849408	-	1	-	HGNC	18037	-	-	0.0064
rs201849408	12:46278195-46278200	AAACA	intron_variant	MODIFIER	ARID2	ENSG00000189079	Transcript	ENST00000444670.1	protein_coding	-	2023-12-08	-	-	-	-	-	-	-	rs201849408	-	1	-	HGNC	18037	-	-	0.0064
rs201849408	12:46278195-46278200	AAACA	intron_variant	MODIFIER	ARID2	ENSG00000189079	Transcript	ENST00000457135.1	protein_coding	-	2023-07-02	-	-	-	-	-	-	-	rs201849408	-	1	-	HGNC	18037	-	-	0.0064
rs201849408	12:46278195-46278200	AAACA	intron_variant,non_coding_transcript_variant	MODIFIER	ARID2	ENSG00000189079	Transcript	ENST00000479608.1	processed_transcript	-	2014-10-01	-	-	-	-	-	-	-	rs201849408	-	1	-	HGNC	18037	-	-	0.0064
rs201849408	12:46278195-46278200	AAACA	upstream_gene_variant	MODIFIER	KNOP1P2	ENSG00000270429	Transcript	ENST00000605379.1	processed_pseudogene	-	-	-	-	-	-	-	-	-	rs201849408	2146	-1	-	HGNC	48920	-	-	0.0064
rs200634364	12:46348965-46348967	-	intron_variant	MODIFIER	SCAF11	ENSG00000139218	Transcript	ENST00000266589.6	protein_coding	-	2023-05-04	-	-	-	-	-	-	-	rs200634364	-	-1	cds_end_NF	HGNC	10784	-	-	-
rs200634364	12:46348965-46348967	-	intron_variant	MODIFIER	SCAF11	ENSG00000139218	Transcript	ENST00000369367.3	protein_coding	-	2014-03-01	-	-	-	-	-	-	-	rs200634364	-	-1	-	HGNC	10784	-	-	-
rs200634364	12:46348965-46348967	-	3_prime_UTR_variant	MODIFIER	SCAF11	ENSG00000139218	Transcript	ENST00000395454.2	protein_coding	2023-04-04	-	-	-	1481-1482	-	-	-	-	rs200634364	-	-1	-	HGNC	10784	-	-	-
rs200634364	12:46348965-46348967	-	intron_variant	MODIFIER	SCAF11	ENSG00000139218	Transcript	ENST00000419565.2	protein_coding	-	2014-03-01	-	-	-	-	-	-	-	rs200634364	-	-1	-	HGNC	10784	-	-	-
rs200634364	12:46348965-46348967	-	intron_variant	MODIFIER	SCAF11	ENSG00000139218	Transcript	ENST00000547018.1	non_stop_decay	-	2023-10-03	-	-	-	-	-	-	-	rs200634364	-	-1	-	HGNC	10784	-	-	-
rs117473958	12:46356973-46356973	G	intron_variant	MODIFIER	SCAF11	ENSG00000139218	Transcript	ENST00000266589.6	protein_coding	-	2023-05-03	-	-	-	-	-	-	-	rs117473958	-	-1	cds_end_NF	HGNC	10784	-	-	0.0038
rs117473958	12:46356973-46356973	G	intron_variant	MODIFIER	SCAF11	ENSG00000139218	Transcript	ENST00000369367.3	protein_coding	-	2014-02-01	-	-	-	-	-	-	-	rs117473958	-	-1	-	HGNC	10784	-	-	0.0038
rs117473958	12:46356973-46356973	G	intron_variant	MODIFIER	SCAF11	ENSG00000139218	Transcript	ENST00000395453.2	protein_coding	-	2023-03-02	-	-	-	-	-	-	-	rs117473958	-	-1	-	HGNC	10784	-	-	0.0038
rs117473958	12:46356973-46356973	G	intron_variant	MODIFIER	SCAF11	ENSG00000139218	Transcript	ENST00000395454.2	protein_coding	-	2023-03-02	-	-	-	-	-	-	-	rs117473958	-	-1	-	HGNC	10784	-	-	0.0038
rs117473958	12:46356973-46356973	G	intron_variant	MODIFIER	SCAF11	ENSG00000139218	Transcript	ENST00000419565.2	protein_coding	-	2014-02-01	-	-	-	-	-	-	-	rs117473958	-	-1	-	HGNC	10784	-	-	0.0038
rs117473958	12:46356973-46356973	G	intron_variant,non_coding_transcript_variant	MODIFIER	SCAF11	ENSG00000139218	Transcript	ENST00000474828.1	retained_intron	-	2023-02-02	-	-	-	-	-	-	-	rs117473958	-	-1	-	HGNC	10784	-	-	0.0038
rs117473958	12:46356973-46356973	G	intron_variant	MODIFIER	SCAF11	ENSG00000139218	Transcript	ENST00000547018.1	non_stop_decay	-	2023-10-02	-	-	-	-	-	-	-	rs117473958	-	-1	-	HGNC	10784	-	-	0.0038
rs141184468	12:46444662-46444662	G	intergenic_variant	MODIFIER	-	-	-	-	-	-	-	-	-	-	-	-	-	-	rs141184468	-	-	-	-	-	-	-	0.004
rs78432840	12:47277400-47277400	G	intergenic_variant	MODIFIER	-	-	-	-	-	-	-	-	-	-	-	-	-	-	rs78432840	-	-	-	-	-	-	-	0.005
rs75828993	12:47321848-47321848	C	intergenic_variant	MODIFIER	-	-	-	-	-	-	-	-	-	-	-	-	-	-	rs75828993	-	-	-	-	-	-	-	0.0054
rs73139735	12:83565676-83565676	A	intron_variant,non_coding_transcript_variant	MODIFIER	RP11-87P13.2	ENSG00000258338	Transcript	ENST00000550279.1	lincRNA	-	2023-01-01	-	-	-	-	-	-	-	rs73139735	-	1	-	Clone_based_vega_gene	-	-	-	0.1458
rs74469684	12:83566347-83566347	AAA	non_coding_transcript_exon_variant	MODIFIER	RP11-87P13.2	ENSG00000258338	Transcript	ENST00000550279.1	lincRNA	2023-02-02	-	-	-	570-571	-	-	-	-	rs74469684	-	1	-	Clone_based_vega_gene	-	-	-	0.1292
rs73139736	12:83566701-83566701	T	downstream_gene_variant	MODIFIER	RP11-87P13.2	ENSG00000258338	Transcript	ENST00000550279.1	lincRNA	-	-	-	-	-	-	-	-	-	rs73139736	182	1	-	Clone_based_vega_gene	-	-	-	0.1302
rs11115628	12:83567848-83567848	C	downstream_gene_variant	MODIFIER	RP11-87P13.2	ENSG00000258338	Transcript	ENST00000550279.1	lincRNA	-	-	-	-	-	-	-	-	-	rs11115628	1329	1	-	Clone_based_vega_gene	-	-	-	-
rs11115628	12:83567848-83567848	G	downstream_gene_variant	MODIFIER	RP11-87P13.2	ENSG00000258338	Transcript	ENST00000550279.1	lincRNA	-	-	-	-	-	-	-	-	-	rs11115628	1329	1	-	Clone_based_vega_gene	-	-	-	0.1458
rs11115632	12:83570416-83570416	C	downstream_gene_variant	MODIFIER	RP11-87P13.2	ENSG00000258338	Transcript	ENST00000550279.1	lincRNA	-	-	-	-	-	-	-	-	-	rs11115632	3897	1	-	Clone_based_vega_gene	-	-	-	0.13
rs2037256	12:83570721-83570721	T	downstream_gene_variant	MODIFIER	RP11-87P13.2	ENSG00000258338	Transcript	ENST00000550279.1	lincRNA	-	-	-	-	-	-	-	-	-	rs2037256	4202	1	-	Clone_based_vega_gene	-	-	-	0.129
rs544337466	12:83571169-83571169	T	downstream_gene_variant	MODIFIER	RP11-87P13.2	ENSG00000258338	Transcript	ENST00000550279.1	lincRNA	-	-	-	-	-	-	-	-	-	rs544337466	4650	1	-	Clone_based_vega_gene	-	-	-	0.0078
rs12301625	12:83572667-83572667	C	intergenic_variant	MODIFIER	-	-	-	-	-	-	-	-	-	-	-	-	-	-	rs12301625	-	-	-	-	-	-	-	0.1302
rs12308039	12:83573495-83573495	A	intergenic_variant	MODIFIER	-	-	-	-	-	-	-	-	-	-	-	-	-	-	rs12308039	-	-	-	-	-	-	-	0.1288
rs12308039	12:83573495-83573495	T	intergenic_variant	MODIFIER	-	-	-	-	-	-	-	-	-	-	-	-	-	-	rs12308039	-	-	-	-	-	-	-	-
rs73139742	12:83575365-83575365	G	intergenic_variant	MODIFIER	-	-	-	-	-	-	-	-	-	-	-	-	-	-	rs73139742	-	-	-	-	-	-	-	0.1312
rs12300569	12:83576033-83576033	T	intergenic_variant	MODIFIER	-	-	-	-	-	-	-	-	-	-	-	-	-	-	rs12300569	-	-	-	-	-	-	-	0.1312
rs12310867	12:83577227-83577227	G	intergenic_variant	MODIFIER	-	-	-	-	-	-	-	-	-	-	-	-	-	-	rs12310867	-	-	-	-	-	-	-	0.1314
rs1517824	12:83581840-83581840	A	intergenic_variant	MODIFIER	-	-	-	-	-	-	-	-	-	-	-	-	-	-	rs1517824	-	-	-	-	-	-	-	0.1328
rs1517824	12:83581840-83581840	T	intergenic_variant	MODIFIER	-	-	-	-	-	-	-	-	-	-	-	-	-	-	rs1517824	-	-	-	-	-	-	-	-
rs200912551	12:85366618-85366619	AAA	intergenic_variant	MODIFIER	-	-	-	-	-	-	-	-	-	-	-	-	-	-	rs200912551	-	-	-	-	-	-	-	0.0056
rs34448	12:97217733-97217733	T	intron_variant	MODIFIER	C12orf55	ENSG00000188596	Transcript	ENST00000524981.4	protein_coding	-	65/67	-	-	-	-	-	-	-	rs34448	-	1	-	HGNC	26456	-	-	0.9535
rs34447	12:97247250-97247250	A	intron_variant	MODIFIER	C12orf55	ENSG00000188596	Transcript	ENST00000524981.4	protein_coding	-	66/67	-	-	-	-	-	-	-	rs34447	-	1	-	HGNC	26456	-	-	0.9627
rs34447	12:97247250-97247250	C	intron_variant	MODIFIER	C12orf55	ENSG00000188596	Transcript	ENST00000524981.4	protein_coding	-	66/67	-	-	-	-	-	-	-	rs34447	-	1	-	HGNC	26456	-	-	-
rs34447	12:97247250-97247250	T	intron_variant	MODIFIER	C12orf55	ENSG00000188596	Transcript	ENST00000524981.4	protein_coding	-	66/67	-	-	-	-	-	-	-	rs34447	-	1	-	HGNC	26456	-	-	-
rs1099729	12:97251586-97251586	A	intron_variant	MODIFIER	C12orf55	ENSG00000188596	Transcript	ENST00000524981.4	protein_coding	-	66/67	-	-	-	-	-	-	-	rs1099729	-	1	-	HGNC	26456	-	-	-
rs1099729	12:97251586-97251586	T	intron_variant	MODIFIER	C12orf55	ENSG00000188596	Transcript	ENST00000524981.4	protein_coding	-	66/67	-	-	-	-	-	-	-	rs1099729	-	1	-	HGNC	26456	-	-	0.9625
rs34456	12:97257509-97257509	A	intron_variant	MODIFIER	C12orf55	ENSG00000188596	Transcript	ENST00000524981.4	protein_coding	-	67/67	-	-	-	-	-	-	-	rs34456	-	1	-	HGNC	26456	-	-	-
rs34456	12:97257509-97257509	C	intron_variant	MODIFIER	C12orf55	ENSG00000188596	Transcript	ENST00000524981.4	protein_coding	-	67/67	-	-	-	-	-	-	-	rs34456	-	1	-	HGNC	26456	-	-	0.9645
rs34456	12:97257509-97257509	G	intron_variant	MODIFIER	C12orf55	ENSG00000188596	Transcript	ENST00000524981.4	protein_coding	-	67/67	-	-	-	-	-	-	-	rs34456	-	1	-	HGNC	26456	-	-	-
rs5022747	12:97268410-97268410	T	intron_variant	MODIFIER	C12orf55	ENSG00000188596	Transcript	ENST00000524981.4	protein_coding	-	67/67	-	-	-	-	-	-	-	rs5022747	-	1	-	HGNC	26456	-	-	0.9555
rs1641766	12:97277119-97277119	A	intergenic_variant	MODIFIER	-	-	-	-	-	-	-	-	-	-	-	-	-	-	rs1641766	-	-	-	-	-	-	-	-
rs1641766	12:97277119-97277119	C	intergenic_variant	MODIFIER	-	-	-	-	-	-	-	-	-	-	-	-	-	-	rs1641766	-	-	-	-	-	-	-	-
rs1641766	12:97277119-97277119	T	intergenic_variant	MODIFIER	-	-	-	-	-	-	-	-	-	-	-	-	-	-	rs1641766	-	-	-	-	-	-	-	0.9629
rs747924176	12:101679177-101679177	A	intron_variant	MODIFIER	UTP20	ENSG00000120800	Transcript	ENST00000261637.4	protein_coding	-	1961-02-01	-	-	-	-	-	-	-	rs747924176	-	1	-	HGNC	17897	-	-	-
rs747924176	12:101679177-101679177	A	intron_variant,non_coding_transcript_variant	MODIFIER	UTP20	ENSG00000120800	Transcript	ENST00000551825.1	retained_intron	-	2023-07-02	-	-	-	-	-	-	-	rs747924176	-	1	-	HGNC	17897	-	-	-
rs747924176	12:101679177-101679177	A	upstream_gene_variant	MODIFIER	UTP20	ENSG00000120800	Transcript	ENST00000551998.1	retained_intron	-	-	-	-	-	-	-	-	-	rs747924176	4504	1	-	HGNC	17897	-	-	-
rs111229060	12:105693795-105693795	A	intron_variant,non_coding_transcript_variant	MODIFIER	C12orf75	ENSG00000235162	Transcript	ENST00000548458.2	processed_transcript	-	2023-06-01	-	-	-	-	-	-	-	rs111229060	-	1	-	HGNC	35164	-	-	0.021
rs111229060	12:105693795-105693795	A	downstream_gene_variant	MODIFIER	RP11-474B16.1	ENSG00000257642	Transcript	ENST00000549251.1	antisense	-	-	-	-	-	-	-	-	-	rs111229060	4850	-1	-	Clone_based_vega_gene	-	-	-	0.021
rs113982653	12:105710947-105710947	G	intron_variant,non_coding_transcript_variant	MODIFIER	C12orf75	ENSG00000235162	Transcript	ENST00000548458.2	processed_transcript	-	2023-06-01	-	-	-	-	-	-	-	rs113982653	-	1	-	HGNC	35164	-	-	0.0208
rs113982653	12:105710947-105710947	G	intron_variant,non_coding_transcript_variant	MODIFIER	RP11-474B16.1	ENSG00000257642	Transcript	ENST00000549251.1	antisense	-	2023-02-01	-	-	-	-	-	-	-	rs113982653	-	-1	-	Clone_based_vega_gene	-	-	-	0.0208
rs113982653	12:105710947-105710947	G	regulatory_region_variant	MODIFIER	-	-	RegulatoryFeature	ENSR00000363365	promoter_flanking_region	-	-	-	-	-	-	-	-	-	rs113982653	-	-	-	-	-	-	-	0.0208
rs973054212	12:114344383-114344383	G	intron_variant	MODIFIER	RBM19	ENSG00000122965	Transcript	ENST00000261741.5	protein_coding	-	21/23	-	-	-	-	-	-	-	rs973054212	-	-1	-	HGNC	29098	-	-	-
rs973054212	12:114344383-114344383	G	intron_variant	MODIFIER	RBM19	ENSG00000122965	Transcript	ENST00000392561.3	protein_coding	-	21/24	-	-	-	-	-	-	-	rs973054212	-	-1	-	HGNC	29098	-	-	-
rs973054212	12:114344383-114344383	G	intron_variant	MODIFIER	RBM19	ENSG00000122965	Transcript	ENST00000545145.2	protein_coding	-	21/24	-	-	-	-	-	-	-	rs973054212	-	-1	-	HGNC	29098	-	-	-
rs7308115	12:120142856-120142856	T	intron_variant	MODIFIER	CIT	ENSG00000122966	Transcript	ENST00000261833.7	protein_coding	-	39/46	-	-	-	-	-	-	-	rs7308115	-	-1	-	HGNC	1985	-	-	0.15
rs7308115	12:120142856-120142856	T	intron_variant	MODIFIER	CIT	ENSG00000122966	Transcript	ENST00000392520.2	protein_coding	-	30/37	-	-	-	-	-	-	-	rs7308115	-	-1	cds_start_NF	HGNC	1985	-	-	0.15
rs7308115	12:120142856-120142856	T	intron_variant	MODIFIER	CIT	ENSG00000122966	Transcript	ENST00000392521.2	protein_coding	-	40/47	-	-	-	-	-	-	-	rs7308115	-	-1	-	HGNC	1985	-	-	0.15
rs7308115	12:120142856-120142856	T	downstream_gene_variant	MODIFIER	RP1-127H14.3	ENSG00000255692	Transcript	ENST00000535109.1	protein_coding	-	-	-	-	-	-	-	-	-	rs7308115	4040	1	-	Clone_based_vega_gene	-	-	-	0.15
rs7308115	12:120142856-120142856	T	intron_variant,non_coding_transcript_variant	MODIFIER	CIT	ENSG00000122966	Transcript	ENST00000537607.1	processed_transcript	-	30/37	-	-	-	-	-	-	-	rs7308115	-	-1	-	HGNC	1985	-	-	0.15
rs7308115	12:120142856-120142856	T	intron_variant,non_coding_transcript_variant	MODIFIER	CIT	ENSG00000122966	Transcript	ENST00000538073.1	retained_intron	-	2023-03-02	-	-	-	-	-	-	-	rs7308115	-	-1	-	HGNC	1985	-	-	0.15
rs7308115	12:120142856-120142856	T	intron_variant,non_coding_transcript_variant	MODIFIER	CIT	ENSG00000122966	Transcript	ENST00000543324.1	processed_transcript	-	2023-04-04	-	-	-	-	-	-	-	rs7308115	-	-1	-	HGNC	1985	-	-	0.15
rs7308115	12:120142856-120142856	T	intron_variant,non_coding_transcript_variant	MODIFIER	CIT	ENSG00000122966	Transcript	ENST00000545913.1	retained_intron	-	31/38	-	-	-	-	-	-	-	rs7308115	-	-1	-	HGNC	1985	-	-	0.15
rs7308115	12:120142856-120142856	T	regulatory_region_variant	MODIFIER	-	-	RegulatoryFeature	ENSR00001844693	promoter_flanking_region	-	-	-	-	-	-	-	-	-	rs7308115	-	-	-	-	-	-	-	0.15
rs112491766	12:120143485-120143485	G	intron_variant	MODIFIER	CIT	ENSG00000122966	Transcript	ENST00000261833.7	protein_coding	-	39/46	-	-	-	-	-	-	-	rs112491766	-	-1	-	HGNC	1985	-	-	0.1546
rs112491766	12:120143485-120143485	G	intron_variant	MODIFIER	CIT	ENSG00000122966	Transcript	ENST00000392520.2	protein_coding	-	30/37	-	-	-	-	-	-	-	rs112491766	-	-1	cds_start_NF	HGNC	1985	-	-	0.1546
rs112491766	12:120143485-120143485	G	intron_variant	MODIFIER	CIT	ENSG00000122966	Transcript	ENST00000392521.2	protein_coding	-	40/47	-	-	-	-	-	-	-	rs112491766	-	-1	-	HGNC	1985	-	-	0.1546
rs112491766	12:120143485-120143485	G	downstream_gene_variant	MODIFIER	RP1-127H14.3	ENSG00000255692	Transcript	ENST00000535109.1	protein_coding	-	-	-	-	-	-	-	-	-	rs112491766	4669	1	-	Clone_based_vega_gene	-	-	-	0.1546
rs112491766	12:120143485-120143485	G	intron_variant,non_coding_transcript_variant	MODIFIER	CIT	ENSG00000122966	Transcript	ENST00000537607.1	processed_transcript	-	30/37	-	-	-	-	-	-	-	rs112491766	-	-1	-	HGNC	1985	-	-	0.1546
rs112491766	12:120143485-120143485	G	intron_variant,non_coding_transcript_variant	MODIFIER	CIT	ENSG00000122966	Transcript	ENST00000538073.1	retained_intron	-	2023-03-02	-	-	-	-	-	-	-	rs112491766	-	-1	-	HGNC	1985	-	-	0.1546
rs112491766	12:120143485-120143485	G	intron_variant,non_coding_transcript_variant	MODIFIER	CIT	ENSG00000122966	Transcript	ENST00000543324.1	processed_transcript	-	2023-04-04	-	-	-	-	-	-	-	rs112491766	-	-1	-	HGNC	1985	-	-	0.1546
rs112491766	12:120143485-120143485	G	downstream_gene_variant	MODIFIER	CIT	ENSG00000122966	Transcript	ENST00000544800.1	retained_intron	-	-	-	-	-	-	-	-	-	rs112491766	4615	-1	-	HGNC	1985	-	-	0.1546
rs112491766	12:120143485-120143485	G	intron_variant,non_coding_transcript_variant	MODIFIER	CIT	ENSG00000122966	Transcript	ENST00000545913.1	retained_intron	-	31/38	-	-	-	-	-	-	-	rs112491766	-	-1	-	HGNC	1985	-	-	0.1546
rs7309710	12:120145006-120145006	C	intron_variant	MODIFIER	CIT	ENSG00000122966	Transcript	ENST00000261833.7	protein_coding	-	39/46	-	-	-	-	-	-	-	rs7309710	-	-1	-	HGNC	1985	-	-	0.15
rs7309710	12:120145006-120145006	C	intron_variant	MODIFIER	CIT	ENSG00000122966	Transcript	ENST00000392520.2	protein_coding	-	30/37	-	-	-	-	-	-	-	rs7309710	-	-1	cds_start_NF	HGNC	1985	-	-	0.15
rs7309710	12:120145006-120145006	C	intron_variant	MODIFIER	CIT	ENSG00000122966	Transcript	ENST00000392521.2	protein_coding	-	40/47	-	-	-	-	-	-	-	rs7309710	-	-1	-	HGNC	1985	-	-	0.15
rs7309710	12:120145006-120145006	C	intron_variant,non_coding_transcript_variant	MODIFIER	CIT	ENSG00000122966	Transcript	ENST00000537607.1	processed_transcript	-	30/37	-	-	-	-	-	-	-	rs7309710	-	-1	-	HGNC	1985	-	-	0.15
rs7309710	12:120145006-120145006	C	intron_variant,non_coding_transcript_variant	MODIFIER	CIT	ENSG00000122966	Transcript	ENST00000538073.1	retained_intron	-	2023-03-02	-	-	-	-	-	-	-	rs7309710	-	-1	-	HGNC	1985	-	-	0.15
rs7309710	12:120145006-120145006	C	intron_variant,non_coding_transcript_variant	MODIFIER	CIT	ENSG00000122966	Transcript	ENST00000543324.1	processed_transcript	-	2023-04-04	-	-	-	-	-	-	-	rs7309710	-	-1	-	HGNC	1985	-	-	0.15
rs7309710	12:120145006-120145006	C	downstream_gene_variant	MODIFIER	CIT	ENSG00000122966	Transcript	ENST00000544800.1	retained_intron	-	-	-	-	-	-	-	-	-	rs7309710	3094	-1	-	HGNC	1985	-	-	0.15
rs7309710	12:120145006-120145006	C	intron_variant,non_coding_transcript_variant	MODIFIER	CIT	ENSG00000122966	Transcript	ENST00000545913.1	retained_intron	-	31/38	-	-	-	-	-	-	-	rs7309710	-	-1	-	HGNC	1985	-	-	0.15
rs56096252	12:120146965-120146965	A	intron_variant	MODIFIER	CIT	ENSG00000122966	Transcript	ENST00000261833.7	protein_coding	-	38/46	-	-	-	-	-	-	-	rs56096252	-	-1	-	HGNC	1985	-	-	0.1496
rs56096252	12:120146965-120146965	A	intron_variant	MODIFIER	CIT	ENSG00000122966	Transcript	ENST00000392520.2	protein_coding	-	29/37	-	-	-	-	-	-	-	rs56096252	-	-1	cds_start_NF	HGNC	1985	-	-	0.1496
rs56096252	12:120146965-120146965	A	intron_variant	MODIFIER	CIT	ENSG00000122966	Transcript	ENST00000392521.2	protein_coding	-	39/47	-	-	-	-	-	-	-	rs56096252	-	-1	-	HGNC	1985	-	-	0.1496
rs56096252	12:120146965-120146965	A	downstream_gene_variant	MODIFIER	MIR1178	ENSG00000221323	Transcript	ENST00000408396.1	miRNA	-	-	-	-	-	-	-	-	-	rs56096252	4474	-1	-	HGNC	35259	-	-	0.1496
rs56096252	12:120146965-120146965	A	downstream_gene_variant	MODIFIER	CIT	ENSG00000122966	Transcript	ENST00000536008.1	retained_intron	-	-	-	-	-	-	-	-	-	rs56096252	3859	-1	-	HGNC	1985	-	-	0.1496
rs56096252	12:120146965-120146965	A	intron_variant,non_coding_transcript_variant	MODIFIER	CIT	ENSG00000122966	Transcript	ENST00000537607.1	processed_transcript	-	29/37	-	-	-	-	-	-	-	rs56096252	-	-1	-	HGNC	1985	-	-	0.1496
rs56096252	12:120146965-120146965	A	intron_variant,non_coding_transcript_variant	MODIFIER	CIT	ENSG00000122966	Transcript	ENST00000538073.1	retained_intron	-	2023-03-01	-	-	-	-	-	-	-	rs56096252	-	-1	-	HGNC	1985	-	-	0.1496
rs56096252	12:120146965-120146965	A	downstream_gene_variant	MODIFIER	CIT	ENSG00000122966	Transcript	ENST00000543239.1	retained_intron	-	-	-	-	-	-	-	-	-	rs56096252	3150	-1	-	HGNC	1985	-	-	0.1496
rs56096252	12:120146965-120146965	A	intron_variant,non_coding_transcript_variant	MODIFIER	CIT	ENSG00000122966	Transcript	ENST00000543324.1	processed_transcript	-	2023-04-03	-	-	-	-	-	-	-	rs56096252	-	-1	-	HGNC	1985	-	-	0.1496
rs56096252	12:120146965-120146965	A	downstream_gene_variant	MODIFIER	CIT	ENSG00000122966	Transcript	ENST00000544800.1	retained_intron	-	-	-	-	-	-	-	-	-	rs56096252	1135	-1	-	HGNC	1985	-	-	0.1496
rs56096252	12:120146965-120146965	A	intron_variant,non_coding_transcript_variant	MODIFIER	CIT	ENSG00000122966	Transcript	ENST00000545913.1	retained_intron	-	30/38	-	-	-	-	-	-	-	rs56096252	-	-1	-	HGNC	1985	-	-	0.1496
rs75834593	12:120147353-120147353	T	intron_variant	MODIFIER	CIT	ENSG00000122966	Transcript	ENST00000261833.7	protein_coding	-	38/46	-	-	-	-	-	-	-	rs75834593	-	-1	-	HGNC	1985	-	-	0.15
rs75834593	12:120147353-120147353	T	intron_variant	MODIFIER	CIT	ENSG00000122966	Transcript	ENST00000392520.2	protein_coding	-	29/37	-	-	-	-	-	-	-	rs75834593	-	-1	cds_start_NF	HGNC	1985	-	-	0.15
rs75834593	12:120147353-120147353	T	intron_variant	MODIFIER	CIT	ENSG00000122966	Transcript	ENST00000392521.2	protein_coding	-	39/47	-	-	-	-	-	-	-	rs75834593	-	-1	-	HGNC	1985	-	-	0.15
rs75834593	12:120147353-120147353	T	downstream_gene_variant	MODIFIER	MIR1178	ENSG00000221323	Transcript	ENST00000408396.1	miRNA	-	-	-	-	-	-	-	-	-	rs75834593	4086	-1	-	HGNC	35259	-	-	0.15
rs75834593	12:120147353-120147353	T	downstream_gene_variant	MODIFIER	CIT	ENSG00000122966	Transcript	ENST00000536008.1	retained_intron	-	-	-	-	-	-	-	-	-	rs75834593	3471	-1	-	HGNC	1985	-	-	0.15
rs75834593	12:120147353-120147353	T	intron_variant,non_coding_transcript_variant	MODIFIER	CIT	ENSG00000122966	Transcript	ENST00000537607.1	processed_transcript	-	29/37	-	-	-	-	-	-	-	rs75834593	-	-1	-	HGNC	1985	-	-	0.15
rs75834593	12:120147353-120147353	T	intron_variant,non_coding_transcript_variant	MODIFIER	CIT	ENSG00000122966	Transcript	ENST00000538073.1	retained_intron	-	2023-03-01	-	-	-	-	-	-	-	rs75834593	-	-1	-	HGNC	1985	-	-	0.15
rs75834593	12:120147353-120147353	T	downstream_gene_variant	MODIFIER	CIT	ENSG00000122966	Transcript	ENST00000543239.1	retained_intron	-	-	-	-	-	-	-	-	-	rs75834593	2762	-1	-	HGNC	1985	-	-	0.15
rs75834593	12:120147353-120147353	T	intron_variant,non_coding_transcript_variant	MODIFIER	CIT	ENSG00000122966	Transcript	ENST00000543324.1	processed_transcript	-	2023-04-03	-	-	-	-	-	-	-	rs75834593	-	-1	-	HGNC	1985	-	-	0.15
rs75834593	12:120147353-120147353	T	downstream_gene_variant	MODIFIER	CIT	ENSG00000122966	Transcript	ENST00000544588.1	retained_intron	-	-	-	-	-	-	-	-	-	rs75834593	4661	-1	-	HGNC	1985	-	-	0.15
rs75834593	12:120147353-120147353	T	downstream_gene_variant	MODIFIER	CIT	ENSG00000122966	Transcript	ENST00000544800.1	retained_intron	-	-	-	-	-	-	-	-	-	rs75834593	747	-1	-	HGNC	1985	-	-	0.15
rs75834593	12:120147353-120147353	T	intron_variant,non_coding_transcript_variant	MODIFIER	CIT	ENSG00000122966	Transcript	ENST00000545913.1	retained_intron	-	30/38	-	-	-	-	-	-	-	rs75834593	-	-1	-	HGNC	1985	-	-	0.15
rs73412190	12:120149473-120149473	T	intron_variant	MODIFIER	CIT	ENSG00000122966	Transcript	ENST00000261833.7	protein_coding	-	36/46	-	-	-	-	-	-	-	rs73412190	-	-1	-	HGNC	1985	-	-	0.1498
rs73412190	12:120149473-120149473	T	intron_variant	MODIFIER	CIT	ENSG00000122966	Transcript	ENST00000392520.2	protein_coding	-	27/37	-	-	-	-	-	-	-	rs73412190	-	-1	cds_start_NF	HGNC	1985	-	-	0.1498
rs73412190	12:120149473-120149473	T	intron_variant	MODIFIER	CIT	ENSG00000122966	Transcript	ENST00000392521.2	protein_coding	-	37/47	-	-	-	-	-	-	-	rs73412190	-	-1	-	HGNC	1985	-	-	0.1498
rs73412190	12:120149473-120149473	T	downstream_gene_variant	MODIFIER	MIR1178	ENSG00000221323	Transcript	ENST00000408396.1	miRNA	-	-	-	-	-	-	-	-	-	rs73412190	1966	-1	-	HGNC	35259	-	-	0.1498
rs73412190	12:120149473-120149473	T	downstream_gene_variant	MODIFIER	CIT	ENSG00000122966	Transcript	ENST00000536008.1	retained_intron	-	-	-	-	-	-	-	-	-	rs73412190	1351	-1	-	HGNC	1985	-	-	0.1498
rs73412190	12:120149473-120149473	T	intron_variant,non_coding_transcript_variant	MODIFIER	CIT	ENSG00000122966	Transcript	ENST00000537607.1	processed_transcript	-	27/37	-	-	-	-	-	-	-	rs73412190	-	-1	-	HGNC	1985	-	-	0.1498
rs73412190	12:120149473-120149473	T	upstream_gene_variant	MODIFIER	CIT	ENSG00000122966	Transcript	ENST00000538073.1	retained_intron	-	-	-	-	-	-	-	-	-	rs73412190	936	-1	-	HGNC	1985	-	-	0.1498
rs73412190	12:120149473-120149473	T	downstream_gene_variant	MODIFIER	CIT	ENSG00000122966	Transcript	ENST00000543239.1	retained_intron	-	-	-	-	-	-	-	-	-	rs73412190	642	-1	-	HGNC	1985	-	-	0.1498
rs73412190	12:120149473-120149473	T	upstream_gene_variant	MODIFIER	CIT	ENSG00000122966	Transcript	ENST00000543324.1	processed_transcript	-	-	-	-	-	-	-	-	-	rs73412190	574	-1	-	HGNC	1985	-	-	0.1498
rs73412190	12:120149473-120149473	T	downstream_gene_variant	MODIFIER	CIT	ENSG00000122966	Transcript	ENST00000544588.1	retained_intron	-	-	-	-	-	-	-	-	-	rs73412190	2541	-1	-	HGNC	1985	-	-	0.1498
rs73412190	12:120149473-120149473	T	upstream_gene_variant	MODIFIER	CIT	ENSG00000122966	Transcript	ENST00000544800.1	retained_intron	-	-	-	-	-	-	-	-	-	rs73412190	657	-1	-	HGNC	1985	-	-	0.1498
rs73412190	12:120149473-120149473	T	intron_variant,non_coding_transcript_variant	MODIFIER	CIT	ENSG00000122966	Transcript	ENST00000545913.1	retained_intron	-	28/38	-	-	-	-	-	-	-	rs73412190	-	-1	-	HGNC	1985	-	-	0.1498
rs4269	12:120149558-120149558	G	intron_variant	MODIFIER	CIT	ENSG00000122966	Transcript	ENST00000261833.7	protein_coding	-	36/46	-	-	-	-	-	-	-	rs4269	-	-1	-	HGNC	1985	-	-	0.1498
rs4269	12:120149558-120149558	G	intron_variant	MODIFIER	CIT	ENSG00000122966	Transcript	ENST00000392520.2	protein_coding	-	27/37	-	-	-	-	-	-	-	rs4269	-	-1	cds_start_NF	HGNC	1985	-	-	0.1498
rs4269	12:120149558-120149558	G	intron_variant	MODIFIER	CIT	ENSG00000122966	Transcript	ENST00000392521.2	protein_coding	-	37/47	-	-	-	-	-	-	-	rs4269	-	-1	-	HGNC	1985	-	-	0.1498
rs4269	12:120149558-120149558	G	downstream_gene_variant	MODIFIER	MIR1178	ENSG00000221323	Transcript	ENST00000408396.1	miRNA	-	-	-	-	-	-	-	-	-	rs4269	1881	-1	-	HGNC	35259	-	-	0.1498
rs4269	12:120149558-120149558	G	downstream_gene_variant	MODIFIER	CIT	ENSG00000122966	Transcript	ENST00000536008.1	retained_intron	-	-	-	-	-	-	-	-	-	rs4269	1266	-1	-	HGNC	1985	-	-	0.1498
rs4269	12:120149558-120149558	G	intron_variant,non_coding_transcript_variant	MODIFIER	CIT	ENSG00000122966	Transcript	ENST00000537607.1	processed_transcript	-	27/37	-	-	-	-	-	-	-	rs4269	-	-1	-	HGNC	1985	-	-	0.1498
rs4269	12:120149558-120149558	G	upstream_gene_variant	MODIFIER	CIT	ENSG00000122966	Transcript	ENST00000538073.1	retained_intron	-	-	-	-	-	-	-	-	-	rs4269	1021	-1	-	HGNC	1985	-	-	0.1498
rs4269	12:120149558-120149558	G	downstream_gene_variant	MODIFIER	CIT	ENSG00000122966	Transcript	ENST00000543239.1	retained_intron	-	-	-	-	-	-	-	-	-	rs4269	557	-1	-	HGNC	1985	-	-	0.1498
rs4269	12:120149558-120149558	G	upstream_gene_variant	MODIFIER	CIT	ENSG00000122966	Transcript	ENST00000543324.1	processed_transcript	-	-	-	-	-	-	-	-	-	rs4269	659	-1	-	HGNC	1985	-	-	0.1498
rs4269	12:120149558-120149558	G	downstream_gene_variant	MODIFIER	CIT	ENSG00000122966	Transcript	ENST00000544588.1	retained_intron	-	-	-	-	-	-	-	-	-	rs4269	2456	-1	-	HGNC	1985	-	-	0.1498
rs4269	12:120149558-120149558	G	upstream_gene_variant	MODIFIER	CIT	ENSG00000122966	Transcript	ENST00000544800.1	retained_intron	-	-	-	-	-	-	-	-	-	rs4269	742	-1	-	HGNC	1985	-	-	0.1498
rs4269	12:120149558-120149558	G	intron_variant,non_coding_transcript_variant	MODIFIER	CIT	ENSG00000122966	Transcript	ENST00000545913.1	retained_intron	-	28/38	-	-	-	-	-	-	-	rs4269	-	-1	-	HGNC	1985	-	-	0.1498
rs2285594	12:120150904-120150904	C	intron_variant	MODIFIER	CIT	ENSG00000122966	Transcript	ENST00000261833.7	protein_coding	-	34/46	-	-	-	-	-	-	-	rs2285594	-	-1	-	HGNC	1985	-	-	0.1502
rs2285594	12:120150904-120150904	C	intron_variant	MODIFIER	CIT	ENSG00000122966	Transcript	ENST00000392520.2	protein_coding	-	25/37	-	-	-	-	-	-	-	rs2285594	-	-1	cds_start_NF	HGNC	1985	-	-	0.1502
rs2285594	12:120150904-120150904	C	intron_variant	MODIFIER	CIT	ENSG00000122966	Transcript	ENST00000392521.2	protein_coding	-	35/47	-	-	-	-	-	-	-	rs2285594	-	-1	-	HGNC	1985	-	-	0.1502
rs2285594	12:120150904-120150904	C	downstream_gene_variant	MODIFIER	MIR1178	ENSG00000221323	Transcript	ENST00000408396.1	miRNA	-	-	-	-	-	-	-	-	-	rs2285594	535	-1	-	HGNC	35259	-	-	0.1502
rs2285594	12:120150904-120150904	C	non_coding_transcript_exon_variant	MODIFIER	CIT	ENSG00000122966	Transcript	ENST00000536008.1	retained_intron	2023-02-02	-	-	-	487	-	-	-	-	rs2285594	-	-1	-	HGNC	1985	-	-	0.1502
rs2285594	12:120150904-120150904	C	intron_variant,non_coding_transcript_variant	MODIFIER	CIT	ENSG00000122966	Transcript	ENST00000537607.1	processed_transcript	-	25/37	-	-	-	-	-	-	-	rs2285594	-	-1	-	HGNC	1985	-	-	0.1502
rs2285594	12:120150904-120150904	C	upstream_gene_variant	MODIFIER	CIT	ENSG00000122966	Transcript	ENST00000538073.1	retained_intron	-	-	-	-	-	-	-	-	-	rs2285594	2367	-1	-	HGNC	1985	-	-	0.1502
rs2285594	12:120150904-120150904	C	intron_variant,non_coding_transcript_variant	MODIFIER	CIT	ENSG00000122966	Transcript	ENST00000543239.1	retained_intron	-	2023-03-02	-	-	-	-	-	-	-	rs2285594	-	-1	-	HGNC	1985	-	-	0.1502
rs2285594	12:120150904-120150904	C	upstream_gene_variant	MODIFIER	CIT	ENSG00000122966	Transcript	ENST00000543324.1	processed_transcript	-	-	-	-	-	-	-	-	-	rs2285594	2005	-1	-	HGNC	1985	-	-	0.1502
rs2285594	12:120150904-120150904	C	downstream_gene_variant	MODIFIER	CIT	ENSG00000122966	Transcript	ENST00000544588.1	retained_intron	-	-	-	-	-	-	-	-	-	rs2285594	1110	-1	-	HGNC	1985	-	-	0.1502
rs2285594	12:120150904-120150904	C	upstream_gene_variant	MODIFIER	CIT	ENSG00000122966	Transcript	ENST00000544800.1	retained_intron	-	-	-	-	-	-	-	-	-	rs2285594	2088	-1	-	HGNC	1985	-	-	0.1502
rs2285594	12:120150904-120150904	C	intron_variant,non_coding_transcript_variant	MODIFIER	CIT	ENSG00000122966	Transcript	ENST00000545913.1	retained_intron	-	26/38	-	-	-	-	-	-	-	rs2285594	-	-1	-	HGNC	1985	-	-	0.1502
rs7311975	12:120151493-120151493	C	intron_variant	MODIFIER	CIT	ENSG00000122966	Transcript	ENST00000261833.7	protein_coding	-	32/46	-	-	-	-	-	-	-	rs7311975	-	-1	-	HGNC	1985	-	-	0.1382
rs7311975	12:120151493-120151493	G	intron_variant	MODIFIER	CIT	ENSG00000122966	Transcript	ENST00000261833.7	protein_coding	-	32/46	-	-	-	-	-	-	-	rs7311975	-	-1	-	HGNC	1985	-	-	0.012
rs7311975	12:120151493-120151493	C	intron_variant	MODIFIER	CIT	ENSG00000122966	Transcript	ENST00000392520.2	protein_coding	-	23/37	-	-	-	-	-	-	-	rs7311975	-	-1	cds_start_NF	HGNC	1985	-	-	0.1382
rs7311975	12:120151493-120151493	G	intron_variant	MODIFIER	CIT	ENSG00000122966	Transcript	ENST00000392520.2	protein_coding	-	23/37	-	-	-	-	-	-	-	rs7311975	-	-1	cds_start_NF	HGNC	1985	-	-	0.012
rs7311975	12:120151493-120151493	C	intron_variant	MODIFIER	CIT	ENSG00000122966	Transcript	ENST00000392521.2	protein_coding	-	33/47	-	-	-	-	-	-	-	rs7311975	-	-1	-	HGNC	1985	-	-	0.1382
rs7311975	12:120151493-120151493	G	intron_variant	MODIFIER	CIT	ENSG00000122966	Transcript	ENST00000392521.2	protein_coding	-	33/47	-	-	-	-	-	-	-	rs7311975	-	-1	-	HGNC	1985	-	-	0.012
rs7311975	12:120151493-120151493	C	non_coding_transcript_exon_variant	MODIFIER	MIR1178	ENSG00000221323	Transcript	ENST00000408396.1	miRNA	2023-01-01	-	-	-	37	-	-	-	-	rs7311975	-	-1	-	HGNC	35259	-	-	0.1382
rs7311975	12:120151493-120151493	G	non_coding_transcript_exon_variant	MODIFIER	MIR1178	ENSG00000221323	Transcript	ENST00000408396.1	miRNA	2023-01-01	-	-	-	37	-	-	-	-	rs7311975	-	-1	-	HGNC	35259	-	-	0.012
rs7311975	12:120151493-120151493	C	non_coding_transcript_exon_variant	MODIFIER	CIT	ENSG00000122966	Transcript	ENST00000536008.1	retained_intron	2023-02-01	-	-	-	71	-	-	-	-	rs7311975	-	-1	-	HGNC	1985	-	-	0.1382
rs7311975	12:120151493-120151493	G	non_coding_transcript_exon_variant	MODIFIER	CIT	ENSG00000122966	Transcript	ENST00000536008.1	retained_intron	2023-02-01	-	-	-	71	-	-	-	-	rs7311975	-	-1	-	HGNC	1985	-	-	0.012
rs7311975	12:120151493-120151493	C	intron_variant,non_coding_transcript_variant	MODIFIER	CIT	ENSG00000122966	Transcript	ENST00000537607.1	processed_transcript	-	23/37	-	-	-	-	-	-	-	rs7311975	-	-1	-	HGNC	1985	-	-	0.1382
rs7311975	12:120151493-120151493	G	intron_variant,non_coding_transcript_variant	MODIFIER	CIT	ENSG00000122966	Transcript	ENST00000537607.1	processed_transcript	-	23/37	-	-	-	-	-	-	-	rs7311975	-	-1	-	HGNC	1985	-	-	0.012
rs7311975	12:120151493-120151493	C	upstream_gene_variant	MODIFIER	CIT	ENSG00000122966	Transcript	ENST00000538073.1	retained_intron	-	-	-	-	-	-	-	-	-	rs7311975	2956	-1	-	HGNC	1985	-	-	0.1382
rs7311975	12:120151493-120151493	G	upstream_gene_variant	MODIFIER	CIT	ENSG00000122966	Transcript	ENST00000538073.1	retained_intron	-	-	-	-	-	-	-	-	-	rs7311975	2956	-1	-	HGNC	1985	-	-	0.012
rs7311975	12:120151493-120151493	C	non_coding_transcript_exon_variant	MODIFIER	CIT	ENSG00000122966	Transcript	ENST00000543239.1	retained_intron	2023-04-01	-	-	-	131	-	-	-	-	rs7311975	-	-1	-	HGNC	1985	-	-	0.1382
rs7311975	12:120151493-120151493	G	non_coding_transcript_exon_variant	MODIFIER	CIT	ENSG00000122966	Transcript	ENST00000543239.1	retained_intron	2023-04-01	-	-	-	131	-	-	-	-	rs7311975	-	-1	-	HGNC	1985	-	-	0.012
rs7311975	12:120151493-120151493	C	upstream_gene_variant	MODIFIER	CIT	ENSG00000122966	Transcript	ENST00000543324.1	processed_transcript	-	-	-	-	-	-	-	-	-	rs7311975	2594	-1	-	HGNC	1985	-	-	0.1382
rs7311975	12:120151493-120151493	G	upstream_gene_variant	MODIFIER	CIT	ENSG00000122966	Transcript	ENST00000543324.1	processed_transcript	-	-	-	-	-	-	-	-	-	rs7311975	2594	-1	-	HGNC	1985	-	-	0.012
rs7311975	12:120151493-120151493	C	downstream_gene_variant	MODIFIER	CIT	ENSG00000122966	Transcript	ENST00000544588.1	retained_intron	-	-	-	-	-	-	-	-	-	rs7311975	521	-1	-	HGNC	1985	-	-	0.1382
rs7311975	12:120151493-120151493	G	downstream_gene_variant	MODIFIER	CIT	ENSG00000122966	Transcript	ENST00000544588.1	retained_intron	-	-	-	-	-	-	-	-	-	rs7311975	521	-1	-	HGNC	1985	-	-	0.012
rs7311975	12:120151493-120151493	C	upstream_gene_variant	MODIFIER	CIT	ENSG00000122966	Transcript	ENST00000544800.1	retained_intron	-	-	-	-	-	-	-	-	-	rs7311975	2677	-1	-	HGNC	1985	-	-	0.1382
rs7311975	12:120151493-120151493	G	upstream_gene_variant	MODIFIER	CIT	ENSG00000122966	Transcript	ENST00000544800.1	retained_intron	-	-	-	-	-	-	-	-	-	rs7311975	2677	-1	-	HGNC	1985	-	-	0.012
rs7311975	12:120151493-120151493	C	intron_variant,non_coding_transcript_variant	MODIFIER	CIT	ENSG00000122966	Transcript	ENST00000545913.1	retained_intron	-	24/38	-	-	-	-	-	-	-	rs7311975	-	-1	-	HGNC	1985	-	-	0.1382
rs7311975	12:120151493-120151493	G	intron_variant,non_coding_transcript_variant	MODIFIER	CIT	ENSG00000122966	Transcript	ENST00000545913.1	retained_intron	-	24/38	-	-	-	-	-	-	-	rs7311975	-	-1	-	HGNC	1985	-	-	0.012
rs7297192	12:120152400-120152400	T	intron_variant	MODIFIER	CIT	ENSG00000122966	Transcript	ENST00000261833.7	protein_coding	-	31/46	-	-	-	-	-	-	-	rs7297192	-	-1	-	HGNC	1985	-	-	0.1496
rs7297192	12:120152400-120152400	T	intron_variant	MODIFIER	CIT	ENSG00000122966	Transcript	ENST00000392520.2	protein_coding	-	22/37	-	-	-	-	-	-	-	rs7297192	-	-1	cds_start_NF	HGNC	1985	-	-	0.1496
rs7297192	12:120152400-120152400	T	intron_variant	MODIFIER	CIT	ENSG00000122966	Transcript	ENST00000392521.2	protein_coding	-	32/47	-	-	-	-	-	-	-	rs7297192	-	-1	-	HGNC	1985	-	-	0.1496
rs7297192	12:120152400-120152400	T	upstream_gene_variant	MODIFIER	MIR1178	ENSG00000221323	Transcript	ENST00000408396.1	miRNA	-	-	-	-	-	-	-	-	-	rs7297192	871	-1	-	HGNC	35259	-	-	0.1496
rs7297192	12:120152400-120152400	T	upstream_gene_variant	MODIFIER	CIT	ENSG00000122966	Transcript	ENST00000536008.1	retained_intron	-	-	-	-	-	-	-	-	-	rs7297192	837	-1	-	HGNC	1985	-	-	0.1496
rs7297192	12:120152400-120152400	T	intron_variant,non_coding_transcript_variant	MODIFIER	CIT	ENSG00000122966	Transcript	ENST00000537607.1	processed_transcript	-	22/37	-	-	-	-	-	-	-	rs7297192	-	-1	-	HGNC	1985	-	-	0.1496
rs7297192	12:120152400-120152400	T	upstream_gene_variant	MODIFIER	CIT	ENSG00000122966	Transcript	ENST00000538073.1	retained_intron	-	-	-	-	-	-	-	-	-	rs7297192	3863	-1	-	HGNC	1985	-	-	0.1496
rs7297192	12:120152400-120152400	T	upstream_gene_variant	MODIFIER	CIT	ENSG00000122966	Transcript	ENST00000543239.1	retained_intron	-	-	-	-	-	-	-	-	-	rs7297192	777	-1	-	HGNC	1985	-	-	0.1496
rs7297192	12:120152400-120152400	T	upstream_gene_variant	MODIFIER	CIT	ENSG00000122966	Transcript	ENST00000543324.1	processed_transcript	-	-	-	-	-	-	-	-	-	rs7297192	3501	-1	-	HGNC	1985	-	-	0.1496
rs7297192	12:120152400-120152400	T	intron_variant,non_coding_transcript_variant	MODIFIER	CIT	ENSG00000122966	Transcript	ENST00000544588.1	retained_intron	-	2023-02-02	-	-	-	-	-	-	-	rs7297192	-	-1	-	HGNC	1985	-	-	0.1496
rs7297192	12:120152400-120152400	T	upstream_gene_variant	MODIFIER	CIT	ENSG00000122966	Transcript	ENST00000544800.1	retained_intron	-	-	-	-	-	-	-	-	-	rs7297192	3584	-1	-	HGNC	1985	-	-	0.1496
rs7297192	12:120152400-120152400	T	intron_variant,non_coding_transcript_variant	MODIFIER	CIT	ENSG00000122966	Transcript	ENST00000545913.1	retained_intron	-	23/38	-	-	-	-	-	-	-	rs7297192	-	-1	-	HGNC	1985	-	-	0.1496
rs9803100	12:124003496-124003496	T	upstream_gene_variant	MODIFIER	RILPL1	ENSG00000188026	Transcript	ENST00000340724.6	protein_coding	-	-	-	-	-	-	-	-	-	rs9803100	4521	-1	-	HGNC	26814	-	-	0.1018
rs9803100	12:124003496-124003496	T	intron_variant	MODIFIER	RILPL1	ENSG00000188026	Transcript	ENST00000376874.4	protein_coding	-	2023-06-02	-	-	-	-	-	-	-	rs9803100	-	-1	-	HGNC	26814	-	-	0.1018
rs372484864	12:130534866-130534866	G	downstream_gene_variant	MODIFIER	RP11-474D1.1	ENSG00000256298	Transcript	ENST00000536512.1	lincRNA	-	-	-	-	-	-	-	-	-	rs372484864	1945	1	-	Clone_based_vega_gene	-	-	-	-
rs372484864	12:130534866-130534866	T	downstream_gene_variant	MODIFIER	RP11-474D1.1	ENSG00000256298	Transcript	ENST00000536512.1	lincRNA	-	-	-	-	-	-	-	-	-	rs372484864	1945	1	-	Clone_based_vega_gene	-	-	-	-
rs898014111	13:21105510-21105510	A	intergenic_variant	MODIFIER	-	-	-	-	-	-	-	-	-	-	-	-	-	-	rs898014111	-	-	-	-	-	-	-	-
rs898014111	13:21105510-21105510	T	intergenic_variant	MODIFIER	-	-	-	-	-	-	-	-	-	-	-	-	-	-	rs898014111	-	-	-	-	-	-	-	-
rs566966763	13:22681668-22681668	T	regulatory_region_variant	MODIFIER	-	-	RegulatoryFeature	ENSR00001048713	promoter_flanking_region	-	-	-	-	-	-	-	-	-	rs566966763	-	-	-	-	-	-	-	0.0004
rs566966763	13:22681668-22681668	T	intergenic_variant	MODIFIER	-	-	-	-	-	-	-	-	-	-	-	-	-	-	rs566966763	-	-	-	-	-	-	-	0.0004
rs10657874	13:24434806-24434806	ATTCATTCATTCATTCATT	intron_variant	MODIFIER	MIPEP	ENSG00000027001	Transcript	ENST00000382172.3	protein_coding	-	2018-09-01	-	-	-	-	-	-	-	rs10657874	-	-1	-	HGNC	7104	-	-	0.9423
rs10657874	13:24434806-24434806	ATTCATTCATTCATTCATTCATT	intron_variant	MODIFIER	MIPEP	ENSG00000027001	Transcript	ENST00000382172.3	protein_coding	-	2018-09-01	-	-	-	-	-	-	-	rs10657874	-	-1	-	HGNC	7104	-	-	-
rs10657874	13:24434806-24434806	ATTCATTCATTCATTCATT	intron_variant,non_coding_transcript_variant	MODIFIER	MIPEP	ENSG00000027001	Transcript	ENST00000494139.1	processed_transcript	-	2023-05-04	-	-	-	-	-	-	-	rs10657874	-	-1	-	HGNC	7104	-	-	0.9423
rs10657874	13:24434806-24434806	ATTCATTCATTCATTCATTCATT	intron_variant,non_coding_transcript_variant	MODIFIER	MIPEP	ENSG00000027001	Transcript	ENST00000494139.1	processed_transcript	-	2023-05-04	-	-	-	-	-	-	-	rs10657874	-	-1	-	HGNC	7104	-	-	-
rs76834237	13:24535009-24535009	T	regulatory_region_variant	MODIFIER	-	-	RegulatoryFeature	ENSR00000271183	CTCF_binding_site	-	-	-	-	-	-	-	-	-	rs76834237	-	-	-	-	-	-	-	0.0098
rs76834237	13:24535009-24535009	T	regulatory_region_variant	MODIFIER	-	-	RegulatoryFeature	ENSR00001847051	TF_binding_site	-	-	-	-	-	-	-	-	-	rs76834237	-	-	-	-	-	-	-	0.0098
rs76834237	13:24535009-24535009	T	intergenic_variant	MODIFIER	-	-	-	-	-	-	-	-	-	-	-	-	-	-	rs76834237	-	-	-	-	-	-	-	0.0098
rs77615275	13:26870009-26870009	C	intron_variant	MODIFIER	CDK8	ENSG00000132964	Transcript	ENST00000381527.3	protein_coding	-	2023-12-01	-	-	-	-	-	-	-	rs77615275	-	1	-	HGNC	1779	-	-	0.0004
rs77615275	13:26870009-26870009	C	intron_variant	MODIFIER	CDK8	ENSG00000132964	Transcript	ENST00000536792.1	protein_coding	-	2023-11-01	-	-	-	-	-	-	-	rs77615275	-	1	-	HGNC	1779	-	-	0.0004
rs117482833	13:41708406-41708406	T	upstream_gene_variant	MODIFIER	KBTBD6	ENSG00000165572	Transcript	ENST00000379485.1	protein_coding	-	-	-	-	-	-	-	-	-	rs117482833	1524	-1	-	HGNC	25340	-	-	0.007
rs117482833	13:41708406-41708406	T	upstream_gene_variant	MODIFIER	KBTBD6	ENSG00000165572	Transcript	ENST00000499385.2	protein_coding	-	-	-	-	-	-	-	-	-	rs117482833	1524	-1	-	HGNC	25340	-	-	0.007
rs117234198	13:51176915-51176915	G	intron_variant,non_coding_transcript_variant	MODIFIER	DLEU1	ENSG00000176124	Transcript	ENST00000470726.2	processed_transcript	-	2023-04-03	-	-	-	-	-	-	-	rs117234198	-	1	-	HGNC	13747	-	-	0.0046
rs117234198	13:51176915-51176915	G	intron_variant,non_coding_transcript_variant	MODIFIER	DLEU1	ENSG00000176124	Transcript	ENST00000479420.1	processed_transcript	-	2023-05-05	-	-	-	-	-	-	-	rs117234198	-	1	-	HGNC	13747	-	-	0.0046
rs117234198	13:51176915-51176915	G	intron_variant,non_coding_transcript_variant	MODIFIER	DLEU1	ENSG00000176124	Transcript	ENST00000484869.2	processed_transcript	-	2023-10-10	-	-	-	-	-	-	-	rs117234198	-	1	-	HGNC	13747	-	-	0.0046
rs9569071	13:55106184-55106184	A	intergenic_variant	MODIFIER	-	-	-	-	-	-	-	-	-	-	-	-	-	-	rs9569071	-	-	-	-	-	-	-	-
rs150433955	13:56147216-56147218	CAC	intergenic_variant	MODIFIER	-	-	-	-	-	-	-	-	-	-	-	-	-	-	rs150433955	-	-	-	-	-	-	-	0.0028
rs763262905	13:59963864-59963864	T	intergenic_variant	MODIFIER	-	-	-	-	-	-	-	-	-	-	-	-	-	-	rs763262905	-	-	-	-	-	-	-	-
rs546542978	13:65975015-65975015	C	intergenic_variant	MODIFIER	-	-	-	-	-	-	-	-	-	-	-	-	-	-	rs546542978	-	-	-	-	-	-	-	-
rs1241663	13:68807800-68807800	C	intergenic_variant	MODIFIER	-	-	-	-	-	-	-	-	-	-	-	-	-	-	rs1241663	-	-	-	-	-	-	-	-
rs151197747	13:68820122-68820122	G	intergenic_variant	MODIFIER	-	-	-	-	-	-	-	-	-	-	-	-	-	-	rs151197747	-	-	-	-	-	-	-	0.004
rs117871141	13:72942292-72942292	G	intergenic_variant	MODIFIER	-	-	-	-	-	-	-	-	-	-	-	-	-	-	rs117871141	-	-	-	-	-	-	-	0.0086
rs112189688	13:77857556-77857556	A	intron_variant	MODIFIER	MYCBP2	ENSG00000005810	Transcript	ENST00000357337.6	protein_coding	-	1983-04-01	-	-	-	-	-	-	-	rs112189688	-	-1	-	HGNC	23386	-	-	0.0042
rs112189688	13:77857556-77857556	A	intron_variant	MODIFIER	MYCBP2	ENSG00000005810	Transcript	ENST00000360084.5	protein_coding	-	1958-04-01	-	-	-	-	-	-	-	rs112189688	-	-1	-	HGNC	23386	-	-	0.0042
rs112189688	13:77857556-77857556	A	intron_variant	MODIFIER	MYCBP2	ENSG00000005810	Transcript	ENST00000407578.2	protein_coding	-	1982-03-01	-	-	-	-	-	-	-	rs112189688	-	-1	-	HGNC	23386	-	-	0.0042
rs112189688	13:77857556-77857556	A	intron_variant	MODIFIER	MYCBP2	ENSG00000005810	Transcript	ENST00000544440.2	protein_coding	-	1982-03-01	-	-	-	-	-	-	-	rs112189688	-	-1	-	HGNC	23386	-	-	0.0042
rs7336843	13:79073097-79073097	C	intron_variant,non_coding_transcript_variant	MODIFIER	RNF219-AS1	ENSG00000234377	Transcript	ENST00000430549.2	antisense	-	2023-04-03	-	-	-	-	-	-	-	rs7336843	-	1	-	HGNC	42700	-	-	0.1472
rs7336843	13:79073097-79073097	C	intron_variant,non_coding_transcript_variant	MODIFIER	RNF219-AS1	ENSG00000234377	Transcript	ENST00000444769.3	antisense	-	2023-05-03	-	-	-	-	-	-	-	rs7336843	-	1	-	HGNC	42700	-	-	0.1472
rs7336843	13:79073097-79073097	C	intron_variant,non_coding_transcript_variant	MODIFIER	RNF219-AS1	ENSG00000234377	Transcript	ENST00000560209.2	antisense	-	2023-03-02	-	-	-	-	-	-	-	rs7336843	-	1	-	HGNC	42700	-	-	0.1472
rs7336843	13:79073097-79073097	C	intron_variant,non_coding_transcript_variant	MODIFIER	RNF219-AS1	ENSG00000234377	Transcript	ENST00000605996.1	antisense	-	2023-04-04	-	-	-	-	-	-	-	rs7336843	-	1	-	HGNC	42700	-	-	0.1472
rs7336843	13:79073097-79073097	C	intron_variant,non_coding_transcript_variant	MODIFIER	RNF219-AS1	ENSG00000234377	Transcript	ENST00000606124.1	antisense	-	2023-04-03	-	-	-	-	-	-	-	rs7336843	-	1	-	HGNC	42700	-	-	0.1472
rs7336843	13:79073097-79073097	C	intron_variant,non_coding_transcript_variant	MODIFIER	RNF219-AS1	ENSG00000234377	Transcript	ENST00000606376.1	antisense	-	2023-03-03	-	-	-	-	-	-	-	rs7336843	-	1	-	HGNC	42700	-	-	0.1472
rs7336843	13:79073097-79073097	C	intron_variant,non_coding_transcript_variant	MODIFIER	RNF219-AS1	ENSG00000234377	Transcript	ENST00000606429.1	antisense	-	2023-05-03	-	-	-	-	-	-	-	rs7336843	-	1	-	HGNC	42700	-	-	0.1472
rs7336843	13:79073097-79073097	C	intron_variant,non_coding_transcript_variant	MODIFIER	RNF219-AS1	ENSG00000234377	Transcript	ENST00000606803.1	antisense	-	2023-03-03	-	-	-	-	-	-	-	rs7336843	-	1	-	HGNC	42700	-	-	0.1472
rs7336843	13:79073097-79073097	C	intron_variant,non_coding_transcript_variant	MODIFIER	RNF219-AS1	ENSG00000234377	Transcript	ENST00000607205.1	antisense	-	2023-03-01	-	-	-	-	-	-	-	rs7336843	-	1	-	HGNC	42700	-	-	0.1472
rs7336843	13:79073097-79073097	C	intron_variant,non_coding_transcript_variant	MODIFIER	RNF219-AS1	ENSG00000234377	Transcript	ENST00000607220.1	antisense	-	2023-03-02	-	-	-	-	-	-	-	rs7336843	-	1	-	HGNC	42700	-	-	0.1472
rs7336843	13:79073097-79073097	C	intron_variant,non_coding_transcript_variant	MODIFIER	RNF219-AS1	ENSG00000234377	Transcript	ENST00000607860.1	antisense	-	2023-04-04	-	-	-	-	-	-	-	rs7336843	-	1	-	HGNC	42700	-	-	0.1472
rs7336843	13:79073097-79073097	C	intron_variant,non_coding_transcript_variant	MODIFIER	RNF219-AS1	ENSG00000234377	Transcript	ENST00000607862.1	antisense	-	2023-02-02	-	-	-	-	-	-	-	rs7336843	-	1	-	HGNC	42700	-	-	0.1472
rs7985506	13:79076098-79076098	T	intron_variant,non_coding_transcript_variant	MODIFIER	RNF219-AS1	ENSG00000234377	Transcript	ENST00000430549.2	antisense	-	2023-04-03	-	-	-	-	-	-	-	rs7985506	-	1	-	HGNC	42700	-	-	0.1468
rs7985506	13:79076098-79076098	T	intron_variant,non_coding_transcript_variant	MODIFIER	RNF219-AS1	ENSG00000234377	Transcript	ENST00000444769.3	antisense	-	2023-05-03	-	-	-	-	-	-	-	rs7985506	-	1	-	HGNC	42700	-	-	0.1468
rs7985506	13:79076098-79076098	T	intron_variant,non_coding_transcript_variant	MODIFIER	RNF219-AS1	ENSG00000234377	Transcript	ENST00000560209.2	antisense	-	2023-03-02	-	-	-	-	-	-	-	rs7985506	-	1	-	HGNC	42700	-	-	0.1468
rs7985506	13:79076098-79076098	T	intron_variant,non_coding_transcript_variant	MODIFIER	RNF219-AS1	ENSG00000234377	Transcript	ENST00000605996.1	antisense	-	2023-04-04	-	-	-	-	-	-	-	rs7985506	-	1	-	HGNC	42700	-	-	0.1468
rs7985506	13:79076098-79076098	T	intron_variant,non_coding_transcript_variant	MODIFIER	RNF219-AS1	ENSG00000234377	Transcript	ENST00000606124.1	antisense	-	2023-04-03	-	-	-	-	-	-	-	rs7985506	-	1	-	HGNC	42700	-	-	0.1468
rs7985506	13:79076098-79076098	T	intron_variant,non_coding_transcript_variant	MODIFIER	RNF219-AS1	ENSG00000234377	Transcript	ENST00000606376.1	antisense	-	2023-03-03	-	-	-	-	-	-	-	rs7985506	-	1	-	HGNC	42700	-	-	0.1468
rs7985506	13:79076098-79076098	T	intron_variant,non_coding_transcript_variant	MODIFIER	RNF219-AS1	ENSG00000234377	Transcript	ENST00000606429.1	antisense	-	2023-05-03	-	-	-	-	-	-	-	rs7985506	-	1	-	HGNC	42700	-	-	0.1468
rs7985506	13:79076098-79076098	T	intron_variant,non_coding_transcript_variant	MODIFIER	RNF219-AS1	ENSG00000234377	Transcript	ENST00000606803.1	antisense	-	2023-03-03	-	-	-	-	-	-	-	rs7985506	-	1	-	HGNC	42700	-	-	0.1468
rs7985506	13:79076098-79076098	T	intron_variant,non_coding_transcript_variant	MODIFIER	RNF219-AS1	ENSG00000234377	Transcript	ENST00000607205.1	antisense	-	2023-03-01	-	-	-	-	-	-	-	rs7985506	-	1	-	HGNC	42700	-	-	0.1468
rs7985506	13:79076098-79076098	T	intron_variant,non_coding_transcript_variant	MODIFIER	RNF219-AS1	ENSG00000234377	Transcript	ENST00000607220.1	antisense	-	2023-03-02	-	-	-	-	-	-	-	rs7985506	-	1	-	HGNC	42700	-	-	0.1468
rs7985506	13:79076098-79076098	T	intron_variant,non_coding_transcript_variant	MODIFIER	RNF219-AS1	ENSG00000234377	Transcript	ENST00000607860.1	antisense	-	2023-04-04	-	-	-	-	-	-	-	rs7985506	-	1	-	HGNC	42700	-	-	0.1468
rs7985506	13:79076098-79076098	T	intron_variant,non_coding_transcript_variant	MODIFIER	RNF219-AS1	ENSG00000234377	Transcript	ENST00000607862.1	antisense	-	2023-02-02	-	-	-	-	-	-	-	rs7985506	-	1	-	HGNC	42700	-	-	0.1468
rs77566093	13:79077266-79077266	T	intron_variant,non_coding_transcript_variant	MODIFIER	RNF219-AS1	ENSG00000234377	Transcript	ENST00000430549.2	antisense	-	2023-04-03	-	-	-	-	-	-	-	rs77566093	-	1	-	HGNC	42700	-	-	0.1196
rs77566093	13:79077266-79077266	T	intron_variant,non_coding_transcript_variant	MODIFIER	RNF219-AS1	ENSG00000234377	Transcript	ENST00000444769.3	antisense	-	2023-05-03	-	-	-	-	-	-	-	rs77566093	-	1	-	HGNC	42700	-	-	0.1196
rs77566093	13:79077266-79077266	T	intron_variant,non_coding_transcript_variant	MODIFIER	RNF219-AS1	ENSG00000234377	Transcript	ENST00000560209.2	antisense	-	2023-03-02	-	-	-	-	-	-	-	rs77566093	-	1	-	HGNC	42700	-	-	0.1196
rs77566093	13:79077266-79077266	T	intron_variant,non_coding_transcript_variant	MODIFIER	RNF219-AS1	ENSG00000234377	Transcript	ENST00000605996.1	antisense	-	2023-04-04	-	-	-	-	-	-	-	rs77566093	-	1	-	HGNC	42700	-	-	0.1196
rs77566093	13:79077266-79077266	T	intron_variant,non_coding_transcript_variant	MODIFIER	RNF219-AS1	ENSG00000234377	Transcript	ENST00000606124.1	antisense	-	2023-04-03	-	-	-	-	-	-	-	rs77566093	-	1	-	HGNC	42700	-	-	0.1196
rs77566093	13:79077266-79077266	T	intron_variant,non_coding_transcript_variant	MODIFIER	RNF219-AS1	ENSG00000234377	Transcript	ENST00000606376.1	antisense	-	2023-03-03	-	-	-	-	-	-	-	rs77566093	-	1	-	HGNC	42700	-	-	0.1196
rs77566093	13:79077266-79077266	T	intron_variant,non_coding_transcript_variant	MODIFIER	RNF219-AS1	ENSG00000234377	Transcript	ENST00000606429.1	antisense	-	2023-05-03	-	-	-	-	-	-	-	rs77566093	-	1	-	HGNC	42700	-	-	0.1196
rs77566093	13:79077266-79077266	T	intron_variant,non_coding_transcript_variant	MODIFIER	RNF219-AS1	ENSG00000234377	Transcript	ENST00000606803.1	antisense	-	2023-03-03	-	-	-	-	-	-	-	rs77566093	-	1	-	HGNC	42700	-	-	0.1196
rs77566093	13:79077266-79077266	T	intron_variant,non_coding_transcript_variant	MODIFIER	RNF219-AS1	ENSG00000234377	Transcript	ENST00000607205.1	antisense	-	2023-03-01	-	-	-	-	-	-	-	rs77566093	-	1	-	HGNC	42700	-	-	0.1196
rs77566093	13:79077266-79077266	T	intron_variant,non_coding_transcript_variant	MODIFIER	RNF219-AS1	ENSG00000234377	Transcript	ENST00000607220.1	antisense	-	2023-03-02	-	-	-	-	-	-	-	rs77566093	-	1	-	HGNC	42700	-	-	0.1196
rs77566093	13:79077266-79077266	T	intron_variant,non_coding_transcript_variant	MODIFIER	RNF219-AS1	ENSG00000234377	Transcript	ENST00000607860.1	antisense	-	2023-04-04	-	-	-	-	-	-	-	rs77566093	-	1	-	HGNC	42700	-	-	0.1196
rs77566093	13:79077266-79077266	T	intron_variant,non_coding_transcript_variant	MODIFIER	RNF219-AS1	ENSG00000234377	Transcript	ENST00000607862.1	antisense	-	2023-02-02	-	-	-	-	-	-	-	rs77566093	-	1	-	HGNC	42700	-	-	0.1196
rs111520033	13:79078611-79078611	T	intron_variant,non_coding_transcript_variant	MODIFIER	RNF219-AS1	ENSG00000234377	Transcript	ENST00000430549.2	antisense	-	2023-04-03	-	-	-	-	-	-	-	rs111520033	-	1	-	HGNC	42700	-	-	0.023
rs111520033	13:79078611-79078611	T	intron_variant,non_coding_transcript_variant	MODIFIER	RNF219-AS1	ENSG00000234377	Transcript	ENST00000444769.3	antisense	-	2023-05-03	-	-	-	-	-	-	-	rs111520033	-	1	-	HGNC	42700	-	-	0.023
rs111520033	13:79078611-79078611	T	intron_variant,non_coding_transcript_variant	MODIFIER	RNF219-AS1	ENSG00000234377	Transcript	ENST00000560209.2	antisense	-	2023-03-02	-	-	-	-	-	-	-	rs111520033	-	1	-	HGNC	42700	-	-	0.023
rs111520033	13:79078611-79078611	T	intron_variant,non_coding_transcript_variant	MODIFIER	RNF219-AS1	ENSG00000234377	Transcript	ENST00000605996.1	antisense	-	2023-04-04	-	-	-	-	-	-	-	rs111520033	-	1	-	HGNC	42700	-	-	0.023
rs111520033	13:79078611-79078611	T	intron_variant,non_coding_transcript_variant	MODIFIER	RNF219-AS1	ENSG00000234377	Transcript	ENST00000606124.1	antisense	-	2023-04-03	-	-	-	-	-	-	-	rs111520033	-	1	-	HGNC	42700	-	-	0.023
rs111520033	13:79078611-79078611	T	intron_variant,non_coding_transcript_variant	MODIFIER	RNF219-AS1	ENSG00000234377	Transcript	ENST00000606376.1	antisense	-	2023-03-03	-	-	-	-	-	-	-	rs111520033	-	1	-	HGNC	42700	-	-	0.023
rs111520033	13:79078611-79078611	T	intron_variant,non_coding_transcript_variant	MODIFIER	RNF219-AS1	ENSG00000234377	Transcript	ENST00000606429.1	antisense	-	2023-05-03	-	-	-	-	-	-	-	rs111520033	-	1	-	HGNC	42700	-	-	0.023
rs111520033	13:79078611-79078611	T	intron_variant,non_coding_transcript_variant	MODIFIER	RNF219-AS1	ENSG00000234377	Transcript	ENST00000606803.1	antisense	-	2023-03-03	-	-	-	-	-	-	-	rs111520033	-	1	-	HGNC	42700	-	-	0.023
rs111520033	13:79078611-79078611	T	intron_variant,non_coding_transcript_variant	MODIFIER	RNF219-AS1	ENSG00000234377	Transcript	ENST00000607205.1	antisense	-	2023-03-01	-	-	-	-	-	-	-	rs111520033	-	1	-	HGNC	42700	-	-	0.023
rs111520033	13:79078611-79078611	T	intron_variant,non_coding_transcript_variant	MODIFIER	RNF219-AS1	ENSG00000234377	Transcript	ENST00000607220.1	antisense	-	2023-03-02	-	-	-	-	-	-	-	rs111520033	-	1	-	HGNC	42700	-	-	0.023
rs111520033	13:79078611-79078611	T	intron_variant,non_coding_transcript_variant	MODIFIER	RNF219-AS1	ENSG00000234377	Transcript	ENST00000607860.1	antisense	-	2023-04-04	-	-	-	-	-	-	-	rs111520033	-	1	-	HGNC	42700	-	-	0.023
rs111520033	13:79078611-79078611	T	intron_variant,non_coding_transcript_variant	MODIFIER	RNF219-AS1	ENSG00000234377	Transcript	ENST00000607862.1	antisense	-	2023-02-02	-	-	-	-	-	-	-	rs111520033	-	1	-	HGNC	42700	-	-	0.023
rs77573245	13:79079622-79079622	C	intron_variant,non_coding_transcript_variant	MODIFIER	RNF219-AS1	ENSG00000234377	Transcript	ENST00000430549.2	antisense	-	2023-04-03	-	-	-	-	-	-	-	rs77573245	-	1	-	HGNC	42700	-	-	0.0733
rs77573245	13:79079622-79079622	C	intron_variant,non_coding_transcript_variant	MODIFIER	RNF219-AS1	ENSG00000234377	Transcript	ENST00000444769.3	antisense	-	2023-05-03	-	-	-	-	-	-	-	rs77573245	-	1	-	HGNC	42700	-	-	0.0733
rs77573245	13:79079622-79079622	C	intron_variant,non_coding_transcript_variant	MODIFIER	RNF219-AS1	ENSG00000234377	Transcript	ENST00000560209.2	antisense	-	2023-03-02	-	-	-	-	-	-	-	rs77573245	-	1	-	HGNC	42700	-	-	0.0733
rs77573245	13:79079622-79079622	C	intron_variant,non_coding_transcript_variant	MODIFIER	RNF219-AS1	ENSG00000234377	Transcript	ENST00000605996.1	antisense	-	2023-04-04	-	-	-	-	-	-	-	rs77573245	-	1	-	HGNC	42700	-	-	0.0733
rs77573245	13:79079622-79079622	C	intron_variant,non_coding_transcript_variant	MODIFIER	RNF219-AS1	ENSG00000234377	Transcript	ENST00000606124.1	antisense	-	2023-04-03	-	-	-	-	-	-	-	rs77573245	-	1	-	HGNC	42700	-	-	0.0733
rs77573245	13:79079622-79079622	C	intron_variant,non_coding_transcript_variant	MODIFIER	RNF219-AS1	ENSG00000234377	Transcript	ENST00000606376.1	antisense	-	2023-03-03	-	-	-	-	-	-	-	rs77573245	-	1	-	HGNC	42700	-	-	0.0733
rs77573245	13:79079622-79079622	C	intron_variant,non_coding_transcript_variant	MODIFIER	RNF219-AS1	ENSG00000234377	Transcript	ENST00000606429.1	antisense	-	2023-05-03	-	-	-	-	-	-	-	rs77573245	-	1	-	HGNC	42700	-	-	0.0733
rs77573245	13:79079622-79079622	C	intron_variant,non_coding_transcript_variant	MODIFIER	RNF219-AS1	ENSG00000234377	Transcript	ENST00000606803.1	antisense	-	2023-03-03	-	-	-	-	-	-	-	rs77573245	-	1	-	HGNC	42700	-	-	0.0733
rs77573245	13:79079622-79079622	C	intron_variant,non_coding_transcript_variant	MODIFIER	RNF219-AS1	ENSG00000234377	Transcript	ENST00000607205.1	antisense	-	2023-03-01	-	-	-	-	-	-	-	rs77573245	-	1	-	HGNC	42700	-	-	0.0733
rs77573245	13:79079622-79079622	C	intron_variant,non_coding_transcript_variant	MODIFIER	RNF219-AS1	ENSG00000234377	Transcript	ENST00000607220.1	antisense	-	2023-03-02	-	-	-	-	-	-	-	rs77573245	-	1	-	HGNC	42700	-	-	0.0733
rs77573245	13:79079622-79079622	C	intron_variant,non_coding_transcript_variant	MODIFIER	RNF219-AS1	ENSG00000234377	Transcript	ENST00000607860.1	antisense	-	2023-04-04	-	-	-	-	-	-	-	rs77573245	-	1	-	HGNC	42700	-	-	0.0733
rs77573245	13:79079622-79079622	C	intron_variant,non_coding_transcript_variant	MODIFIER	RNF219-AS1	ENSG00000234377	Transcript	ENST00000607862.1	antisense	-	2023-02-02	-	-	-	-	-	-	-	rs77573245	-	1	-	HGNC	42700	-	-	0.0733
rs111828935	13:79095370-79095370	G	intron_variant,non_coding_transcript_variant	MODIFIER	RNF219-AS1	ENSG00000234377	Transcript	ENST00000430549.2	antisense	-	2023-04-03	-	-	-	-	-	-	-	rs111828935	-	1	-	HGNC	42700	-	-	0.0226
rs111828935	13:79095370-79095370	G	intron_variant,non_coding_transcript_variant	MODIFIER	RNF219-AS1	ENSG00000234377	Transcript	ENST00000444769.3	antisense	-	2023-05-03	-	-	-	-	-	-	-	rs111828935	-	1	-	HGNC	42700	-	-	0.0226
rs111828935	13:79095370-79095370	G	intron_variant,non_coding_transcript_variant	MODIFIER	RNF219-AS1	ENSG00000234377	Transcript	ENST00000560209.2	antisense	-	2023-03-02	-	-	-	-	-	-	-	rs111828935	-	1	-	HGNC	42700	-	-	0.0226
rs111828935	13:79095370-79095370	G	intron_variant,non_coding_transcript_variant	MODIFIER	RNF219-AS1	ENSG00000234377	Transcript	ENST00000605996.1	antisense	-	2023-04-04	-	-	-	-	-	-	-	rs111828935	-	1	-	HGNC	42700	-	-	0.0226
rs111828935	13:79095370-79095370	G	intron_variant,non_coding_transcript_variant	MODIFIER	RNF219-AS1	ENSG00000234377	Transcript	ENST00000606124.1	antisense	-	2023-04-03	-	-	-	-	-	-	-	rs111828935	-	1	-	HGNC	42700	-	-	0.0226
rs111828935	13:79095370-79095370	G	intron_variant,non_coding_transcript_variant	MODIFIER	RNF219-AS1	ENSG00000234377	Transcript	ENST00000606376.1	antisense	-	2023-03-03	-	-	-	-	-	-	-	rs111828935	-	1	-	HGNC	42700	-	-	0.0226
rs111828935	13:79095370-79095370	G	intron_variant,non_coding_transcript_variant	MODIFIER	RNF219-AS1	ENSG00000234377	Transcript	ENST00000606429.1	antisense	-	2023-05-03	-	-	-	-	-	-	-	rs111828935	-	1	-	HGNC	42700	-	-	0.0226
rs111828935	13:79095370-79095370	G	intron_variant,non_coding_transcript_variant	MODIFIER	RNF219-AS1	ENSG00000234377	Transcript	ENST00000606803.1	antisense	-	2023-03-03	-	-	-	-	-	-	-	rs111828935	-	1	-	HGNC	42700	-	-	0.0226
rs111828935	13:79095370-79095370	G	intron_variant,non_coding_transcript_variant	MODIFIER	RNF219-AS1	ENSG00000234377	Transcript	ENST00000607205.1	antisense	-	2023-03-01	-	-	-	-	-	-	-	rs111828935	-	1	-	HGNC	42700	-	-	0.0226
rs111828935	13:79095370-79095370	G	intron_variant,non_coding_transcript_variant	MODIFIER	RNF219-AS1	ENSG00000234377	Transcript	ENST00000607220.1	antisense	-	2023-03-02	-	-	-	-	-	-	-	rs111828935	-	1	-	HGNC	42700	-	-	0.0226
rs111828935	13:79095370-79095370	G	intron_variant,non_coding_transcript_variant	MODIFIER	RNF219-AS1	ENSG00000234377	Transcript	ENST00000607860.1	antisense	-	2023-04-04	-	-	-	-	-	-	-	rs111828935	-	1	-	HGNC	42700	-	-	0.0226
rs111828935	13:79095370-79095370	G	intron_variant,non_coding_transcript_variant	MODIFIER	RNF219-AS1	ENSG00000234377	Transcript	ENST00000607862.1	antisense	-	2023-02-02	-	-	-	-	-	-	-	rs111828935	-	1	-	HGNC	42700	-	-	0.0226
rs80124057	13:79129139-79129139	A	intron_variant,non_coding_transcript_variant	MODIFIER	RNF219-AS1	ENSG00000234377	Transcript	ENST00000430549.2	antisense	-	2023-04-03	-	-	-	-	-	-	-	rs80124057	-	1	-	HGNC	42700	-	-	0.0218
rs80124057	13:79129139-79129139	A	intron_variant,non_coding_transcript_variant	MODIFIER	RNF219-AS1	ENSG00000234377	Transcript	ENST00000444769.3	antisense	-	2023-05-03	-	-	-	-	-	-	-	rs80124057	-	1	-	HGNC	42700	-	-	0.0218
rs80124057	13:79129139-79129139	A	intron_variant,non_coding_transcript_variant	MODIFIER	RNF219-AS1	ENSG00000234377	Transcript	ENST00000560209.2	antisense	-	2023-03-02	-	-	-	-	-	-	-	rs80124057	-	1	-	HGNC	42700	-	-	0.0218
rs80124057	13:79129139-79129139	A	intron_variant,non_coding_transcript_variant	MODIFIER	RNF219-AS1	ENSG00000234377	Transcript	ENST00000605996.1	antisense	-	2023-04-04	-	-	-	-	-	-	-	rs80124057	-	1	-	HGNC	42700	-	-	0.0218
rs80124057	13:79129139-79129139	A	intron_variant,non_coding_transcript_variant	MODIFIER	RNF219-AS1	ENSG00000234377	Transcript	ENST00000606124.1	antisense	-	2023-04-03	-	-	-	-	-	-	-	rs80124057	-	1	-	HGNC	42700	-	-	0.0218
rs80124057	13:79129139-79129139	A	intron_variant,non_coding_transcript_variant	MODIFIER	RNF219-AS1	ENSG00000234377	Transcript	ENST00000606376.1	antisense	-	2023-03-03	-	-	-	-	-	-	-	rs80124057	-	1	-	HGNC	42700	-	-	0.0218
rs80124057	13:79129139-79129139	A	intron_variant,non_coding_transcript_variant	MODIFIER	RNF219-AS1	ENSG00000234377	Transcript	ENST00000606429.1	antisense	-	2023-05-03	-	-	-	-	-	-	-	rs80124057	-	1	-	HGNC	42700	-	-	0.0218
rs80124057	13:79129139-79129139	A	intron_variant,non_coding_transcript_variant	MODIFIER	RNF219-AS1	ENSG00000234377	Transcript	ENST00000606803.1	antisense	-	2023-03-03	-	-	-	-	-	-	-	rs80124057	-	1	-	HGNC	42700	-	-	0.0218
rs80124057	13:79129139-79129139	A	intron_variant,non_coding_transcript_variant	MODIFIER	RNF219-AS1	ENSG00000234377	Transcript	ENST00000607205.1	antisense	-	2023-03-01	-	-	-	-	-	-	-	rs80124057	-	1	-	HGNC	42700	-	-	0.0218
rs80124057	13:79129139-79129139	A	intron_variant,non_coding_transcript_variant	MODIFIER	RNF219-AS1	ENSG00000234377	Transcript	ENST00000607220.1	antisense	-	2023-03-02	-	-	-	-	-	-	-	rs80124057	-	1	-	HGNC	42700	-	-	0.0218
rs80124057	13:79129139-79129139	A	intron_variant,non_coding_transcript_variant	MODIFIER	RNF219-AS1	ENSG00000234377	Transcript	ENST00000607860.1	antisense	-	2023-04-04	-	-	-	-	-	-	-	rs80124057	-	1	-	HGNC	42700	-	-	0.0218
rs80124057	13:79129139-79129139	A	intron_variant,non_coding_transcript_variant	MODIFIER	RNF219-AS1	ENSG00000234377	Transcript	ENST00000607862.1	antisense	-	2023-02-02	-	-	-	-	-	-	-	rs80124057	-	1	-	HGNC	42700	-	-	0.0218
rs80124057	13:79129139-79129139	A	regulatory_region_variant	MODIFIER	-	-	RegulatoryFeature	ENSR00001852873	open_chromatin_region	-	-	-	-	-	-	-	-	-	rs80124057	-	-	-	-	-	-	-	0.0218
rs73537022	13:79139823-79139823	A	intron_variant,non_coding_transcript_variant	MODIFIER	RNF219-AS1	ENSG00000234377	Transcript	ENST00000430549.2	antisense	-	2023-04-03	-	-	-	-	-	-	-	rs73537022	-	1	-	HGNC	42700	-	-	0.1482
rs73537022	13:79139823-79139823	A	intron_variant,non_coding_transcript_variant	MODIFIER	RNF219-AS1	ENSG00000234377	Transcript	ENST00000444769.3	antisense	-	2023-05-03	-	-	-	-	-	-	-	rs73537022	-	1	-	HGNC	42700	-	-	0.1482
rs73537022	13:79139823-79139823	A	intron_variant,non_coding_transcript_variant	MODIFIER	RNF219-AS1	ENSG00000234377	Transcript	ENST00000560209.2	antisense	-	2023-03-02	-	-	-	-	-	-	-	rs73537022	-	1	-	HGNC	42700	-	-	0.1482
rs73537022	13:79139823-79139823	A	intron_variant,non_coding_transcript_variant	MODIFIER	RNF219-AS1	ENSG00000234377	Transcript	ENST00000605996.1	antisense	-	2023-04-04	-	-	-	-	-	-	-	rs73537022	-	1	-	HGNC	42700	-	-	0.1482
rs73537022	13:79139823-79139823	A	intron_variant,non_coding_transcript_variant	MODIFIER	RNF219-AS1	ENSG00000234377	Transcript	ENST00000606124.1	antisense	-	2023-04-03	-	-	-	-	-	-	-	rs73537022	-	1	-	HGNC	42700	-	-	0.1482
rs73537022	13:79139823-79139823	A	intron_variant,non_coding_transcript_variant	MODIFIER	RNF219-AS1	ENSG00000234377	Transcript	ENST00000606376.1	antisense	-	2023-03-03	-	-	-	-	-	-	-	rs73537022	-	1	-	HGNC	42700	-	-	0.1482
rs73537022	13:79139823-79139823	A	intron_variant,non_coding_transcript_variant	MODIFIER	RNF219-AS1	ENSG00000234377	Transcript	ENST00000606429.1	antisense	-	2023-05-03	-	-	-	-	-	-	-	rs73537022	-	1	-	HGNC	42700	-	-	0.1482
rs73537022	13:79139823-79139823	A	intron_variant,non_coding_transcript_variant	MODIFIER	RNF219-AS1	ENSG00000234377	Transcript	ENST00000606803.1	antisense	-	2023-03-03	-	-	-	-	-	-	-	rs73537022	-	1	-	HGNC	42700	-	-	0.1482
rs73537022	13:79139823-79139823	A	intron_variant,non_coding_transcript_variant	MODIFIER	RNF219-AS1	ENSG00000234377	Transcript	ENST00000607205.1	antisense	-	2023-03-01	-	-	-	-	-	-	-	rs73537022	-	1	-	HGNC	42700	-	-	0.1482
rs73537022	13:79139823-79139823	A	intron_variant,non_coding_transcript_variant	MODIFIER	RNF219-AS1	ENSG00000234377	Transcript	ENST00000607220.1	antisense	-	2023-03-02	-	-	-	-	-	-	-	rs73537022	-	1	-	HGNC	42700	-	-	0.1482
rs73537022	13:79139823-79139823	A	intron_variant,non_coding_transcript_variant	MODIFIER	RNF219-AS1	ENSG00000234377	Transcript	ENST00000607860.1	antisense	-	2023-04-04	-	-	-	-	-	-	-	rs73537022	-	1	-	HGNC	42700	-	-	0.1482
rs73537022	13:79139823-79139823	A	intron_variant,non_coding_transcript_variant	MODIFIER	RNF219-AS1	ENSG00000234377	Transcript	ENST00000607862.1	antisense	-	2023-02-02	-	-	-	-	-	-	-	rs73537022	-	1	-	HGNC	42700	-	-	0.1482
rs371001596	13:79175772-79175772	G	missense_variant	MODERATE	POU4F1	ENSG00000152192	Transcript	ENST00000377208.5	protein_coding	2023-02-02	-	-	-	1250	1038	346	K/N	aaG/aaC	rs371001596	-	-1	-	HGNC	9218	tolerated(0.19)	benign(0.101)	-
rs371001596	13:79175772-79175772	T	synonymous_variant	LOW	POU4F1	ENSG00000152192	Transcript	ENST00000377208.5	protein_coding	2023-02-02	-	-	-	1250	1038	346	K	aaG/aaA	rs371001596	-	-1	-	HGNC	9218	-	-	-
rs371001596	13:79175772-79175772	G	intron_variant,non_coding_transcript_variant	MODIFIER	RNF219-AS1	ENSG00000234377	Transcript	ENST00000430549.2	antisense	-	2023-04-04	-	-	-	-	-	-	-	rs371001596	-	1	-	HGNC	42700	-	-	-
rs371001596	13:79175772-79175772	T	intron_variant,non_coding_transcript_variant	MODIFIER	RNF219-AS1	ENSG00000234377	Transcript	ENST00000430549.2	antisense	-	2023-04-04	-	-	-	-	-	-	-	rs371001596	-	1	-	HGNC	42700	-	-	-
rs371001596	13:79175772-79175772	G	intron_variant,non_coding_transcript_variant	MODIFIER	RNF219-AS1	ENSG00000234377	Transcript	ENST00000444769.3	antisense	-	2023-05-04	-	-	-	-	-	-	-	rs371001596	-	1	-	HGNC	42700	-	-	-
rs371001596	13:79175772-79175772	T	intron_variant,non_coding_transcript_variant	MODIFIER	RNF219-AS1	ENSG00000234377	Transcript	ENST00000444769.3	antisense	-	2023-05-04	-	-	-	-	-	-	-	rs371001596	-	1	-	HGNC	42700	-	-	-
rs371001596	13:79175772-79175772	G	intron_variant,non_coding_transcript_variant	MODIFIER	RNF219-AS1	ENSG00000234377	Transcript	ENST00000560209.2	antisense	-	2023-03-02	-	-	-	-	-	-	-	rs371001596	-	1	-	HGNC	42700	-	-	-
rs371001596	13:79175772-79175772	T	intron_variant,non_coding_transcript_variant	MODIFIER	RNF219-AS1	ENSG00000234377	Transcript	ENST00000560209.2	antisense	-	2023-03-02	-	-	-	-	-	-	-	rs371001596	-	1	-	HGNC	42700	-	-	-
rs371001596	13:79175772-79175772	G	intron_variant,non_coding_transcript_variant	MODIFIER	RNF219-AS1	ENSG00000234377	Transcript	ENST00000560584.2	antisense	-	2023-03-01	-	-	-	-	-	-	-	rs371001596	-	1	-	HGNC	42700	-	-	-
rs371001596	13:79175772-79175772	T	intron_variant,non_coding_transcript_variant	MODIFIER	RNF219-AS1	ENSG00000234377	Transcript	ENST00000560584.2	antisense	-	2023-03-01	-	-	-	-	-	-	-	rs371001596	-	1	-	HGNC	42700	-	-	-
rs371001596	13:79175772-79175772	G	intron_variant,non_coding_transcript_variant	MODIFIER	RNF219-AS1	ENSG00000234377	Transcript	ENST00000606124.1	antisense	-	2023-04-03	-	-	-	-	-	-	-	rs371001596	-	1	-	HGNC	42700	-	-	-
rs371001596	13:79175772-79175772	T	intron_variant,non_coding_transcript_variant	MODIFIER	RNF219-AS1	ENSG00000234377	Transcript	ENST00000606124.1	antisense	-	2023-04-03	-	-	-	-	-	-	-	rs371001596	-	1	-	HGNC	42700	-	-	-
rs371001596	13:79175772-79175772	G	intron_variant,non_coding_transcript_variant	MODIFIER	RNF219-AS1	ENSG00000234377	Transcript	ENST00000606376.1	antisense	-	2023-03-03	-	-	-	-	-	-	-	rs371001596	-	1	-	HGNC	42700	-	-	-
rs371001596	13:79175772-79175772	T	intron_variant,non_coding_transcript_variant	MODIFIER	RNF219-AS1	ENSG00000234377	Transcript	ENST00000606376.1	antisense	-	2023-03-03	-	-	-	-	-	-	-	rs371001596	-	1	-	HGNC	42700	-	-	-
rs371001596	13:79175772-79175772	G	intron_variant,non_coding_transcript_variant	MODIFIER	RNF219-AS1	ENSG00000234377	Transcript	ENST00000606429.1	antisense	-	2023-05-03	-	-	-	-	-	-	-	rs371001596	-	1	-	HGNC	42700	-	-	-
rs371001596	13:79175772-79175772	T	intron_variant,non_coding_transcript_variant	MODIFIER	RNF219-AS1	ENSG00000234377	Transcript	ENST00000606429.1	antisense	-	2023-05-03	-	-	-	-	-	-	-	rs371001596	-	1	-	HGNC	42700	-	-	-
rs371001596	13:79175772-79175772	G	intron_variant,non_coding_transcript_variant	MODIFIER	RNF219-AS1	ENSG00000234377	Transcript	ENST00000607205.1	antisense	-	2023-03-02	-	-	-	-	-	-	-	rs371001596	-	1	-	HGNC	42700	-	-	-
rs371001596	13:79175772-79175772	T	intron_variant,non_coding_transcript_variant	MODIFIER	RNF219-AS1	ENSG00000234377	Transcript	ENST00000607205.1	antisense	-	2023-03-02	-	-	-	-	-	-	-	rs371001596	-	1	-	HGNC	42700	-	-	-
rs371001596	13:79175772-79175772	G	intron_variant,non_coding_transcript_variant	MODIFIER	RNF219-AS1	ENSG00000234377	Transcript	ENST00000607220.1	antisense	-	2023-03-02	-	-	-	-	-	-	-	rs371001596	-	1	-	HGNC	42700	-	-	-
rs371001596	13:79175772-79175772	T	intron_variant,non_coding_transcript_variant	MODIFIER	RNF219-AS1	ENSG00000234377	Transcript	ENST00000607220.1	antisense	-	2023-03-02	-	-	-	-	-	-	-	rs371001596	-	1	-	HGNC	42700	-	-	-
rs371001596	13:79175772-79175772	G	downstream_gene_variant	MODIFIER	RP11-52L5.6	ENSG00000271776	Transcript	ENST00000607269.1	antisense	-	-	-	-	-	-	-	-	-	rs371001596	2018	1	-	Clone_based_vega_gene	-	-	-	-
rs371001596	13:79175772-79175772	T	downstream_gene_variant	MODIFIER	RP11-52L5.6	ENSG00000271776	Transcript	ENST00000607269.1	antisense	-	-	-	-	-	-	-	-	-	rs371001596	2018	1	-	Clone_based_vega_gene	-	-	-	-
rs371001596	13:79175772-79175772	G	intron_variant,non_coding_transcript_variant	MODIFIER	RNF219-AS1	ENSG00000234377	Transcript	ENST00000607860.1	antisense	-	2023-04-04	-	-	-	-	-	-	-	rs371001596	-	1	-	HGNC	42700	-	-	-
rs371001596	13:79175772-79175772	T	intron_variant,non_coding_transcript_variant	MODIFIER	RNF219-AS1	ENSG00000234377	Transcript	ENST00000607860.1	antisense	-	2023-04-04	-	-	-	-	-	-	-	rs371001596	-	1	-	HGNC	42700	-	-	-
rs77933991	13:79185399-79185399	A	downstream_gene_variant	MODIFIER	RNF219	ENSG00000152193	Transcript	ENST00000282003.6	protein_coding	-	-	-	-	-	-	-	-	-	rs77933991	3027	-1	-	HGNC	20308	-	-	0.0865
rs77933991	13:79185399-79185399	A	downstream_gene_variant	MODIFIER	RNF219-AS1	ENSG00000234377	Transcript	ENST00000444769.3	antisense	-	-	-	-	-	-	-	-	-	rs77933991	4262	1	-	HGNC	42700	-	-	0.0865
rs77933991	13:79185399-79185399	A	intron_variant,non_coding_transcript_variant	MODIFIER	RNF219-AS1	ENSG00000234377	Transcript	ENST00000560209.2	antisense	-	2023-03-03	-	-	-	-	-	-	-	rs77933991	-	1	-	HGNC	42700	-	-	0.0865
rs77933991	13:79185399-79185399	A	intron_variant,non_coding_transcript_variant	MODIFIER	RNF219-AS1	ENSG00000234377	Transcript	ENST00000560584.2	antisense	-	2023-03-03	-	-	-	-	-	-	-	rs77933991	-	1	-	HGNC	42700	-	-	0.0865
rs77933991	13:79185399-79185399	A	downstream_gene_variant	MODIFIER	RNF219-AS1	ENSG00000234377	Transcript	ENST00000606124.1	antisense	-	-	-	-	-	-	-	-	-	rs77933991	4248	1	-	HGNC	42700	-	-	0.0865
rs77933991	13:79185399-79185399	A	intron_variant,non_coding_transcript_variant	MODIFIER	RNF219-AS1	ENSG00000234377	Transcript	ENST00000606429.1	antisense	-	2023-05-05	-	-	-	-	-	-	-	rs77933991	-	1	-	HGNC	42700	-	-	0.0865
rs77933991	13:79185399-79185399	A	downstream_gene_variant	MODIFIER	RNF219-AS1	ENSG00000234377	Transcript	ENST00000607205.1	antisense	-	-	-	-	-	-	-	-	-	rs77933991	4258	1	-	HGNC	42700	-	-	0.0865
rs77933991	13:79185399-79185399	A	downstream_gene_variant	MODIFIER	RNF219-AS1	ENSG00000234377	Transcript	ENST00000607220.1	antisense	-	-	-	-	-	-	-	-	-	rs77933991	4182	1	-	HGNC	42700	-	-	0.0865
rs542236582	13:79193466-79193466	A	intron_variant	MODIFIER	RNF219	ENSG00000152193	Transcript	ENST00000282003.6	protein_coding	-	2023-05-05	-	-	-	-	-	-	-	rs542236582	-	-1	-	HGNC	20308	-	-	0.0383
rs542236582	13:79193466-79193466	A	downstream_gene_variant	MODIFIER	RNF219-AS1	ENSG00000234377	Transcript	ENST00000560209.2	antisense	-	-	-	-	-	-	-	-	-	rs542236582	3369	1	-	HGNC	42700	-	-	0.0383
rs542236582	13:79193466-79193466	A	downstream_gene_variant	MODIFIER	RNF219-AS1	ENSG00000234377	Transcript	ENST00000560584.2	antisense	-	-	-	-	-	-	-	-	-	rs542236582	2003	1	-	HGNC	42700	-	-	0.0383
rs542236582	13:79193466-79193466	A	downstream_gene_variant	MODIFIER	RNF219-AS1	ENSG00000234377	Transcript	ENST00000606429.1	antisense	-	-	-	-	-	-	-	-	-	rs542236582	2006	1	-	HGNC	42700	-	-	0.0383
rs17816414	13:79199572-79199572	C	intron_variant	MODIFIER	RNF219	ENSG00000152193	Transcript	ENST00000282003.6	protein_coding	-	2023-05-05	-	-	-	-	-	-	-	rs17816414	-	-1	-	HGNC	20308	-	-	0.0845
rs4569143	13:79208620-79208620	G	intron_variant	MODIFIER	RNF219	ENSG00000152193	Transcript	ENST00000282003.6	protein_coding	-	2023-05-05	-	-	-	-	-	-	-	rs4569143	-	-1	-	HGNC	20308	-	-	-
rs4569143	13:79208620-79208620	T	intron_variant	MODIFIER	RNF219	ENSG00000152193	Transcript	ENST00000282003.6	protein_coding	-	2023-05-05	-	-	-	-	-	-	-	rs4569143	-	-1	-	HGNC	20308	-	-	0.0799
rs77699404	13:79222075-79222075	A	intron_variant	MODIFIER	RNF219	ENSG00000152193	Transcript	ENST00000282003.6	protein_coding	-	2023-05-01	-	-	-	-	-	-	-	rs77699404	-	-1	-	HGNC	20308	-	-	0.0799
rs183918749	13:79222440-79222440	G	intron_variant	MODIFIER	RNF219	ENSG00000152193	Transcript	ENST00000282003.6	protein_coding	-	2023-05-01	-	-	-	-	-	-	-	rs183918749	-	-1	-	HGNC	20308	-	-	0.0785
rs140677865	13:79222555-79222555	TTTTTTT	intron_variant	MODIFIER	RNF219	ENSG00000152193	Transcript	ENST00000282003.6	protein_coding	-	2023-05-01	-	-	-	-	-	-	-	rs140677865	-	-1	-	HGNC	20308	-	-	0.0959
rs78785078	13:79223181-79223181	C	intron_variant	MODIFIER	RNF219	ENSG00000152193	Transcript	ENST00000282003.6	protein_coding	-	2023-05-01	-	-	-	-	-	-	-	rs78785078	-	-1	-	HGNC	20308	-	-	0.0799
rs75215391	13:79223236-79223236	A	intron_variant	MODIFIER	RNF219	ENSG00000152193	Transcript	ENST00000282003.6	protein_coding	-	2023-05-01	-	-	-	-	-	-	-	rs75215391	-	-1	-	HGNC	20308	-	-	0.0799
rs78783801	13:79223502-79223502	T	intron_variant	MODIFIER	RNF219	ENSG00000152193	Transcript	ENST00000282003.6	protein_coding	-	2023-05-01	-	-	-	-	-	-	-	rs78783801	-	-1	-	HGNC	20308	-	-	0.0801
rs79896680	13:79232102-79232102	A	intron_variant	MODIFIER	RNF219	ENSG00000152193	Transcript	ENST00000282003.6	protein_coding	-	2023-05-01	-	-	-	-	-	-	-	rs79896680	-	-1	-	HGNC	20308	-	-	0.0797
rs79896680	13:79232102-79232102	A	regulatory_region_variant	MODIFIER	-	-	RegulatoryFeature	ENSR00000064102	promoter	-	-	-	-	-	-	-	-	-	rs79896680	-	-	-	-	-	-	-	0.0797
rs199501493	13:79322625-79322625	AAAAAA	intergenic_variant	MODIFIER	-	-	-	-	-	-	-	-	-	-	-	-	-	-	rs199501493	-	-	-	-	-	-	-	0.0116
rs777042174	13:85850733-85850733	G	intergenic_variant	MODIFIER	-	-	-	-	-	-	-	-	-	-	-	-	-	-	rs777042174	-	-	-	-	-	-	-	-
rs16945184	13:91755199-91755199	T	intergenic_variant	MODIFIER	-	-	-	-	-	-	-	-	-	-	-	-	-	-	rs16945184	-	-	-	-	-	-	-	0.1432
rs3051154	13:97287141-97287141	TTGTTGG	intron_variant	MODIFIER	HS6ST3	ENSG00000185352	Transcript	ENST00000376705.2	protein_coding	-	2023-01-01	-	-	-	-	-	-	-	rs3051154	-	1	-	HGNC	19134	-	-	0.3812
rs3051154	13:97287141-97287141	TTGTTGGACTTGTTGA	intron_variant	MODIFIER	HS6ST3	ENSG00000185352	Transcript	ENST00000376705.2	protein_coding	-	2023-01-01	-	-	-	-	-	-	-	rs3051154	-	1	-	HGNC	19134	-	-	-
rs3051154	13:97287141-97287141	TTGTTGGACTTGTTGAGTCA	intron_variant	MODIFIER	HS6ST3	ENSG00000185352	Transcript	ENST00000376705.2	protein_coding	-	2023-01-01	-	-	-	-	-	-	-	rs3051154	-	1	-	HGNC	19134	-	-	-
rs3051154	13:97287141-97287141	TTTTTGG	intron_variant	MODIFIER	HS6ST3	ENSG00000185352	Transcript	ENST00000376705.2	protein_coding	-	2023-01-01	-	-	-	-	-	-	-	rs3051154	-	1	-	HGNC	19134	-	-	0.4694
rs1555315767	13:97287142-97287142	CTTG	intron_variant	MODIFIER	HS6ST3	ENSG00000185352	Transcript	ENST00000376705.2	protein_coding	-	2023-01-01	-	-	-	-	-	-	-	rs1555315767	-	1	-	HGNC	19134	-	-	0.4694
rs58997196	13:97287144-97287144	G	intron_variant	MODIFIER	HS6ST3	ENSG00000185352	Transcript	ENST00000376705.2	protein_coding	-	2023-01-01	-	-	-	-	-	-	-	rs58997196	-	1	-	HGNC	19134	-	-	0.4694
rs58997196	13:97287144-97287144	GTTG	intron_variant	MODIFIER	HS6ST3	ENSG00000185352	Transcript	ENST00000376705.2	protein_coding	-	2023-01-01	-	-	-	-	-	-	-	rs58997196	-	1	-	HGNC	19134	-	-	-
rs58997196	13:97287144-97287144	GTTGGACTTGTTG	intron_variant	MODIFIER	HS6ST3	ENSG00000185352	Transcript	ENST00000376705.2	protein_coding	-	2023-01-01	-	-	-	-	-	-	-	rs58997196	-	1	-	HGNC	19134	-	-	-
rs58997196	13:97287144-97287144	GTTGGACTTGTTGAGTC	intron_variant	MODIFIER	HS6ST3	ENSG00000185352	Transcript	ENST00000376705.2	protein_coding	-	2023-01-01	-	-	-	-	-	-	-	rs58997196	-	1	-	HGNC	19134	-	-	-
rs68038187	13:102183966-102183967	-	intron_variant	MODIFIER	ITGBL1	ENSG00000198542	Transcript	ENST00000376162.3	protein_coding	-	2023-09-01	-	-	-	-	-	-	-	rs68038187	-	1	-	HGNC	6164	-	-	-
rs68038187	13:102183966-102183967	-	intron_variant	MODIFIER	ITGBL1	ENSG00000198542	Transcript	ENST00000376180.3	protein_coding	-	2023-10-02	-	-	-	-	-	-	-	rs68038187	-	1	-	HGNC	6164	-	-	-
rs68038187	13:102183966-102183967	-	intron_variant	MODIFIER	ITGBL1	ENSG00000198542	Transcript	ENST00000545560.2	protein_coding	-	2023-10-01	-	-	-	-	-	-	-	rs68038187	-	1	-	HGNC	6164	-	-	-
rs885304	13:102204834-102204834	T	intron_variant	MODIFIER	ITGBL1	ENSG00000198542	Transcript	ENST00000376162.3	protein_coding	-	2023-09-01	-	-	-	-	-	-	-	rs885304	-	1	-	HGNC	6164	-	-	0.3155
rs885304	13:102204834-102204834	T	intron_variant	MODIFIER	ITGBL1	ENSG00000198542	Transcript	ENST00000376180.3	protein_coding	-	2023-10-02	-	-	-	-	-	-	-	rs885304	-	1	-	HGNC	6164	-	-	0.3155
rs885304	13:102204834-102204834	T	intron_variant	MODIFIER	ITGBL1	ENSG00000198542	Transcript	ENST00000545560.2	protein_coding	-	2023-10-01	-	-	-	-	-	-	-	rs885304	-	1	-	HGNC	6164	-	-	0.3155
rs885304	13:102204834-102204834	T	regulatory_region_variant	MODIFIER	-	-	RegulatoryFeature	ENSR00001855069	enhancer	-	-	-	-	-	-	-	-	-	rs885304	-	-	-	-	-	-	-	0.3155
rs9557700	13:102206340-102206340	A	intron_variant	MODIFIER	ITGBL1	ENSG00000198542	Transcript	ENST00000376162.3	protein_coding	-	2023-09-01	-	-	-	-	-	-	-	rs9557700	-	1	-	HGNC	6164	-	-	0.2949
rs9557700	13:102206340-102206340	A	intron_variant	MODIFIER	ITGBL1	ENSG00000198542	Transcript	ENST00000376180.3	protein_coding	-	2023-10-02	-	-	-	-	-	-	-	rs9557700	-	1	-	HGNC	6164	-	-	0.2949
rs9557700	13:102206340-102206340	A	intron_variant	MODIFIER	ITGBL1	ENSG00000198542	Transcript	ENST00000545560.2	protein_coding	-	2023-10-01	-	-	-	-	-	-	-	rs9557700	-	1	-	HGNC	6164	-	-	0.2949
rs9557700	13:102206340-102206340	A	regulatory_region_variant	MODIFIER	-	-	RegulatoryFeature	ENSR00001855070	enhancer	-	-	-	-	-	-	-	-	-	rs9557700	-	-	-	-	-	-	-	0.2949
rs74119856	13:102210642-102210642	G	intron_variant	MODIFIER	ITGBL1	ENSG00000198542	Transcript	ENST00000376162.3	protein_coding	-	2023-09-01	-	-	-	-	-	-	-	rs74119856	-	1	-	HGNC	6164	-	-	0.2881
rs74119856	13:102210642-102210642	G	intron_variant	MODIFIER	ITGBL1	ENSG00000198542	Transcript	ENST00000376180.3	protein_coding	-	2023-10-02	-	-	-	-	-	-	-	rs74119856	-	1	-	HGNC	6164	-	-	0.2881
rs74119856	13:102210642-102210642	G	intron_variant	MODIFIER	ITGBL1	ENSG00000198542	Transcript	ENST00000545560.2	protein_coding	-	2023-10-01	-	-	-	-	-	-	-	rs74119856	-	1	-	HGNC	6164	-	-	0.2881
rs9554806	13:102220865-102220865	A	intron_variant	MODIFIER	ITGBL1	ENSG00000198542	Transcript	ENST00000376162.3	protein_coding	-	2023-09-02	-	-	-	-	-	-	-	rs9554806	-	1	-	HGNC	6164	-	-	0.2792
rs9554806	13:102220865-102220865	A	intron_variant	MODIFIER	ITGBL1	ENSG00000198542	Transcript	ENST00000376180.3	protein_coding	-	2023-10-03	-	-	-	-	-	-	-	rs9554806	-	1	-	HGNC	6164	-	-	0.2792
rs9554806	13:102220865-102220865	A	intron_variant	MODIFIER	ITGBL1	ENSG00000198542	Transcript	ENST00000545560.2	protein_coding	-	2023-10-02	-	-	-	-	-	-	-	rs9554806	-	1	-	HGNC	6164	-	-	0.2792
rs9557703	13:102226219-102226219	G	intron_variant	MODIFIER	ITGBL1	ENSG00000198542	Transcript	ENST00000376162.3	protein_coding	-	2023-09-02	-	-	-	-	-	-	-	rs9557703	-	1	-	HGNC	6164	-	-	-
rs9557703	13:102226219-102226219	T	intron_variant	MODIFIER	ITGBL1	ENSG00000198542	Transcript	ENST00000376162.3	protein_coding	-	2023-09-02	-	-	-	-	-	-	-	rs9557703	-	1	-	HGNC	6164	-	-	0.3327
rs9557703	13:102226219-102226219	G	intron_variant	MODIFIER	ITGBL1	ENSG00000198542	Transcript	ENST00000376180.3	protein_coding	-	2023-10-03	-	-	-	-	-	-	-	rs9557703	-	1	-	HGNC	6164	-	-	-
rs9557703	13:102226219-102226219	T	intron_variant	MODIFIER	ITGBL1	ENSG00000198542	Transcript	ENST00000376180.3	protein_coding	-	2023-10-03	-	-	-	-	-	-	-	rs9557703	-	1	-	HGNC	6164	-	-	0.3327
rs9557703	13:102226219-102226219	G	intron_variant	MODIFIER	ITGBL1	ENSG00000198542	Transcript	ENST00000545560.2	protein_coding	-	2023-10-02	-	-	-	-	-	-	-	rs9557703	-	1	-	HGNC	6164	-	-	-
rs9557703	13:102226219-102226219	T	intron_variant	MODIFIER	ITGBL1	ENSG00000198542	Transcript	ENST00000545560.2	protein_coding	-	2023-10-02	-	-	-	-	-	-	-	rs9557703	-	1	-	HGNC	6164	-	-	0.3327
rs8001356	13:102234306-102234306	T	intron_variant	MODIFIER	ITGBL1	ENSG00000198542	Transcript	ENST00000376162.3	protein_coding	-	2023-09-04	-	-	-	-	-	-	-	rs8001356	-	1	-	HGNC	6164	-	-	0.3069
rs8001356	13:102234306-102234306	T	intron_variant	MODIFIER	ITGBL1	ENSG00000198542	Transcript	ENST00000376180.3	protein_coding	-	2023-10-05	-	-	-	-	-	-	-	rs8001356	-	1	-	HGNC	6164	-	-	0.3069
rs8001356	13:102234306-102234306	T	intron_variant	MODIFIER	ITGBL1	ENSG00000198542	Transcript	ENST00000545560.2	protein_coding	-	2023-10-04	-	-	-	-	-	-	-	rs8001356	-	1	-	HGNC	6164	-	-	0.3069
rs17685968	13:102236562-102236562	A	intron_variant	MODIFIER	ITGBL1	ENSG00000198542	Transcript	ENST00000376162.3	protein_coding	-	2023-09-05	-	-	-	-	-	-	-	rs17685968	-	1	-	HGNC	6164	-	-	0.3037
rs17685968	13:102236562-102236562	T	intron_variant	MODIFIER	ITGBL1	ENSG00000198542	Transcript	ENST00000376162.3	protein_coding	-	2023-09-05	-	-	-	-	-	-	-	rs17685968	-	1	-	HGNC	6164	-	-	-
rs17685968	13:102236562-102236562	A	intron_variant	MODIFIER	ITGBL1	ENSG00000198542	Transcript	ENST00000376180.3	protein_coding	-	2023-10-06	-	-	-	-	-	-	-	rs17685968	-	1	-	HGNC	6164	-	-	0.3037
rs17685968	13:102236562-102236562	T	intron_variant	MODIFIER	ITGBL1	ENSG00000198542	Transcript	ENST00000376180.3	protein_coding	-	2023-10-06	-	-	-	-	-	-	-	rs17685968	-	1	-	HGNC	6164	-	-	-
rs17685968	13:102236562-102236562	A	intron_variant	MODIFIER	ITGBL1	ENSG00000198542	Transcript	ENST00000545560.2	protein_coding	-	2023-10-05	-	-	-	-	-	-	-	rs17685968	-	1	-	HGNC	6164	-	-	0.3037
rs17685968	13:102236562-102236562	T	intron_variant	MODIFIER	ITGBL1	ENSG00000198542	Transcript	ENST00000545560.2	protein_coding	-	2023-10-05	-	-	-	-	-	-	-	rs17685968	-	1	-	HGNC	6164	-	-	-
rs1925990	13:102237451-102237451	C	intron_variant	MODIFIER	ITGBL1	ENSG00000198542	Transcript	ENST00000376162.3	protein_coding	-	2023-09-05	-	-	-	-	-	-	-	rs1925990	-	1	-	HGNC	6164	-	-	0.3349
rs1925990	13:102237451-102237451	G	intron_variant	MODIFIER	ITGBL1	ENSG00000198542	Transcript	ENST00000376162.3	protein_coding	-	2023-09-05	-	-	-	-	-	-	-	rs1925990	-	1	-	HGNC	6164	-	-	-
rs1925990	13:102237451-102237451	C	intron_variant	MODIFIER	ITGBL1	ENSG00000198542	Transcript	ENST00000376180.3	protein_coding	-	2023-10-06	-	-	-	-	-	-	-	rs1925990	-	1	-	HGNC	6164	-	-	0.3349
rs1925990	13:102237451-102237451	G	intron_variant	MODIFIER	ITGBL1	ENSG00000198542	Transcript	ENST00000376180.3	protein_coding	-	2023-10-06	-	-	-	-	-	-	-	rs1925990	-	1	-	HGNC	6164	-	-	-
rs1925990	13:102237451-102237451	C	intron_variant	MODIFIER	ITGBL1	ENSG00000198542	Transcript	ENST00000545560.2	protein_coding	-	2023-10-05	-	-	-	-	-	-	-	rs1925990	-	1	-	HGNC	6164	-	-	0.3349
rs1925990	13:102237451-102237451	G	intron_variant	MODIFIER	ITGBL1	ENSG00000198542	Transcript	ENST00000545560.2	protein_coding	-	2023-10-05	-	-	-	-	-	-	-	rs1925990	-	1	-	HGNC	6164	-	-	-
rs1925990	13:102237451-102237451	C	regulatory_region_variant	MODIFIER	-	-	RegulatoryFeature	ENSR00001855080	enhancer	-	-	-	-	-	-	-	-	-	rs1925990	-	-	-	-	-	-	-	0.3349
rs1925990	13:102237451-102237451	G	regulatory_region_variant	MODIFIER	-	-	RegulatoryFeature	ENSR00001855080	enhancer	-	-	-	-	-	-	-	-	-	rs1925990	-	-	-	-	-	-	-	-
rs17686036	13:102240191-102240191	T	intron_variant	MODIFIER	ITGBL1	ENSG00000198542	Transcript	ENST00000376162.3	protein_coding	-	2023-09-05	-	-	-	-	-	-	-	rs17686036	-	1	-	HGNC	6164	-	-	0.3221
rs17686036	13:102240191-102240191	T	intron_variant	MODIFIER	ITGBL1	ENSG00000198542	Transcript	ENST00000376180.3	protein_coding	-	2023-10-06	-	-	-	-	-	-	-	rs17686036	-	1	-	HGNC	6164	-	-	0.3221
rs17686036	13:102240191-102240191	T	intron_variant	MODIFIER	ITGBL1	ENSG00000198542	Transcript	ENST00000545560.2	protein_coding	-	2023-10-05	-	-	-	-	-	-	-	rs17686036	-	1	-	HGNC	6164	-	-	0.3221
rs1436269	13:102240685-102240685	G	intron_variant	MODIFIER	ITGBL1	ENSG00000198542	Transcript	ENST00000376162.3	protein_coding	-	2023-09-05	-	-	-	-	-	-	-	rs1436269	-	1	-	HGNC	6164	-	-	0.3135
rs1436269	13:102240685-102240685	T	intron_variant	MODIFIER	ITGBL1	ENSG00000198542	Transcript	ENST00000376162.3	protein_coding	-	2023-09-05	-	-	-	-	-	-	-	rs1436269	-	1	-	HGNC	6164	-	-	-
rs1436269	13:102240685-102240685	G	intron_variant	MODIFIER	ITGBL1	ENSG00000198542	Transcript	ENST00000376180.3	protein_coding	-	2023-10-06	-	-	-	-	-	-	-	rs1436269	-	1	-	HGNC	6164	-	-	0.3135
rs1436269	13:102240685-102240685	T	intron_variant	MODIFIER	ITGBL1	ENSG00000198542	Transcript	ENST00000376180.3	protein_coding	-	2023-10-06	-	-	-	-	-	-	-	rs1436269	-	1	-	HGNC	6164	-	-	-
rs1436269	13:102240685-102240685	G	intron_variant	MODIFIER	ITGBL1	ENSG00000198542	Transcript	ENST00000545560.2	protein_coding	-	2023-10-05	-	-	-	-	-	-	-	rs1436269	-	1	-	HGNC	6164	-	-	0.3135
rs1436269	13:102240685-102240685	T	intron_variant	MODIFIER	ITGBL1	ENSG00000198542	Transcript	ENST00000545560.2	protein_coding	-	2023-10-05	-	-	-	-	-	-	-	rs1436269	-	1	-	HGNC	6164	-	-	-
rs9557709	13:102243263-102243263	T	intron_variant	MODIFIER	ITGBL1	ENSG00000198542	Transcript	ENST00000376162.3	protein_coding	-	2023-09-05	-	-	-	-	-	-	-	rs9557709,COSV66009751,COSV66012833	-	1	-	HGNC	6164	-	-	0.3117
rs9557709	13:102243263-102243263	T	intron_variant	MODIFIER	ITGBL1	ENSG00000198542	Transcript	ENST00000376180.3	protein_coding	-	2023-10-06	-	-	-	-	-	-	-	rs9557709,COSV66009751,COSV66012833	-	1	-	HGNC	6164	-	-	0.3117
rs9557709	13:102243263-102243263	T	intron_variant	MODIFIER	ITGBL1	ENSG00000198542	Transcript	ENST00000545560.2	protein_coding	-	2023-10-05	-	-	-	-	-	-	-	rs9557709,COSV66009751,COSV66012833	-	1	-	HGNC	6164	-	-	0.3117
rs75878267	13:102691692-102691692	G	intron_variant	MODIFIER	FGF14	ENSG00000102466	Transcript	ENST00000376131.4	protein_coding	-	2023-04-01	-	-	-	-	-	-	-	rs75878267	-	-1	-	HGNC	3671	-	-	-
rs75878267	13:102691692-102691692	T	intron_variant	MODIFIER	FGF14	ENSG00000102466	Transcript	ENST00000376131.4	protein_coding	-	2023-04-01	-	-	-	-	-	-	-	rs75878267	-	-1	-	HGNC	3671	-	-	0.0331
rs117448552	13:106109430-106109430	T	downstream_gene_variant	MODIFIER	DAOA-AS1	ENSG00000232307	Transcript	ENST00000448407.1	antisense	-	-	-	-	-	-	-	-	-	rs117448552	1974	-1	-	HGNC	30243	-	-	0.0166
rs9284228	13:106130310-106130310	T	intron_variant	MODIFIER	DAOA	ENSG00000182346	Transcript	ENST00000329625.5	protein_coding	-	2023-03-03	-	-	-	-	-	-	-	rs9284228	-	1	-	HGNC	21191	-	-	0.0417
rs9284228	13:106130310-106130310	T	intron_variant	MODIFIER	DAOA	ENSG00000182346	Transcript	ENST00000375936.3	protein_coding	-	2023-04-03	-	-	-	-	-	-	-	rs9284228	-	1	-	HGNC	21191	-	-	0.0417
rs9284228	13:106130310-106130310	T	intron_variant,non_coding_transcript_variant	MODIFIER	DAOA-AS1	ENSG00000232307	Transcript	ENST00000448407.1	antisense	-	2023-06-04	-	-	-	-	-	-	-	rs9284228	-	-1	-	HGNC	30243	-	-	0.0417
rs9284228	13:106130310-106130310	T	intron_variant,NMD_transcript_variant	MODIFIER	DAOA	ENSG00000182346	Transcript	ENST00000471432.2	nonsense_mediated_decay	-	2023-06-05	-	-	-	-	-	-	-	rs9284228	-	1	cds_start_NF	HGNC	21191	-	-	0.0417
rs9284228	13:106130310-106130310	T	intron_variant,NMD_transcript_variant	MODIFIER	DAOA	ENSG00000182346	Transcript	ENST00000473269.1	nonsense_mediated_decay	-	2023-05-04	-	-	-	-	-	-	-	rs9284228	-	1	-	HGNC	21191	-	-	0.0417
rs9284228	13:106130310-106130310	T	intron_variant,NMD_transcript_variant	MODIFIER	DAOA	ENSG00000182346	Transcript	ENST00000488534.1	nonsense_mediated_decay	-	2023-06-05	-	-	-	-	-	-	-	rs9284228	-	1	-	HGNC	21191	-	-	0.0417
rs9284228	13:106130310-106130310	T	intron_variant,NMD_transcript_variant	MODIFIER	DAOA	ENSG00000182346	Transcript	ENST00000489237.2	nonsense_mediated_decay	-	2023-04-03	-	-	-	-	-	-	-	rs9284228	-	1	-	HGNC	21191	-	-	0.0417
rs9284228	13:106130310-106130310	T	intron_variant,NMD_transcript_variant	MODIFIER	DAOA	ENSG00000182346	Transcript	ENST00000559369.1	nonsense_mediated_decay	-	2023-05-04	-	-	-	-	-	-	-	rs9284228	-	1	-	HGNC	21191	-	-	0.0417
rs9284228	13:106130310-106130310	T	intron_variant,NMD_transcript_variant	MODIFIER	DAOA	ENSG00000182346	Transcript	ENST00000595812.1	nonsense_mediated_decay	-	2023-04-03	-	-	-	-	-	-	-	rs9284228	-	1	-	HGNC	21191	-	-	0.0417
rs9284228	13:106130310-106130310	T	intron_variant,NMD_transcript_variant	MODIFIER	DAOA	ENSG00000182346	Transcript	ENST00000600388.1	nonsense_mediated_decay	-	2023-04-03	-	-	-	-	-	-	-	rs9284228	-	1	-	HGNC	21191	-	-	0.0417
rs9284228	13:106130310-106130310	T	intron_variant,NMD_transcript_variant	MODIFIER	DAOA	ENSG00000182346	Transcript	ENST00000601240.1	nonsense_mediated_decay	-	2023-04-03	-	-	-	-	-	-	-	rs9284228	-	1	-	HGNC	21191	-	-	0.0417
rs543697943	13:106655491-106655491	C	intergenic_variant	MODIFIER	-	-	-	-	-	-	-	-	-	-	-	-	-	-	rs543697943	-	-	-	-	-	-	-	-
rs901187157	13:106883484-106883484	G	intergenic_variant	MODIFIER	-	-	-	-	-	-	-	-	-	-	-	-	-	-	rs901187157	-	-	-	-	-	-	-	-
rs117935674	13:108979577-108979577	T	regulatory_region_variant	MODIFIER	-	-	RegulatoryFeature	ENSR00001564251	promoter_flanking_region	-	-	-	-	-	-	-	-	-	rs117935674	-	-	-	-	-	-	-	0.1124
rs117935674	13:108979577-108979577	T	intergenic_variant	MODIFIER	-	-	-	-	-	-	-	-	-	-	-	-	-	-	rs117935674	-	-	-	-	-	-	-	0.1124
rs9559304	13:109001886-109001886	C	intergenic_variant	MODIFIER	-	-	-	-	-	-	-	-	-	-	-	-	-	-	rs9559304	-	-	-	-	-	-	-	0.1613
rs9559891	13:111488501-111488501	G	intergenic_variant	MODIFIER	-	-	-	-	-	-	-	-	-	-	-	-	-	-	rs9559891	-	-	-	-	-	-	-	0.1665
rs9559891	13:111488501-111488501	T	intergenic_variant	MODIFIER	-	-	-	-	-	-	-	-	-	-	-	-	-	-	rs9559891	-	-	-	-	-	-	-	-
rs9555733	13:111491188-111491188	G	intergenic_variant	MODIFIER	-	-	-	-	-	-	-	-	-	-	-	-	-	-	rs9555733	-	-	-	-	-	-	-	0.1532
rs9634597	13:111492003-111492003	C	intergenic_variant	MODIFIER	-	-	-	-	-	-	-	-	-	-	-	-	-	-	rs9634597	-	-	-	-	-	-	-	0.1532
rs77290514	13:111494225-111494226	CCC	intergenic_variant	MODIFIER	-	-	-	-	-	-	-	-	-	-	-	-	-	-	rs77290514	-	-	-	-	-	-	-	0.1544
rs1303626399	13:112995828-112995828	C	intergenic_variant	MODIFIER	-	-	-	-	-	-	-	-	-	-	-	-	-	-	rs1303626399	-	-	-	-	-	-	-	-
rs770139673	14:24696393-24696393	T	intron_variant	MODIFIER	NEDD8	ENSG00000129559	Transcript	ENST00000250495.5	protein_coding	-	2023-03-01	-	-	-	-	-	-	-	rs770139673	-	-1	-	HGNC	7732	-	-	-
rs770139673	14:24696393-24696393	T	intron_variant,NMD_transcript_variant	MODIFIER	NEDD8	ENSG00000129559	Transcript	ENST00000396828.4	nonsense_mediated_decay	-	2023-03-01	-	-	-	-	-	-	-	rs770139673	-	-1	-	HGNC	7732	-	-	-
rs770139673	14:24696393-24696393	T	intron_variant	MODIFIER	NEDD8	ENSG00000129559	Transcript	ENST00000524927.1	protein_coding	-	2023-02-01	-	-	-	-	-	-	-	rs770139673	-	-1	-	HGNC	7732	-	-	-
rs770139673	14:24696393-24696393	T	intron_variant,non_coding_transcript_variant	MODIFIER	NEDD8	ENSG00000129559	Transcript	ENST00000526430.1	processed_transcript	-	2023-01-01	-	-	-	-	-	-	-	rs770139673	-	-1	-	HGNC	7732	-	-	-
rs770139673	14:24696393-24696393	T	intron_variant,non_coding_transcript_variant	MODIFIER	NEDD8	ENSG00000129559	Transcript	ENST00000527046.1	processed_transcript	-	2023-03-01	-	-	-	-	-	-	-	rs770139673	-	-1	-	HGNC	7732	-	-	-
rs770139673	14:24696393-24696393	T	intron_variant,NMD_transcript_variant	MODIFIER	NEDD8-MDP1	ENSG00000255526	Transcript	ENST00000530579.2	nonsense_mediated_decay	-	2023-06-01	-	-	-	-	-	-	-	rs770139673	-	-1	-	HGNC	39551	-	-	-
rs770139673	14:24696393-24696393	T	intron_variant,non_coding_transcript_variant	MODIFIER	NEDD8	ENSG00000129559	Transcript	ENST00000531430.1	processed_transcript	-	2023-04-02	-	-	-	-	-	-	-	rs770139673	-	-1	-	HGNC	7732	-	-	-
rs770139673	14:24696393-24696393	T	non_coding_transcript_exon_variant	MODIFIER	NEDD8	ENSG00000129559	Transcript	ENST00000533242.1	processed_transcript	2023-03-03	-	-	-	1718	-	-	-	-	rs770139673	-	-1	-	HGNC	7732	-	-	-
rs770139673	14:24696393-24696393	T	intron_variant	MODIFIER	NEDD8-MDP1	ENSG00000255526	Transcript	ENST00000534348.1	protein_coding	-	2023-06-01	-	-	-	-	-	-	-	rs770139673	-	-1	cds_end_NF	HGNC	39551	-	-	-
rs770139673	14:24696393-24696393	T	intron_variant,non_coding_transcript_variant	MODIFIER	NEDD8-MDP1	ENSG00000255526	Transcript	ENST00000604306.1	processed_transcript	-	2023-07-02	-	-	-	-	-	-	-	rs770139673	-	-1	-	HGNC	39551	-	-	-
rs770139673	14:24696393-24696393	T	intron_variant,NMD_transcript_variant	MODIFIER	NEDD8-MDP1	ENSG00000255526	Transcript	ENST00000605847.1	nonsense_mediated_decay	-	2023-07-01	-	-	-	-	-	-	-	rs770139673	-	-1	-	HGNC	39551	-	-	-
rs770139673	14:24696393-24696393	T	regulatory_region_variant	MODIFIER	-	-	RegulatoryFeature	ENSR00001065943	promoter_flanking_region	-	-	-	-	-	-	-	-	-	rs770139673	-	-	-	-	-	-	-	-
rs77940246	14:34886271-34886271	A	non_coding_transcript_exon_variant	MODIFIER	AL356806.3	ENSG00000223593	Transcript	ENST00000422524.1	processed_pseudogene	2023-01-01	-	-	-	538	-	-	-	-	rs77940246	-	-1	-	Clone_based_vega_gene	-	-	-	-
rs77940246	14:34886271-34886271	C	non_coding_transcript_exon_variant	MODIFIER	AL356806.3	ENSG00000223593	Transcript	ENST00000422524.1	processed_pseudogene	2023-01-01	-	-	-	538	-	-	-	-	rs77940246	-	-1	-	Clone_based_vega_gene	-	-	-	0.0743
rs77940246	14:34886271-34886271	A	intron_variant,non_coding_transcript_variant	MODIFIER	EGLN3	ENSG00000129521	Transcript	ENST00000551935.1	processed_transcript	-	2023-04-01	-	-	-	-	-	-	-	rs77940246	-	-1	-	HGNC	14661	-	-	-
rs77940246	14:34886271-34886271	C	intron_variant,non_coding_transcript_variant	MODIFIER	EGLN3	ENSG00000129521	Transcript	ENST00000551935.1	processed_transcript	-	2023-04-01	-	-	-	-	-	-	-	rs77940246	-	-1	-	HGNC	14661	-	-	0.0743
rs74046054	14:34902584-34902584	C	3_prime_UTR_variant	MODIFIER	SPTSSA	ENSG00000165389	Transcript	ENST00000298130.4	protein_coding	2023-02-02	-	-	-	2188	-	-	-	-	rs74046054	-	-1	-	HGNC	20361	-	-	0.0733
rs74046054	14:34902584-34902584	C	intron_variant,non_coding_transcript_variant	MODIFIER	EGLN3	ENSG00000129521	Transcript	ENST00000551935.1	processed_transcript	-	2023-04-01	-	-	-	-	-	-	-	rs74046054	-	-1	-	HGNC	14661	-	-	0.0733
rs4902454	14:36952371-36952371	A	intron_variant,non_coding_transcript_variant	MODIFIER	SFTA3	ENSG00000229415	Transcript	ENST00000418548.3	retained_intron	-	2023-02-02	-	-	-	-	-	-	-	rs4902454	-	-1	-	HGNC	18387	-	-	-
rs4902454	14:36952371-36952371	C	intron_variant,non_coding_transcript_variant	MODIFIER	SFTA3	ENSG00000229415	Transcript	ENST00000418548.3	retained_intron	-	2023-02-02	-	-	-	-	-	-	-	rs4902454	-	-1	-	HGNC	18387	-	-	0.9313
rs4902454	14:36952371-36952371	G	intron_variant,non_coding_transcript_variant	MODIFIER	SFTA3	ENSG00000229415	Transcript	ENST00000418548.3	retained_intron	-	2023-02-02	-	-	-	-	-	-	-	rs4902454	-	-1	-	HGNC	18387	-	-	-
rs4902454	14:36952371-36952371	A	intron_variant,NMD_transcript_variant	MODIFIER	SFTA3	ENSG00000229415	Transcript	ENST00000518002.1	nonsense_mediated_decay	-	2023-04-02	-	-	-	-	-	-	-	rs4902454	-	-1	-	HGNC	18387	-	-	-
rs4902454	14:36952371-36952371	C	intron_variant,NMD_transcript_variant	MODIFIER	SFTA3	ENSG00000229415	Transcript	ENST00000518002.1	nonsense_mediated_decay	-	2023-04-02	-	-	-	-	-	-	-	rs4902454	-	-1	-	HGNC	18387	-	-	0.9313
rs4902454	14:36952371-36952371	G	intron_variant,NMD_transcript_variant	MODIFIER	SFTA3	ENSG00000229415	Transcript	ENST00000518002.1	nonsense_mediated_decay	-	2023-04-02	-	-	-	-	-	-	-	rs4902454	-	-1	-	HGNC	18387	-	-	-
rs4902454	14:36952371-36952371	A	intron_variant,NMD_transcript_variant	MODIFIER	SFTA3	ENSG00000229415	Transcript	ENST00000518446.1	nonsense_mediated_decay	-	2023-05-03	-	-	-	-	-	-	-	rs4902454	-	-1	-	HGNC	18387	-	-	-
rs4902454	14:36952371-36952371	C	intron_variant,NMD_transcript_variant	MODIFIER	SFTA3	ENSG00000229415	Transcript	ENST00000518446.1	nonsense_mediated_decay	-	2023-05-03	-	-	-	-	-	-	-	rs4902454	-	-1	-	HGNC	18387	-	-	0.9313
rs4902454	14:36952371-36952371	G	intron_variant,NMD_transcript_variant	MODIFIER	SFTA3	ENSG00000229415	Transcript	ENST00000518446.1	nonsense_mediated_decay	-	2023-05-03	-	-	-	-	-	-	-	rs4902454	-	-1	-	HGNC	18387	-	-	-
rs4902454	14:36952371-36952371	A	intron_variant	MODIFIER	SFTA3	ENSG00000229415	Transcript	ENST00000518529.2	protein_coding	-	2023-03-02	-	-	-	-	-	-	-	rs4902454	-	-1	-	HGNC	18387	-	-	-
rs4902454	14:36952371-36952371	C	intron_variant	MODIFIER	SFTA3	ENSG00000229415	Transcript	ENST00000518529.2	protein_coding	-	2023-03-02	-	-	-	-	-	-	-	rs4902454	-	-1	-	HGNC	18387	-	-	0.9313
rs4902454	14:36952371-36952371	G	intron_variant	MODIFIER	SFTA3	ENSG00000229415	Transcript	ENST00000518529.2	protein_coding	-	2023-03-02	-	-	-	-	-	-	-	rs4902454	-	-1	-	HGNC	18387	-	-	-
rs4902454	14:36952371-36952371	A	intron_variant,non_coding_transcript_variant	MODIFIER	SFTA3	ENSG00000229415	Transcript	ENST00000518987.1	processed_transcript	-	2023-02-02	-	-	-	-	-	-	-	rs4902454	-	-1	-	HGNC	18387	-	-	-
rs4902454	14:36952371-36952371	C	intron_variant,non_coding_transcript_variant	MODIFIER	SFTA3	ENSG00000229415	Transcript	ENST00000518987.1	processed_transcript	-	2023-02-02	-	-	-	-	-	-	-	rs4902454	-	-1	-	HGNC	18387	-	-	0.9313
rs4902454	14:36952371-36952371	G	intron_variant,non_coding_transcript_variant	MODIFIER	SFTA3	ENSG00000229415	Transcript	ENST00000518987.1	processed_transcript	-	2023-02-02	-	-	-	-	-	-	-	rs4902454	-	-1	-	HGNC	18387	-	-	-
rs4902454	14:36952371-36952371	A	intron_variant,NMD_transcript_variant	MODIFIER	SFTA3	ENSG00000229415	Transcript	ENST00000521114.1	nonsense_mediated_decay	-	2023-05-02	-	-	-	-	-	-	-	rs4902454	-	-1	-	HGNC	18387	-	-	-
rs4902454	14:36952371-36952371	C	intron_variant,NMD_transcript_variant	MODIFIER	SFTA3	ENSG00000229415	Transcript	ENST00000521114.1	nonsense_mediated_decay	-	2023-05-02	-	-	-	-	-	-	-	rs4902454	-	-1	-	HGNC	18387	-	-	0.9313
rs4902454	14:36952371-36952371	G	intron_variant,NMD_transcript_variant	MODIFIER	SFTA3	ENSG00000229415	Transcript	ENST00000521114.1	nonsense_mediated_decay	-	2023-05-02	-	-	-	-	-	-	-	rs4902454	-	-1	-	HGNC	18387	-	-	-
rs4902454	14:36952371-36952371	A	intron_variant,non_coding_transcript_variant	MODIFIER	RP11-896J10.3	ENSG00000257520	Transcript	ENST00000521945.1	processed_transcript	-	2023-04-02	-	-	-	-	-	-	-	rs4902454	-	-1	-	Clone_based_vega_gene	-	-	-	-
rs4902454	14:36952371-36952371	C	intron_variant,non_coding_transcript_variant	MODIFIER	RP11-896J10.3	ENSG00000257520	Transcript	ENST00000521945.1	processed_transcript	-	2023-04-02	-	-	-	-	-	-	-	rs4902454	-	-1	-	Clone_based_vega_gene	-	-	-	0.9313
rs4902454	14:36952371-36952371	G	intron_variant,non_coding_transcript_variant	MODIFIER	RP11-896J10.3	ENSG00000257520	Transcript	ENST00000521945.1	processed_transcript	-	2023-04-02	-	-	-	-	-	-	-	rs4902454	-	-1	-	Clone_based_vega_gene	-	-	-	-
rs4902454	14:36952371-36952371	A	intron_variant,NMD_transcript_variant	MODIFIER	SFTA3	ENSG00000229415	Transcript	ENST00000524122.1	nonsense_mediated_decay	-	2023-04-02	-	-	-	-	-	-	-	rs4902454	-	-1	-	HGNC	18387	-	-	-
rs4902454	14:36952371-36952371	C	intron_variant,NMD_transcript_variant	MODIFIER	SFTA3	ENSG00000229415	Transcript	ENST00000524122.1	nonsense_mediated_decay	-	2023-04-02	-	-	-	-	-	-	-	rs4902454	-	-1	-	HGNC	18387	-	-	0.9313
rs4902454	14:36952371-36952371	G	intron_variant,NMD_transcript_variant	MODIFIER	SFTA3	ENSG00000229415	Transcript	ENST00000524122.1	nonsense_mediated_decay	-	2023-04-02	-	-	-	-	-	-	-	rs4902454	-	-1	-	HGNC	18387	-	-	-
rs7150091	14:40870979-40870979	C	intergenic_variant	MODIFIER	-	-	-	-	-	-	-	-	-	-	-	-	-	-	rs7150091	-	-	-	-	-	-	-	0.6392
rs2150528	14:40875588-40875588	A	intergenic_variant	MODIFIER	-	-	-	-	-	-	-	-	-	-	-	-	-	-	rs2150528	-	-	-	-	-	-	-	-
rs2150528	14:40875588-40875588	C	intergenic_variant	MODIFIER	-	-	-	-	-	-	-	-	-	-	-	-	-	-	rs2150528	-	-	-	-	-	-	-	0.6416
rs2150528	14:40875588-40875588	G	intergenic_variant	MODIFIER	-	-	-	-	-	-	-	-	-	-	-	-	-	-	rs2150528	-	-	-	-	-	-	-	-
rs10139471	14:40876714-40876714	C	intergenic_variant	MODIFIER	-	-	-	-	-	-	-	-	-	-	-	-	-	-	rs10139471	-	-	-	-	-	-	-	0.4105
rs7148154	14:40881417-40881417	T	intergenic_variant	MODIFIER	-	-	-	-	-	-	-	-	-	-	-	-	-	-	rs7148154	-	-	-	-	-	-	-	0.4361
rs28569810	14:40890124-40890124	T	intergenic_variant	MODIFIER	-	-	-	-	-	-	-	-	-	-	-	-	-	-	rs28569810	-	-	-	-	-	-	-	0.4323
rs4903785	14:40891076-40891076	T	intergenic_variant	MODIFIER	-	-	-	-	-	-	-	-	-	-	-	-	-	-	rs4903785	-	-	-	-	-	-	-	0.4239
rs4903786	14:40891121-40891121	A	intergenic_variant	MODIFIER	-	-	-	-	-	-	-	-	-	-	-	-	-	-	rs4903786	-	-	-	-	-	-	-	0.4239
rs12892730	14:40891508-40891508	A	intergenic_variant	MODIFIER	-	-	-	-	-	-	-	-	-	-	-	-	-	-	rs12892730	-	-	-	-	-	-	-	0.4233
rs61042380	14:40891534-40891538	AGA	intergenic_variant	MODIFIER	-	-	-	-	-	-	-	-	-	-	-	-	-	-	rs61042380	-	-	-	-	-	-	-	0.4231
rs9671575	14:40891861-40891861	T	intergenic_variant	MODIFIER	-	-	-	-	-	-	-	-	-	-	-	-	-	-	rs9671575	-	-	-	-	-	-	-	0.4237
rs4594167	14:40893288-40893288	G	intergenic_variant	MODIFIER	-	-	-	-	-	-	-	-	-	-	-	-	-	-	rs4594167	-	-	-	-	-	-	-	0.4269
rs4321106	14:40893338-40893338	T	intergenic_variant	MODIFIER	-	-	-	-	-	-	-	-	-	-	-	-	-	-	rs4321106	-	-	-	-	-	-	-	0.4217
rs4447329	14:40893339-40893339	G	intergenic_variant	MODIFIER	-	-	-	-	-	-	-	-	-	-	-	-	-	-	rs4447329	-	-	-	-	-	-	-	-
rs4447329	14:40893339-40893339	T	intergenic_variant	MODIFIER	-	-	-	-	-	-	-	-	-	-	-	-	-	-	rs4447329	-	-	-	-	-	-	-	0.4215
rs9707564	14:40893601-40893601	A	intergenic_variant	MODIFIER	-	-	-	-	-	-	-	-	-	-	-	-	-	-	rs9707564	-	-	-	-	-	-	-	-
rs9707564	14:40893601-40893601	T	intergenic_variant	MODIFIER	-	-	-	-	-	-	-	-	-	-	-	-	-	-	rs9707564	-	-	-	-	-	-	-	0.4241
rs12883712	14:40893665-40893665	C	intergenic_variant	MODIFIER	-	-	-	-	-	-	-	-	-	-	-	-	-	-	rs12883712	-	-	-	-	-	-	-	-
rs12883712	14:40893665-40893665	T	intergenic_variant	MODIFIER	-	-	-	-	-	-	-	-	-	-	-	-	-	-	rs12883712	-	-	-	-	-	-	-	0.4241
rs61986846	14:41160189-41160189	G	intergenic_variant	MODIFIER	-	-	-	-	-	-	-	-	-	-	-	-	-	-	rs61986846	-	-	-	-	-	-	-	0.0297
rs1117462	14:41192417-41192417	C	intergenic_variant	MODIFIER	-	-	-	-	-	-	-	-	-	-	-	-	-	-	rs1117462	-	-	-	-	-	-	-	0.0297
rs112245404	14:41200442-41200442	G	intergenic_variant	MODIFIER	-	-	-	-	-	-	-	-	-	-	-	-	-	-	rs112245404	-	-	-	-	-	-	-	0.03
rs11157265	14:42628655-42628655	T	intergenic_variant	MODIFIER	-	-	-	-	-	-	-	-	-	-	-	-	-	-	rs11157265	-	-	-	-	-	-	-	0.6791
rs143172006	14:44953502-44953502	C	upstream_gene_variant	MODIFIER	RP11-99L13.1	ENSG00000258487	Transcript	ENST00000553386.1	lincRNA	-	-	-	-	-	-	-	-	-	rs143172006	3681	-1	-	Clone_based_vega_gene	-	-	-	0.0106
rs143172006	14:44953502-44953502	C	upstream_gene_variant	MODIFIER	RP11-99L13.1	ENSG00000258487	Transcript	ENST00000556472.1	lincRNA	-	-	-	-	-	-	-	-	-	rs143172006	3682	-1	-	Clone_based_vega_gene	-	-	-	0.0106
rs8012740	14:48573063-48573063	G	intergenic_variant	MODIFIER	-	-	-	-	-	-	-	-	-	-	-	-	-	-	rs8012740	-	-	-	-	-	-	-	0.2256
rs8012740	14:48573063-48573063	T	intergenic_variant	MODIFIER	-	-	-	-	-	-	-	-	-	-	-	-	-	-	rs8012740	-	-	-	-	-	-	-	-
rs186478985	14:49122453-49122453	G	intergenic_variant	MODIFIER	-	-	-	-	-	-	-	-	-	-	-	-	-	-	rs186478985	-	-	-	-	-	-	-	0.001
rs141578540	14:52082974-52082974	A	intron_variant	MODIFIER	FRMD6	ENSG00000139926	Transcript	ENST00000356218.4	protein_coding	-	2014-02-01	-	-	-	-	-	-	-	rs141578540	-	1	-	HGNC	19839	-	-	-
rs141578540	14:52082974-52082974	C	intron_variant	MODIFIER	FRMD6	ENSG00000139926	Transcript	ENST00000356218.4	protein_coding	-	2014-02-01	-	-	-	-	-	-	-	rs141578540	-	1	-	HGNC	19839	-	-	0.0038
rs141578540	14:52082974-52082974	A	intron_variant,non_coding_transcript_variant	MODIFIER	FRMD6	ENSG00000139926	Transcript	ENST00000554745.1	processed_transcript	-	2023-02-02	-	-	-	-	-	-	-	rs141578540	-	1	-	HGNC	19839	-	-	-
rs141578540	14:52082974-52082974	C	intron_variant,non_coding_transcript_variant	MODIFIER	FRMD6	ENSG00000139926	Transcript	ENST00000554745.1	processed_transcript	-	2023-02-02	-	-	-	-	-	-	-	rs141578540	-	1	-	HGNC	19839	-	-	0.0038
rs141578540	14:52082974-52082974	A	intron_variant,non_coding_transcript_variant	MODIFIER	FRMD6	ENSG00000139926	Transcript	ENST00000556137.1	processed_transcript	-	2023-03-03	-	-	-	-	-	-	-	rs141578540	-	1	-	HGNC	19839	-	-	-
rs141578540	14:52082974-52082974	C	intron_variant,non_coding_transcript_variant	MODIFIER	FRMD6	ENSG00000139926	Transcript	ENST00000556137.1	processed_transcript	-	2023-03-03	-	-	-	-	-	-	-	rs141578540	-	1	-	HGNC	19839	-	-	0.0038
rs141578540	14:52082974-52082974	A	regulatory_region_variant	MODIFIER	-	-	RegulatoryFeature	ENSR00001070226	promoter_flanking_region	-	-	-	-	-	-	-	-	-	rs141578540	-	-	-	-	-	-	-	-
rs141578540	14:52082974-52082974	C	regulatory_region_variant	MODIFIER	-	-	RegulatoryFeature	ENSR00001070226	promoter_flanking_region	-	-	-	-	-	-	-	-	-	rs141578540	-	-	-	-	-	-	-	0.0038
rs146219793	14:58774612-58774612	C	intron_variant	MODIFIER	ARID4A	ENSG00000032219	Transcript	ENST00000348476.3	protein_coding	-	2022-05-01	-	-	-	-	-	-	-	rs146219793	-	1	-	HGNC	9885	-	-	0.0032
rs146219793	14:58774612-58774612	C	intron_variant	MODIFIER	ARID4A	ENSG00000032219	Transcript	ENST00000355431.3	protein_coding	-	2023-05-01	-	-	-	-	-	-	-	rs146219793	-	1	-	HGNC	9885	-	-	0.0032
rs146219793	14:58774612-58774612	C	intron_variant	MODIFIER	ARID4A	ENSG00000032219	Transcript	ENST00000395168.3	protein_coding	-	2023-05-01	-	-	-	-	-	-	-	rs146219793	-	1	-	HGNC	9885	-	-	0.0032
rs146219793	14:58774612-58774612	C	downstream_gene_variant	MODIFIER	ARID4A	ENSG00000032219	Transcript	ENST00000424658.1	protein_coding	-	-	-	-	-	-	-	-	-	rs146219793	2904	1	cds_end_NF	HGNC	9885	-	-	0.0032
rs146219793	14:58774612-58774612	C	intron_variant	MODIFIER	ARID4A	ENSG00000032219	Transcript	ENST00000431317.2	protein_coding	-	2021-04-01	-	-	-	-	-	-	-	rs146219793	-	1	-	HGNC	9885	-	-	0.0032
rs146219793	14:58774612-58774612	C	downstream_gene_variant	MODIFIER	ARID4A	ENSG00000032219	Transcript	ENST00000431612.1	nonsense_mediated_decay	-	-	-	-	-	-	-	-	-	rs146219793	1782	1	-	HGNC	9885	-	-	0.0032
rs146219793	14:58774612-58774612	C	intron_variant	MODIFIER	ARID4A	ENSG00000032219	Transcript	ENST00000445108.1	protein_coding	-	2023-09-04	-	-	-	-	-	-	-	rs146219793	-	1	cds_end_NF	HGNC	9885	-	-	0.0032
rs34041403	14:58805160-58805160	G	intron_variant	MODIFIER	ARID4A	ENSG00000032219	Transcript	ENST00000348476.3	protein_coding	-	2022-11-01	-	-	-	-	-	-	-	rs34041403	-	1	-	HGNC	9885	-	-	0.0026
rs34041403	14:58805160-58805160	G	intron_variant	MODIFIER	ARID4A	ENSG00000032219	Transcript	ENST00000355431.3	protein_coding	-	2023-11-01	-	-	-	-	-	-	-	rs34041403	-	1	-	HGNC	9885	-	-	0.0026
rs34041403	14:58805160-58805160	G	intron_variant	MODIFIER	ARID4A	ENSG00000032219	Transcript	ENST00000395168.3	protein_coding	-	2023-11-01	-	-	-	-	-	-	-	rs34041403	-	1	-	HGNC	9885	-	-	0.0026
rs34041403	14:58805160-58805160	G	intron_variant	MODIFIER	ARID4A	ENSG00000032219	Transcript	ENST00000417477.2	protein_coding	-	2023-09-01	-	-	-	-	-	-	-	rs34041403	-	1	cds_end_NF	HGNC	9885	-	-	0.0026
rs34041403	14:58805160-58805160	G	intron_variant	MODIFIER	ARID4A	ENSG00000032219	Transcript	ENST00000431317.2	protein_coding	-	2021-10-01	-	-	-	-	-	-	-	rs34041403	-	1	-	HGNC	9885	-	-	0.0026
rs1374834004	14:58886159-58886159	A	intron_variant,non_coding_transcript_variant	MODIFIER	TIMM9	ENSG00000100575	Transcript	ENST00000216463.4	processed_transcript	-	2023-04-03	-	-	-	-	-	-	-	rs1374834004	-	-1	-	HGNC	11819	-	-	-
rs1374834004	14:58886159-58886159	A	intron_variant	MODIFIER	TIMM9	ENSG00000100575	Transcript	ENST00000395159.2	protein_coding	-	2023-05-03	-	-	-	-	-	-	-	rs1374834004	-	-1	-	HGNC	11819	-	-	-
rs1374834004	14:58886159-58886159	A	intron_variant	MODIFIER	TIMM9	ENSG00000100575	Transcript	ENST00000555097.1	protein_coding	-	2023-04-03	-	-	-	-	-	-	-	rs1374834004	-	-1	cds_end_NF	HGNC	11819	-	-	-
rs1374834004	14:58886159-58886159	A	intron_variant	MODIFIER	TIMM9	ENSG00000100575	Transcript	ENST00000555404.1	protein_coding	-	2023-03-01	-	-	-	-	-	-	-	rs1374834004	-	-1	-	HGNC	11819	-	-	-
rs1374834004	14:58886159-58886159	A	intron_variant	MODIFIER	TIMM9	ENSG00000100575	Transcript	ENST00000555593.1	protein_coding	-	2023-03-01	-	-	-	-	-	-	-	rs1374834004	-	-1	-	HGNC	11819	-	-	-
rs1374834004	14:58886159-58886159	A	intron_variant,non_coding_transcript_variant	MODIFIER	TIMM9	ENSG00000100575	Transcript	ENST00000555930.2	processed_transcript	-	2023-04-02	-	-	-	-	-	-	-	rs1374834004	-	-1	-	HGNC	11819	-	-	-
rs1374834004	14:58886159-58886159	A	intron_variant	MODIFIER	TIMM9	ENSG00000100575	Transcript	ENST00000556007.2	protein_coding	-	2023-04-02	-	-	-	-	-	-	-	rs1374834004	-	-1	-	HGNC	11819	-	-	-
rs1374834004	14:58886159-58886159	A	intron_variant,non_coding_transcript_variant	MODIFIER	TIMM9	ENSG00000100575	Transcript	ENST00000556367.2	processed_transcript	-	2023-04-02	-	-	-	-	-	-	-	rs1374834004	-	-1	-	HGNC	11819	-	-	-
rs1374834004	14:58886159-58886159	A	intron_variant,non_coding_transcript_variant	MODIFIER	RP11-517O13.1	ENSG00000258378	Transcript	ENST00000556734.1	antisense	-	2023-01-01	-	-	-	-	-	-	-	rs1374834004	-	1	-	Clone_based_vega_gene	-	-	-	-
rs1374834004	14:58886159-58886159	A	intron_variant,non_coding_transcript_variant	MODIFIER	TIMM9	ENSG00000100575	Transcript	ENST00000557397.1	processed_transcript	-	2023-02-01	-	-	-	-	-	-	-	rs1374834004	-	-1	-	HGNC	11819	-	-	-
rs143108376	14:65623110-65623110	G	intergenic_variant	MODIFIER	-	-	-	-	-	-	-	-	-	-	-	-	-	-	rs143108376	-	-	-	-	-	-	-	0.0008
rs117221529	14:65755268-65755268	A	intron_variant,non_coding_transcript_variant	MODIFIER	CTD-2509G16.5	ENSG00000258760	Transcript	ENST00000553754.1	lincRNA	-	2023-02-01	-	-	-	-	-	-	-	rs117221529	-	-1	-	Clone_based_vega_gene	-	-	-	0.0076
rs117221529	14:65755268-65755268	A	intron_variant,non_coding_transcript_variant	MODIFIER	CTD-2509G16.5	ENSG00000258760	Transcript	ENST00000555736.1	lincRNA	-	2023-03-01	-	-	-	-	-	-	-	rs117221529	-	-1	-	Clone_based_vega_gene	-	-	-	0.0076
rs117221529	14:65755268-65755268	A	regulatory_region_variant	MODIFIER	-	-	RegulatoryFeature	ENSR00001568947	promoter_flanking_region	-	-	-	-	-	-	-	-	-	rs117221529	-	-	-	-	-	-	-	0.0076
rs12050428	14:65763751-65763751	A	intron_variant,non_coding_transcript_variant	MODIFIER	CTD-2509G16.5	ENSG00000258760	Transcript	ENST00000553754.1	lincRNA	-	2023-02-01	-	-	-	-	-	-	-	rs12050428	-	-1	-	Clone_based_vega_gene	-	-	-	0.0447
rs12050428	14:65763751-65763751	A	intron_variant,non_coding_transcript_variant	MODIFIER	CTD-2509G16.5	ENSG00000258760	Transcript	ENST00000555736.1	lincRNA	-	2023-03-01	-	-	-	-	-	-	-	rs12050428	-	-1	-	Clone_based_vega_gene	-	-	-	0.0447
rs770231509	14:66176244-66176248	TTG	intron_variant,NMD_transcript_variant	MODIFIER	FUT8	ENSG00000033170	Transcript	ENST00000342677.6	nonsense_mediated_decay	-	2023-08-07	-	-	-	-	-	-	-	rs770231509	-	1	-	HGNC	4019	-	-	-
rs770231509	14:66176244-66176248	TTG	intron_variant	MODIFIER	FUT8	ENSG00000033170	Transcript	ENST00000358307.2	protein_coding	-	2023-10-07	-	-	-	-	-	-	-	rs770231509	-	1	-	HGNC	4019	-	-	-
rs770231509	14:66176244-66176248	TTG	intron_variant	MODIFIER	FUT8	ENSG00000033170	Transcript	ENST00000360689.5	protein_coding	-	2023-10-07	-	-	-	-	-	-	-	rs770231509	-	1	-	HGNC	4019	-	-	-
rs770231509	14:66176244-66176248	TTG	intron_variant	MODIFIER	FUT8	ENSG00000033170	Transcript	ENST00000394585.1	protein_coding	-	2023-10-07	-	-	-	-	-	-	-	rs770231509	-	1	-	HGNC	4019	-	-	-
rs770231509	14:66176244-66176248	TTG	intron_variant	MODIFIER	FUT8	ENSG00000033170	Transcript	ENST00000394586.2	protein_coding	-	2023-09-06	-	-	-	-	-	-	-	rs770231509	-	1	-	HGNC	4019	-	-	-
rs770231509	14:66176244-66176248	TTG	intron_variant	MODIFIER	FUT8	ENSG00000033170	Transcript	ENST00000417683.1	protein_coding	-	2023-02-01	-	-	-	-	-	-	-	rs770231509	-	1	-	HGNC	4019	-	-	-
rs770231509	14:66176244-66176248	TTG	intron_variant,non_coding_transcript_variant	MODIFIER	FUT8	ENSG00000033170	Transcript	ENST00000554765.1	processed_transcript	-	2023-04-04	-	-	-	-	-	-	-	rs770231509	-	1	-	HGNC	4019	-	-	-
[truncated: 5,466 more rows]
