# Supplementary material for: Normal hearing function genetics: have you heard all about it? An integrated approach of genome-wide association studies and transcriptome-wide association studies in three Italian cohorts
Source: Front Genet. 2025 May 19;16:1522338. doi: 10.3389/fgene.2025.1522338 (PMC12127661; doi:10.3389/fgene.2025.1522338)
Supplement: Supplementary file 10 [file Table5.xlsx]

## Sheet: Sheet1
Table S5. Complete GWAS results for 1 kHz trait at p-value<1x(10-5) in the Discovery cohort (Moli-sani), replication results in CAR, VBI cohorts and GWAS Meta-analyses results. Trait: hearing trait considered. rs: code of the identified SNP. chr: chromosome. ps: position of the variant (build hg19). Consequence: variant function obtained with VEP. Nearest gene: name of the nearest gene identified…
									Discovery cohort						Replication cohorts												Combined sample
									Moli-sani						CAR						VBI						Moli-sani - CAR - VBI
Trait	rs	chr	ps	Consequence	Nearest Gene	BIOTYPE	Effect allele	Other allele	N	Effect allele freq	beta	StdErr	p-value	Info Score	N	Effect allele freq	beta	StdErr	p-value	Info Score	N	Effect allele freq	beta	StdErr	p-value	Info Score	N	Effect allele	Zscore	p-value_meta	Direction	HetISq	HetChiSq	HetDf	HetPVal
1kHz	rs76824565	1	2055814	intron_variant	PRKCZ	protein_coding	A	G	1209	0.017	12.3882	2.73314	7.51249e-06	0.438	260	0.0310942	-0.0621637	0.113877	0.585144	0.625	422	0.0390403	0.00310723	0.0323178	0.923405	0.752	1891	A	3.402	0.0006693	+-+	76.6	8.545	2	0.01394
1kHz	rs192176479	1	2400532	intron_variant	PLCH2	protein_coding	T	A	1209	0.013	11.1723	2.29649	1.60276e-06	0.754	NA	NA	NA	NA	NA	NA	422	0.0124254	-0.0558093	0.0589332	0.343643	0.627	1631	A	-3.624	0.0002897	-?+	90.5	10.495	1	0.001197
1kHz	rs12142071	1	38500012	intergenic_variant	-	-	C	A	1209	0.01	11.2409	2.5136	9.85914e-06	0.728	260	0.0110058	-0.117969	0.188989	0.53249	0.597	NA	NA	NA	NA	NA	NA	1469	A	-3.723	0.0001972	-+?	82.8	5.829	1	0.01576
1kHz	rs17570718	1	39802168	missense_variant	MACF1	protein_coding	C	A	1209	0.011	10.442	2.2831	6.23949e-06	0.897	NA	NA	NA	NA	NA	NA	NA	NA	NA	NA	NA	NA	1209	A	-4.49	7.117e-06	-??	0	0	0	1
1kHz	rs111382147	1	40979626	intron_variant	EXO5	protein_coding	C	G	1209	0.014	8.97037	1.99823	9.13288e-06	0.914	NA	NA	NA	NA	NA	NA	422	0.0237761	-0.042367	0.0367276	0.248686	0.952	1631	C	3.21	0.001326	+?-	90.4	10.462	1	0.001219
1kHz	rs3856248	1	40984266	downstream_gene_variant	EXO5	protein_coding	G	A	1209	0.042	5.49848	1.19433	5.43658e-06	0.91	260	0.0249865	-0.00219115	0.108667	0.983913	0.916	422	0.042487	-0.0446104	0.0272235	0.101282	0.967	1891	A	-2.833	0.004612	-++	86.7	15.074	2	0.0005331
1kHz	rs1045613136	1	40984578	downstream_gene_variant	EXO5	protein_coding	T	C	1209	0.012	11.1641	2.34545	2.63728e-06	0.746	260	0.0106058	-0.121393	0.201276	0.546429	0.63	422	0.0186552	-0.0460261	0.0449393	0.305749	0.834	1891	T	3.026	0.002479	+--	85.8	14.045	2	0.0008915
1kHz	rs74677928	1	40985465	downstream_gene_variant	EXO5	protein_coding	T	A	1209	0.014	8.97037	1.99823	9.13288e-06	0.914	NA	NA	NA	NA	NA	NA	422	0.0237405	-0.042418	0.0367839	0.248841	0.951	1631	A	-3.211	0.001325	-?+	90.4	10.46	1	0.00122
1kHz	1:44996203_CAAAA_CAAA	1	44996203	intergenic_variant	-	-	CAAA	CAAAA	1209	0.386	3.13857	0.638176	1.24213e-06	0.537	NA	NA	NA	NA	NA	NA	NA	NA	NA	NA	NA	NA	1209	CAAA	4.819	1.444e-06	+??	0	0	0	1
1kHz	1:80644322_GCA_G	1	80644322	intergenic_variant	-	-	G	GCA	1209	0.267	3.14761	0.679123	4.71626e-06	0.537	NA	NA	NA	NA	NA	NA	NA	NA	NA	NA	NA	NA	1209	G	4.549	5.398e-06	+??	0	0	0	1
1kHz	rs776946225	1	95893254	intergenic_variant	-	-	G	A	1209	0.013	11.592	2.50603	4.91893e-06	0.632	260	0.0121212	-0.249568	0.195018	0.200646	0.543	422	0.0258531	-0.0358195	0.0368194	0.330631	0.781	1891	A	-2.697	0.007003	-++	87.4	15.92	2	0.0003491
1kHz	rs146671716	1	99235971	intergenic_variant	-	-	T	A	1209	0.019	7.54586	1.68094	9.13679e-06	0.941	260	0.0227288	0.0200125	0.113042	0.85948	0.953	422	0.0100249	-0.0261078	0.0565806	0.644493	0.93	1891	A	-3.374	0.000742	--+	75.9	8.304	2	0.01573
1kHz	rs72701497	1	118980392	intergenic_variant	-	-	T	C	1209	0.046	5.67143	1.24944	7.29256e-06	0.675	260	0.0583923	0.0619978	0.0692156	0.370403	0.872	422	0.0485308	0.00880339	0.0279765	0.753011	0.871	1891	T	4.045	5.243e-05	+++	54.6	4.41	2	0.1103
1kHz	rs553706171	1	199443929	intergenic_variant	-	-	A	T	1209	0.012	14.0907	2.80268	7.28735e-07	0.516	NA	NA	NA	NA	NA	NA	NA	NA	NA	NA	NA	NA	1209	A	4.923	8.527e-07	+??	0	0	0	1
1kHz	rs72790779	2	20616665	regulatory_region_variant	-	open_chromatin_region	T	C	1209	0.014	9.78594	2.16368	7.85135e-06	0.725	NA	NA	NA	NA	NA	NA	422	0.0102761	0.0615501	0.0573343	0.283033	0.89	1631	T	4.369	1.247e-05	+?+	44	1.786	1	0.1814
1kHz	rs1271578146	2	22175972	intron_variant,non_coding_transcript_variant	AC068490.1	lincRNA	T	C	1209	0.017	12.0461	2.46665	1.4661e-06	0.5	NA	NA	NA	NA	NA	NA	NA	NA	NA	NA	NA	NA	1209	T	4.786	1.701e-06	+??	0	0	0	1
1kHz	rs976298379	2	32497042	intergenic_variant	-	-	C	T	1209	0.014	11.5508	2.31896	9.15235e-07	0.616	NA	NA	NA	NA	NA	NA	422	0.0191161	0.0609683	0.0497079	0.219999	0.585	1631	T	-4.823	1.412e-06	-?-	50.9	2.037	1	0.1535
1kHz	2:40536711_A_G	2	40536711	intergenic_variant	-	-	G	A	1209	0.01	12.4121	2.68946	5.16261e-06	0.688	260	0.0137385	-0.0670777	0.162593	0.679936	0.712	NA	NA	NA	NA	NA	NA	1469	A	-3.936	8.288e-05	-+?	80.8	5.198	1	0.02261
1kHz	rs1017936813	2	133395160	intron_variant	GPR39	protein_coding	A	G	1209	0.013	12.5588	2.55227	1.22672e-06	0.596	NA	NA	NA	NA	NA	NA	422	0.0196635	0.00115134	0.0433267	0.9788	0.837	1631	A	4.164	3.121e-05	+?+	83.1	5.903	1	0.01512
1kHz	rs1256537363	2	133401624	intron_variant	GPR39	protein_coding	A	AAG	1209	0.013	12.2977	2.52433	1.55216e-06	0.599	NA	NA	NA	NA	NA	NA	NA	NA	NA	NA	NA	NA	1209	A	4.775	1.8e-06	+??	0	0	0	1
1kHz	rs138594931	2	133411458	intron_variant	LYPD1	protein_coding	G	A	1209	0.016	10.9853	2.17417	6.44232e-07	0.68	NA	NA	NA	NA	NA	NA	422	0.046122	0.0210476	0.0252853	0.405182	0.918	1631	A	-4.682	2.845e-06	-?-	69.2	3.242	1	0.07177
1kHz	rs145537608	2	161794500	regulatory_region_variant	-	open_chromatin_region	G	A	1209	0.012	13.2484	2.52828	2.52066e-07	0.689	NA	NA	NA	NA	NA	NA	NA	NA	NA	NA	NA	NA	1209	A	-5.124	2.987e-07	-??	0	0	0	1
1kHz	rs6706819	2	227717626	intron_variant	RHBDD1	protein_coding	G	A	1209	0.034	6.77368	1.42424	2.686e-06	0.752	260	0.0134769	-0.0570502	0.215484	0.791199	0.469	422	0.0302287	-0.0132727	0.0361272	0.713331	0.737	1891	A	-3.458	0.0005438	-++	80	10.003	2	0.006729
1kHz	rs13031856	2	236076385	intergenic_variant	-	-	G	A	1209	0.616	-2.30744	0.471342	1.38478e-06	0.932	260	0.651508	0.0239896	0.0335173	0.474153	0.955	422	0.590878	0.000520965	0.0109023	0.961888	0.977	1891	G	3.548	0.0003882	+--	81.7	10.941	2	0.004209
1kHz	rs72981339	2	236078115	regulatory_region_variant	-	promoter_flanking_region	C	T	1209	0.602	-2.27737	0.46823	1.61186e-06	0.933	260	0.638373	0.0195377	0.0338936	0.564317	0.938	422	0.589508	1.75042e-05	0.0108893	0.998717	0.984	1891	C	3.597	0.0003216	+--	80.2	10.118	2	0.006353
1kHz	rs4274553	2	236079003	regulatory_region_variant	-	promoter_flanking_region	G	C	1209	0.601	-2.29834	0.468947	1.34799e-06	0.932	260	0.639988	0.0183653	0.0341461	0.590684	0.935	422	0.589767	-1.06582e-06	0.010877	0.999922	0.985	1891	G	3.641	0.0002718	+-+	80.2	10.1	2	0.006411
1kHz	rs4311020	2	236079262	regulatory_region_variant	-	promoter_flanking_region	A	G	1209	0.601	-2.2994	0.468778	1.32214e-06	0.932	260	0.638019	0.0207799	0.0339066	0.539971	0.936	422	0.589793	-4.18424e-05	0.0108706	0.996929	0.986	1891	A	-3.618	0.0002971	-+-	80.7	10.389	2	0.005546
1kHz	rs3935484	2	236079327	regulatory_region_variant	-	promoter_flanking_region	C	T	1209	0.61	-2.30158	0.471855	1.50784e-06	0.921	260	0.639356	0.0186461	0.0340461	0.583917	0.929	422	0.589339	-0.000192498	0.0109225	0.985939	0.982	1891	C	3.628	0.000286	+-+	80	9.993	2	0.006761
1kHz	rs12464740	2	236079843	regulatory_region_variant	-	promoter_flanking_region	A	G	1209	0.579	-2.12754	0.464657	6.09531e-06	0.927	260	0.626956	0.0147118	0.0334619	0.660185	0.936	422	0.577365	0.000921744	0.0109504	0.932918	0.989	1891	A	-3.391	0.0006951	-++	77.5	8.904	2	0.01166
1kHz	rs12464754	2	236079917	regulatory_region_variant	-	promoter_flanking_region	A	G	1209	0.597	-2.38059	0.468242	5.51355e-07	0.929	260	0.637608	0.0206467	0.0339056	0.542559	0.935	422	0.581636	0.000783255	0.0108858	0.94264	0.974	1891	A	-3.719	0.0001997	-++	82.3	11.308	2	0.003504
1kHz	2:238796055_A_AGTATCAAAG	2	238796055	intergenic_variant	-	-	AGTATCAAAG	A	1209	0.034	6.44835	1.38891	4.54737e-06	0.78	NA	NA	NA	NA	NA	NA	NA	NA	NA	NA	NA	NA	1209	A	-4.556	5.206e-06	-??	0	0	0	1
1kHz	rs79810750	3	81488842	intergenic_variant	-	-	T	G	1209	0.012	9.56952	2.05773	4.38721e-06	1	260	0.0340462	-0.0325379	0.106089	0.75907	0.791	422	0.0149502	-0.0535804	0.0536997	0.318387	0.717	1891	T	3.065	0.002179	+--	84	12.522	2	0.00191
1kHz	rs77327391	3	84290067	intergenic_variant	-	-	G	A	1209	0.127	-3.21936	0.696127	4.94134e-06	0.955	260	0.148733	0.00486638	0.0456938	0.915186	0.988	422	0.130616	0.0184585	0.0166846	0.268589	0.989	1891	A	3.068	0.002155	+--	83.9	12.421	2	0.002008
1kHz	rs74724328	3	84290863	intergenic_variant	-	-	C	T	1209	0.125	-3.31468	0.696302	2.63094e-06	0.956	260	0.140417	-0.00203916	0.046131	0.964742	0.994	422	0.113985	0.0183393	0.0176009	0.297435	0.988	1891	T	3.258	0.001122	++-	83.7	12.267	2	0.002169
1kHz	rs189741630	3	95368699	downstream_gene_variant	MTHFD2P1	processed_transcript	G	A	1209	0.014	12.9793	2.89714	9.51272e-06	0.436	NA	NA	NA	NA	NA	NA	422	0.0175071	0.0136865	0.0474285	0.77291	0.782	1631	A	-3.935	8.309e-05	-?-	74.8	3.961	1	0.04656
1kHz	rs142304035	3	95391117	intron_variant,non_coding_transcript_variant	MTHFD2P1	processed_transcript	C	T	1209	0.013	13.1104	2.92418	9.36909e-06	0.44	NA	NA	NA	NA	NA	NA	422	0.0171149	0.0142251	0.0475745	0.764934	0.797	1631	T	-3.943	8.033e-05	-?-	74.6	3.932	1	0.04737
1kHz	rs4682404	3	112116643	non_coding_transcript_exon_variant	RP11-231E6.1	lincRNA	A	C	1209	0.229	2.41219	0.537026	9.02733e-06	1	260	0.194112	-0.028077	0.04128	0.496403	0.962	422	0.165294	-0.00347184	0.0146026	0.812072	0.968	1891	A	3.163	0.00156	+--	80	9.977	2	0.006817
1kHz	rs182982076	3	169183380	intron_variant,non_coding_transcript_variant	RP11-641D5.2	antisense	A	G	1209	0.014	13.4744	2.78381	1.80324e-06	0.456	260	0.0164788	0.0920431	0.151112	0.542454	0.695	422	0.0208922	0.0113017	0.0429011	0.792214	0.801	1891	A	4.144	3.413e-05	+++	65.4	5.78	2	0.05556
1kHz	4:2701173_CCACA_CCACACA	4	2701173	intergenic_variant	-	-	CCACACA	CCACA	1209	0.078	-5.53929	1.23983	1.00472e-05	0.452	NA	NA	NA	NA	NA	NA	NA	NA	NA	NA	NA	NA	1209	CCACA	4.389	1.14e-05	+??	0	0	0	1
1kHz	rs139424234	4	37188099	intergenic_variant	-	-	C	T	1209	0.012	11.2202	2.40397	4.05921e-06	0.707	260	0.0173192	-0.0409832	0.136612	0.764179	0.914	422	0.0172429	-0.0829971	0.042108	0.0487178	0.843	1891	T	-2.621	0.008767	-++	88.9	18.068	2	0.0001193
1kHz	rs71603715	4	58523224	intron_variant,non_coding_transcript_variant	RP11-4O3.1	lincRNA	T	G	1209	0.014	10.1453	2.05868	1.18342e-06	0.857	NA	NA	NA	NA	NA	NA	NA	NA	NA	NA	NA	NA	1209	T	4.828	1.377e-06	+??	0	0	0	1
1kHz	rs35226576	4	58538646	intergenic_variant	-	-	C	T	1209	0.013	11.3253	2.24679	6.83322e-07	0.788	260	0.0102365	-0.0152566	0.167544	0.927444	0.883	NA	NA	NA	NA	NA	NA	1469	T	-4.439	9.038e-06	-+?	78.5	4.661	1	0.03086
1kHz	rs117775891	4	58666252	intergenic_variant	-	-	A	G	1209	0.011	11.7561	2.46462	2.51569e-06	0.786	NA	NA	NA	NA	NA	NA	NA	NA	NA	NA	NA	NA	1209	A	4.678	2.901e-06	+??	0	0	0	1
1kHz	rs72660097	4	93234758	intron_variant	GRID2	protein_coding	A	G	1209	0.03	6.03618	1.31141	5.4612e-06	1	260	0.0347096	-0.200191	0.108498	0.0650216	0.688	422	0.0277014	-0.00523037	0.0349468	0.881028	0.819	1891	A	2.858	0.004265	+--	87.2	15.673	2	0.0003951
1kHz	4:93249942_T_C	4	93249942	intergenic_variant	-	-	C	T	1209	0.011	13.4329	2.59506	3.47911e-07	0.665	NA	NA	NA	NA	NA	NA	NA	NA	NA	NA	NA	NA	1209	T	-5.064	4.107e-07	-??	0	0	0	1
1kHz	rs996577913	4	132582355	intergenic_variant	-	-	A	G	1209	0.013	11.6988	2.58286	7.62174e-06	0.582	260	0.0161404	0.0932209	0.164185	0.570185	0.6	NA	NA	NA	NA	NA	NA	1469	A	4.274	1.92e-05	++?	45.6	1.839	1	0.1751
1kHz	rs184623376	4	146552619	intron_variant	MMAA	protein_coding	C	T	1209	0.013	9.55161	2.12783	9.14336e-06	0.877	260	0.0270077	0.148118	0.101735	0.145413	0.989	422	0.0177405	-0.0520235	0.041832	0.213636	0.972	1891	T	-3.479	0.0005039	--+	81.8	11	2	0.004086
1kHz	rs566025512	4	146559505	intron_variant	MMAA	protein_coding	T	A	1209	0.013	9.64491	2.12893	7.58754e-06	0.877	260	0.0265462	0.153135	0.10327	0.138111	0.983	422	0.0175059	-0.0543331	0.0422564	0.198514	0.967	1891	A	-3.501	0.0004643	--+	82.4	11.385	2	0.003371
1kHz	rs537037245	4	146571103	intron_variant	MMAA	protein_coding	G	T	1209	0.013	9.76945	2.12952	5.85306e-06	0.881	260	0.0255269	0.162196	0.106376	0.127324	0.97	422	0.0170889	-0.0597802	0.0432182	0.166598	0.955	1891	T	-3.514	0.0004415	--+	83.6	12.167	2	0.00228
1kHz	rs138182364	4	146574042	intron_variant	MMAA	protein_coding	C	G	1209	0.011	11.2391	2.39635	3.65381e-06	0.808	260	0.0245038	0.115262	0.113719	0.310787	0.884	422	0.0169218	-0.0620227	0.0436225	0.155082	0.947	1891	C	3.385	0.0007131	++-	84.3	12.762	2	0.001694
1kHz	rs183944149	4	146599355	upstream_gene_variant	C4orf51	protein_coding	C	T	1209	0.015	8.88063	1.95689	7.32702e-06	0.908	260	0.0237442	0.1758	0.108547	0.105323	0.971	422	0.0157393	-0.0774834	0.0461718	0.0933171	0.901	1891	T	-3.372	0.0007459	--+	85.6	13.917	2	0.0009503
1kHz	rs7735318	5	51370462	intron_variant	CTD-2203A3.1	protein_coding	A	T	1209	0.371	-2.14686	0.471951	6.97905e-06	0.984	260	0.362154	0.043179	0.0344504	0.210072	0.991	422	0.375021	0.00197271	0.0112555	0.86087	0.995	1891	A	-3.024	0.002495	-++	83.9	12.407	2	0.002022
1kHz	5:117956588_A_T	5	117956588	intergenic_variant	-	-	T	A	1209	0.013	14.0327	2.93746	2.43172e-06	0.44	NA	NA	NA	NA	NA	NA	NA	NA	NA	NA	NA	NA	1209	A	-4.685	2.805e-06	-??	0	0	0	1
1kHz	rs141592711	5	144738211	intron_variant,non_coding_transcript_variant	CTC-806A22.1	lincRNA	C	T	1209	0.012	11.7582	2.48892	3.11691e-06	0.701	260	0.0385827	-0.152413	0.0896024	0.0889441	0.898	422	0.0422109	-0.0272901	0.0280445	0.330503	0.909	1891	T	-2.616	0.008906	-++	89.2	18.471	2	9.753e-05
1kHz	rs74685494	5	144754634	intron_variant,non_coding_transcript_variant	CTC-806A22.1	lincRNA	T	C	1209	0.01	12.5548	2.64404	2.78403e-06	0.716	260	0.0189	-0.0513397	0.131158	0.695477	0.842	422	0.0288436	-0.0233371	0.0346597	0.500743	0.905	1891	T	3.261	0.00111	+--	82.8	11.66	2	0.002939
1kHz	rs112733379	5	149085417	intergenic_variant	-	-	T	C	1209	0.013	10.069	2.10078	2.25653e-06	0.867	NA	NA	NA	NA	NA	NA	422	0.0229917	0.00344239	0.0385005	0.928755	0.926	1631	T	4.092	4.282e-05	+?+	81.3	5.353	1	0.02068
1kHz	rs764651980	6	16219461	intergenic_variant	-	-	G	A	1209	0.013	12.5319	2.66486	3.44682e-06	0.57	260	0.0150115	0.184171	0.165141	0.26475	0.718	NA	NA	NA	NA	NA	NA	1469	A	-4.655	3.247e-06	--?	0	0.863	1	0.3528
1kHz	6:28745489_TA_T	6	28745489	intergenic_variant	-	-	T	TA	1209	0.096	3.60943	0.792327	6.77411e-06	0.962	NA	NA	NA	NA	NA	NA	NA	NA	NA	NA	NA	NA	1209	T	4.473	7.719e-06	+??	0	0	0	1
1kHz	rs56112994	6	28748884	downstream_gene_variant	NOL5BP	processed_pseudogene	GATAT	GAT	1209	0.105	3.8008	0.840031	7.78858e-06	0.781	NA	NA	NA	NA	NA	NA	NA	NA	NA	NA	NA	NA	1209	GAT	-4.443	8.861e-06	-??	0	0	0	1
1kHz	rs1581759675	6	34152398	intergenic_variant	-	-	A	T	1209	0.01	15.6858	3.50845	9.91088e-06	0.41	NA	NA	NA	NA	NA	NA	NA	NA	NA	NA	NA	NA	1209	A	4.392	1.124e-05	+??	0	0	0	1
1kHz	rs144360091	6	35574660	intron_variant	FKBP5	protein_coding	T	C	1209	0.013	10.2767	2.18957	3.59696e-06	0.846	260	0.0113769	-0.129257	0.159366	0.417326	0.929	422	0.0134621	0.036279	0.0497934	0.466252	0.893	1891	T	3.725	0.0001954	+-+	76.5	8.516	2	0.01415
1kHz	rs559692433	6	35650682	intron_variant	FKBP5	protein_coding	A	T	1209	0.02	10.1496	2.20237	5.3216e-06	0.529	NA	NA	NA	NA	NA	NA	422	0.0113448	0.0358085	0.0707808	0.612922	0.577	1631	A	4.152	3.302e-05	+?+	71.3	3.482	1	0.06204
1kHz	6:43994073_G_A	6	43994073	intergenic_variant	-	-	A	G	1209	0.012	13.9459	3.01218	4.82557e-06	0.465	NA	NA	NA	NA	NA	NA	NA	NA	NA	NA	NA	NA	1209	A	4.544	5.521e-06	+??	0	0	0	1
1kHz	rs774235062	6	84145422	upstream_gene_variant	ME1	protein_coding	T	TGTGCA	1209	0.012	11.0536	2.46056	9.00454e-06	0.688	NA	NA	NA	NA	NA	NA	NA	NA	NA	NA	NA	NA	1209	T	4.412	1.023e-05	+??	0	0	0	1
1kHz	6:100675631_C_CT	6	100675631	intergenic_variant	-	-	CT	C	1209	0.01	12.3509	2.58346	2.39066e-06	0.693	NA	NA	NA	NA	NA	NA	NA	NA	NA	NA	NA	NA	1209	CT	4.688	2.758e-06	+??	0	0	0	1
1kHz	rs112522490	6	110556553	downstream_gene_variant	CDC40	protein_coding	A	G	1209	0.093	5.56123	1.17053	2.74915e-06	0.422	260	0.0920712	-0.0110102	0.0622547	0.859621	0.764	422	0.0754443	0.0478455	0.0241614	0.0476763	0.767	1891	A	4.594	4.341e-06	+-+	56	4.546	2	0.103
1kHz	rs774950368	6	111576403	upstream_gene_variant	KIAA1919	protein_coding	G	T	1209	0.011	12.1814	2.68883	7.5888e-06	0.643	NA	NA	NA	NA	NA	NA	NA	NA	NA	NA	NA	NA	1209	T	-4.449	8.636e-06	-??	0	0	0	1
1kHz	rs1298225527	6	156355554	intergenic_variant	-	-	A	G	1209	0.016	10.5447	2.22722	2.97156e-06	0.644	NA	NA	NA	NA	NA	NA	NA	NA	NA	NA	NA	NA	1209	A	4.644	3.419e-06	+??	0	0	0	1
1kHz	rs200309469	6	156993617	intergenic_variant	-	-	C	A	1209	0.014	12.322	2.74441	9.10408e-06	0.466	260	0.0271692	-0.0659711	0.104784	0.528962	0.909	NA	NA	NA	NA	NA	NA	1469	A	-3.736	0.0001871	-+?	83	5.888	1	0.01525
1kHz	7:2751581_C_T	7	2751581	intron_variant	AMZ1	protein_coding	T	C	1209	0.086	-4.09492	0.909534	8.61351e-06	0.789	NA	NA	NA	NA	NA	NA	NA	NA	NA	NA	NA	NA	1209	T	-4.422	9.788e-06	-??	0	0	0	1
1kHz	rs71014712	7	7807006	upstream_gene_variant	RPA3-AS1	protein_coding	T	TCG	1209	0.112	3.64382	0.814541	9.79643e-06	0.752	NA	NA	NA	NA	NA	NA	NA	NA	NA	NA	NA	NA	1209	T	4.394	1.111e-05	+??	0	0	0	1
1kHz	rs74337910	7	31827099	intron_variant	PDE1C	protein_coding	C	G	1209	0.014	11.4343	2.442	3.78739e-06	0.596	260	0.0125288	-0.104772	0.185705	0.572625	0.624	422	0.0127571	-0.0606066	0.0586399	0.301352	0.702	1891	C	2.977	0.002914	+--	85.3	13.628	2	0.001098
1kHz	rs147890610	7	67255528	intergenic_variant	-	-	T	C	1209	0.015	9.50418	2.0726	5.90644e-06	0.805	260	0.0119231	-0.252791	0.156044	0.105234	0.845	422	0.0217109	-0.0135035	0.0378547	0.721303	0.893	1891	T	2.831	0.004647	+--	86.7	15.004	2	0.0005519
1kHz	rs75652267	7	73932662	intron_variant	GTF2IRD1	protein_coding	A	G	1209	0.021	7.61313	1.58023	2.0073e-06	1	260	0.0119692	-0.0374982	0.204885	0.854782	0.494	422	0.0235806	-0.0167768	0.0418467	0.688486	0.714	1891	A	3.52	0.000432	+--	80.2	10.115	2	0.006362
1kHz	rs143613512	7	137722704	intron_variant,non_coding_transcript_variant	AKR1D1	processed_transcript	A	G	1209	0.016	13.2275	2.75151	2.10831e-06	0.407	260	0.0186442	0.150783	0.154804	0.330045	0.503	422	0.0114976	-0.0430383	0.0693284	0.534738	0.526	1891	A	3.837	0.0001245	++-	77.3	8.826	2	0.01212
1kHz	rs185023050	8	5419893	intergenic_variant	-	-	T	C	1209	0.011	13.1907	2.78318	2.90292e-06	0.568	260	0.0163365	-0.31431	0.142955	0.0279024	0.818	422	0.0128555	-0.0554634	0.0529688	0.295056	0.734	1891	T	2.408	0.01605	+--	90.8	21.739	2	1.903e-05
1kHz	rs56368264	8	8640544	downstream_gene_variant	MFHAS1	protein_coding	T	G	1209	0.011	10.2383	2.27412	8.61884e-06	0.902	260	0.0202808	-0.122238	0.118614	0.302749	0.97	NA	NA	NA	NA	NA	NA	1469	T	3.578	0.0003465	+-?	87.2	7.813	1	0.005188
1kHz	rs4840514	8	10612925	intron_variant,non_coding_transcript_variant	CTD-2135J3.3	antisense	A	G	1209	0.232	2.37084	0.528011	9.0926e-06	0.991	260	0.207508	0.035523	0.0412556	0.389213	0.996	422	0.241448	0.010038	0.0130722	0.442553	0.997	1891	A	4.208	2.578e-05	+++	34.9	3.073	2	0.2151
1kHz	rs13272296	8	10639942	intron_variant	PINX1	protein_coding	A	T	1209	0.224	2.53812	0.556471	6.60367e-06	0.867	260	0.202881	0.0303119	0.0441725	0.492578	0.869	422	0.230143	0.0179446	0.0133543	0.179035	0.902	1891	A	4.469	7.859e-06	+++	15	2.353	2	0.3083
1kHz	rs188205891	8	10664846	intron_variant	PINX1	protein_coding	G	C	1209	0.084	4.59893	0.947671	1.69812e-06	0.699	260	0.0908154	-0.016197	0.0642796	0.801058	0.74	422	0.112052	0.00473797	0.018389	0.796675	0.805	1891	C	-3.832	0.0001273	-+-	75.2	8.076	2	0.01764
1kHz	rs61142313	8	10990296	upstream_gene_variant	AF131215.5	protein_coding	CACAT	C	1209	0.142	-3.51078	0.731679	2.20119e-06	0.772	NA	NA	NA	NA	NA	NA	NA	NA	NA	NA	NA	NA	1209	CACAT	-4.705	2.542e-06	-??	0	0	0	1
1kHz	rs117314902	8	26294849	upstream_gene_variant	RP11-14I17.1	processed_pseudogene	A	C	1209	0.015	9.41868	2.07693	7.43476e-06	0.803	NA	NA	NA	NA	NA	NA	NA	NA	NA	NA	NA	NA	1209	A	4.453	8.463e-06	+??	0	0	0	1
1kHz	8:26393414_TTGTGTGTGTG_T	8	26393414	intron_variant	DPYSL2	protein_coding	T	TTGTGTGTGTG	1209	0.218	3.13869	0.647972	1.77263e-06	0.673	NA	NA	NA	NA	NA	NA	NA	NA	NA	NA	NA	NA	1209	T	4.748	2.052e-06	+??	0	0	0	1
1kHz	rs62507090	8	40182186	intron_variant,non_coding_transcript_variant	CTA-392C11.1	lincRNA	C	T	1209	0.045	5.83681	1.07874	1.0474e-07	1	260	0.0715981	0.0512055	0.0666656	0.442431	0.874	422	0.0407346	-0.00267937	0.0314786	0.932168	0.809	1891	T	-4.471	7.792e-06	--+	76.6	8.544	2	0.01395
1kHz	rs75343463	8	50957521	intron_variant	SNTG1	protein_coding	T	G	1209	0.035	6.14166	1.25158	1.30907e-06	0.958	260	0.0249769	-0.0497159	0.107693	0.644337	0.944	422	0.0420794	0.00473621	0.0283626	0.86738	0.974	1891	T	3.752	0.0001752	+-+	78.5	9.282	2	0.009649
1kHz	rs78979466	8	50981164	intron_variant	SNTG1	protein_coding	G	C	1209	0.035	6.13187	1.25166	1.36143e-06	0.957	260	0.0249481	-0.0488896	0.10777	0.650082	0.943	422	0.0420735	0.00463737	0.0283699	0.870155	0.974	1891	C	-3.747	0.0001786	-+-	78.3	9.235	2	0.009875
1kHz	rs143201263	8	51017198	intron_variant	SNTG1	protein_coding	A	C	1209	0.04	5.79272	1.16904	1.03804e-06	0.95	260	0.0224692	-0.0332174	0.115589	0.773825	0.908	422	0.0403223	0.00831979	0.0297476	0.779724	0.911	1891	A	3.907	9.359e-05	+-+	76.4	8.461	2	0.01455
1kHz	rs10504245	8	58984664	intron_variant	FAM110B	protein_coding	C	T	1209	0.235	-2.53727	0.557378	6.87727e-06	0.879	260	0.255373	0.0491958	0.0384642	0.200897	0.955	422	0.209961	0.00542053	0.0131489	0.680162	0.976	1891	T	2.905	0.003671	+--	85	13.343	2	0.001267
1kHz	rs193203460	8	70676364	intron_variant	SLCO5A1	protein_coding	T	C	1209	0.017	9.45071	1.99965	3.08868e-06	0.725	NA	NA	NA	NA	NA	NA	422	0.0290794	-0.0028725	0.0346694	0.933968	0.874	1631	T	3.949	7.837e-05	+?-	83.1	5.902	1	0.01513
1kHz	rs542421818	8	70684083	intron_variant	SLCO5A1	protein_coding	G	A	1209	0.016	9.63787	2.01344	2.3239e-06	0.719	NA	NA	NA	NA	NA	NA	422	0.0293448	-0.00342041	0.0343688	0.920725	0.886	1631	A	-3.991	6.589e-05	-?+	83.7	6.116	1	0.01339
1kHz	rs535310985	8	70685641	intron_variant	SLCO5A1	protein_coding	T	C	1209	0.016	9.86631	2.04991	2.05231e-06	0.717	NA	NA	NA	NA	NA	NA	422	0.0293448	-0.00342041	0.0343688	0.920725	0.886	1631	T	4.012	6.015e-05	+?-	83.8	6.179	1	0.01292
1kHz	rs186737846	8	70694135	intron_variant	SLCO5A1	protein_coding	C	G	1209	0.016	9.80775	2.02415	1.76005e-06	0.718	NA	NA	NA	NA	NA	NA	422	0.0293377	-0.00344175	0.0343813	0.920261	0.886	1631	C	4.038	5.381e-05	+?-	84	6.26	1	0.01235
1kHz	rs1032743203	8	70695358	intron_variant	SLCO5A1	protein_coding	A	T	1209	0.016	9.84233	2.0306	1.74633e-06	0.718	NA	NA	NA	NA	NA	NA	NA	NA	NA	NA	NA	NA	1209	A	4.751	2.022e-06	+??	0	0	0	1
1kHz	8:70697332_GGA_G	8	70697332	intron_variant	SLCO5A2	protein_coding	G	GGA	1209	0.026	8.91989	1.7853	8.49423e-07	0.587	NA	NA	NA	NA	NA	NA	NA	NA	NA	NA	NA	NA	1209	G	4.893	9.921e-07	+??	0	0	0	1
1kHz	rs143274651	9	12506035	intergenic_variant	-	-	G	C	1209	0.01	9.80222	2.17941	8.79192e-06	0.957	NA	NA	NA	NA	NA	NA	NA	NA	NA	NA	NA	NA	1209	C	-4.417	9.988e-06	-??	0	0	0	1
1kHz	rs141574035	9	12507034	intergenic_variant	-	-	T	C	1209	0.01	9.80391	2.17933	8.75498e-06	0.957	NA	NA	NA	NA	NA	NA	NA	NA	NA	NA	NA	NA	1209	T	4.418	9.947e-06	+??	0	0	0	1
1kHz	rs201092221	9	67304804	regulatory_region_variant	-	promoter_flanking_region	C	T	1209	0.011	15.6798	2.92812	1.39961e-07	0.554	NA	NA	NA	NA	NA	NA	422	0.0214289	-0.00265405	0.0464669	0.954452	0.704	1631	T	-4.476	7.599e-06	-?+	86.4	7.348	1	0.006712
1kHz	9:114651889_TAAA_T	9	114651889	intergenic_variant	-	-	T	TAAA	1209	0.393	-2.82331	0.604571	4.0112e-06	0.541	NA	NA	NA	NA	NA	NA	NA	NA	NA	NA	NA	NA	1209	T	-4.582	4.599e-06	-??	0	0	0	1
1kHz	rs541064560	10	26013211	intergenic_variant	-	-	A	G	1209	0.011	13.9848	2.95101	2.90892e-06	0.534	NA	NA	NA	NA	NA	NA	NA	NA	NA	NA	NA	NA	1209	A	4.648	3.348e-06	+??	0	0	0	1
1kHz	rs564840694	10	26013217	intergenic_variant	-	-	G	A	1209	0.011	13.9848	2.95101	2.90892e-06	0.534	NA	NA	NA	NA	NA	NA	NA	NA	NA	NA	NA	NA	1209	A	-4.648	3.348e-06	-??	0	0	0	1
1kHz	10:37148833_G_GAAA	10	37148833	intergenic_variant	-	-	GAAA	G	1209	0.033	8.06566	1.7709	6.80224e-06	0.468	NA	NA	NA	NA	NA	NA	NA	NA	NA	NA	NA	NA	1209	G	-4.472	7.751e-06	-??	0	0	0	1
1kHz	rs11597742	10	62907015	intergenic_variant	-	-	C	T	1209	0.014	8.97054	1.97738	7.37909e-06	0.933	260	0.0197423	-0.259106	0.119082	0.0295653	0.948	422	0.0464194	-0.0146269	0.02654	0.581547	0.956	1891	T	-2.495	0.01259	-++	89.3	18.656	2	8.891e-05
1kHz	rs139933346	10	114083491	intron_variant,non_coding_transcript_variant	GUCY2GP	unitary_pseudogene	A	C	1209	0.024	9.27442	1.98623	4.02193e-06	0.534	260	0.0245731	0.013963	0.120041	0.9074	0.762	422	0.0519182	0.0177754	0.0247746	0.473075	0.858	1891	A	4.045	5.231e-05	+++	61.2	5.156	2	0.07591
1kHz	rs528779952	10	114107891	intron_variant,non_coding_transcript_variant	GUCY2GP	unitary_pseudogene	A	G	1209	0.012	14.7158	3.17825	4.81799e-06	0.413	NA	NA	NA	NA	NA	NA	NA	NA	NA	NA	NA	NA	1209	A	4.544	5.513e-06	+??	0	0	0	1
1kHz	rs781045327	10	121045587	intron_variant	GRK5	protein_coding	A	G	1209	0.015	11.4251	2.3548	1.70649e-06	0.575	260	0.0226615	-0.147611	0.125965	0.241259	0.755	422	0.0148827	0.0221996	0.0514382	0.666048	0.795	1891	A	3.572	0.0003546	+-+	82.5	11.419	2	0.003314
1kHz	rs539329117	10	123285134	intron_variant	FGFR2	protein_coding	T	TGAGG	1209	0.012	14.9218	3.21373	4.53898e-06	0.413	NA	NA	NA	NA	NA	NA	NA	NA	NA	NA	NA	NA	1209	T	4.557	5.197e-06	+??	0	0	0	1
1kHz	10:123375265_G_GC	10	123375265	intron_variant	RP11-62L18.3	lincRNA	GC	G	1209	0.011	16.2186	3.29392	1.20805e-06	0.414	NA	NA	NA	NA	NA	NA	NA	NA	NA	NA	NA	NA	1209	G	-4.824	1.405e-06	-??	0	0	0	1
1kHz	rs144645264	10	133974792	intron_variant	JAKMIP3	protein_coding	C	T	1209	0.736	3.07932	0.678343	7.28298e-06	0.549	260	0.795048	-0.0492785	0.0551238	0.371342	0.52	422	0.666966	-0.000593787	0.0139727	0.966103	0.648	1891	C	-3.213	0.001315	-++	80.7	10.349	2	0.005659
1kHz	rs867926993	10	135036120	intron_variant	KNDC1	protein_coding	T	C	1209	0.022	13.0313	2.23123	1.03986e-08	0.455	260	0.0249769	0.034583	0.150802	0.818615	0.505	422	0.0342441	-0.0082048	0.0410486	0.841574	0.632	1891	T	4.539	5.642e-06	++-	83.1	11.848	2	0.002675
1kHz	rs9667355	11	18270067	intron_variant	SAA2	protein_coding	C	T	1209	0.014	9.72549	2.12647	6.24126e-06	0.744	NA	NA	NA	NA	NA	NA	422	0.0163803	-0.0682441	0.0486208	0.160439	0.746	1631	T	-3.153	0.001616	-?+	91.8	12.184	1	0.000482
1kHz	11:45596664_T_G	11	45596664	Not found	Not found	Not found	G	T	1209	0.014	13.1659	2.92877	8.88248e-06	0.417	260	0.0123923	-0.136496	0.172479	0.428723	0.637	422	0.0375036	0.0546712	0.0323641	0.0911704	0.801	1891	T	-4.034	5.489e-05	-+-	70.1	6.695	2	0.03518
1kHz	rs11462483	11	60767798	intron_variant	CD6	protein_coding	TA	T	1209	0.77	-2.43486	0.542945	9.32315e-06	0.885	NA	NA	NA	NA	NA	NA	NA	NA	NA	NA	NA	NA	1209	T	4.405	1.058e-05	+??	0	0	0	1
1kHz	rs1591384843	11	106994624	intergenic_variant	-	-	G	A	1209	0.011	15.52	2.87075	1.07224e-07	0.531	NA	NA	NA	NA	NA	NA	NA	NA	NA	NA	NA	NA	1209	A	-5.281	1.284e-07	-??	0	0	0	1
1kHz	rs11559539	11	130626072	intergenic_variant	-	-	G	A	1209	0.5	2.031	0.451462	8.74956e-06	0.977	260	0.522544	-0.0199367	0.0338782	0.556208	0.918	422	0.478158	-0.000321042	0.0112295	0.977192	0.931	1891	G	-3.301	0.0009625	-++	77.7	8.972	2	0.01127
1kHz	rs192839542	11	133860239	regulatory_region_variant	-	enhancer	A	G	1209	0.01	10.9502	2.36794	4.94805e-06	0.871	NA	NA	NA	NA	NA	NA	NA	NA	NA	NA	NA	NA	1209	A	4.539	5.66e-06	+??	0	0	0	1
1kHz	rs572262464	11	133867172	intergenic_variant	-	-	A	G	1209	0.01	10.6052	2.33212	7.02461e-06	0.897	NA	NA	NA	NA	NA	NA	NA	NA	NA	NA	NA	NA	1209	A	4.465	8.001e-06	+??	0	0	0	1
1kHz	rs945171518	11	133875989	intergenic_variant	-	-	T	C	1209	0.011	12.7614	2.59736	1.27127e-06	0.67	NA	NA	NA	NA	NA	NA	NA	NA	NA	NA	NA	NA	1209	T	4.814	1.478e-06	+??	0	0	0	1
1kHz	rs12581651	12	7162598	intron_variant	C1S	protein_coding	G	A	1209	0.078	3.8681	0.861763	9.15587e-06	0.965	260	0.0491231	-0.0341442	0.0699172	0.6253	0.957	422	0.0757002	0.00567303	0.021062	0.787661	0.971	1891	A	-3.471	0.0005182	-+-	74	7.699	2	0.02129
1kHz	rs7312064	12	7165427	upstream_gene_variant	C1S	protein_coding	G	A	1209	0.074	4.77557	0.874164	7.96842e-08	1	260	0.0467077	-0.0592688	0.072359	0.412733	0.934	422	0.0806469	0.0077072	0.0205828	0.70807	0.965	1891	A	-4.138	3.497e-05	-+-	83.5	12.142	2	0.002308
1kHz	rs12311345	12	7169362	intron_variant	C1S	protein_coding	T	C	1209	0.072	4.70699	0.888586	1.88387e-07	0.963	260	0.0315808	-0.060827	0.0824367	0.460598	0.915	422	0.0802974	0.00742062	0.020512	0.717524	0.974	1891	T	4.037	5.403e-05	+-+	82.1	11.187	2	0.003721
1kHz	rs12312328	12	7182705	downstream_gene_variant	C1S	protein_coding	A	G	1209	0.095	3.47058	0.776425	9.95125e-06	0.97	260	0.0460596	-0.0346466	0.0751686	0.644857	0.941	422	0.103331	0.00387381	0.0177305	0.827053	0.98	1891	A	3.443	0.0005752	+-+	74	7.685	2	0.02144
1kHz	rs542092962	12	31572910	intron_variant	DENND5B	protein_coding	AG	A	1209	0.012	13.3979	2.81407	2.62317e-06	0.527	NA	NA	NA	NA	NA	NA	NA	NA	NA	NA	NA	NA	1209	A	-4.669	3.023e-06	-??	0	0	0	1
1kHz	rs73139735	12	83565676	intron_variant,non_coding_transcript_variant	RP11-87P13.2	lincRNA	A	G	1209	0.09	3.53341	0.780688	7.73903e-06	0.987	260	0.0809096	-0.0650017	0.0556283	0.242605	0.917	422	0.0710924	-0.0355739	0.0208746	0.0883498	0.995	1891	A	2.317	0.02052	+--	89.3	18.648	2	8.925e-05
1kHz	rs74469684	12	83566346	non_coding_transcript_exon_variant	RP11-87P13.2	lincRNA	CA	C	1209	0.09	3.52069	0.780855	8.36412e-06	0.987	NA	NA	NA	NA	NA	NA	NA	NA	NA	NA	NA	NA	1209	CA	4.428	9.508e-06	+??	0	0	0	1
1kHz	rs73139736	12	83566701	downstream_gene_variant	RP11-87P13.2	lincRNA	T	C	1209	0.09	3.53099	0.780525	7.81409e-06	0.988	260	0.0807385	-0.064696	0.0556119	0.244688	0.922	422	0.0714514	-0.0348957	0.0208825	0.0947114	0.993	1891	T	2.333	0.01967	+--	89.1	18.433	2	9.941e-05
1kHz	rs11115628	12	83567848	downstream_gene_variant	RP11-87P13.2	lincRNA	G	A	1209	0.09	3.52833	0.780205	7.86937e-06	0.989	260	0.0808365	-0.065137	0.0556212	0.241566	0.919	422	0.07109	-0.0354819	0.0208592	0.0889402	2	1891	A	-2.314	0.02064	-++	89.3	18.623	2	9.04e-05
1kHz	rs11115632	12	83570416	downstream_gene_variant	RP11-87P13.2	lincRNA	C	T	1209	0.09	3.52723	0.77993	7.86271e-06	0.991	260	0.0806692	-0.0648428	0.0556009	0.243526	0.923	422	0.07109	-0.0354819	0.0208592	0.0889402	0.998	1891	T	-2.316	0.02054	-++	89.2	18.604	2	9.125e-05
1kHz	rs2037256	12	83570721	downstream_gene_variant	RP11-87P13.2	lincRNA	T	A	1209	0.09	3.53015	0.780167	7.7791e-06	0.99	260	0.0806558	-0.0648695	0.0556003	0.243327	0.924	422	0.0710865	-0.0354936	0.0208601	0.0888482	0.996	1891	A	-2.318	0.02046	-++	89.3	18.62	2	9.05e-05
1kHz	rs544337466	12	83571169	downstream_gene_variant	RP11-87P13.2	lincRNA	T	A	1209	0.042	6.0896	1.24784	1.49062e-06	0.768	260	0.0200462	-0.263109	0.161021	0.102259	0.487	422	0.0400912	-0.0423453	0.0275429	0.124188	0.873	1891	A	-2.493	0.01266	-++	90.8	21.685	2	1.955e-05
1kHz	rs12301625	12	83572667	intergenic_variant	-	-	C	T	1209	0.09	3.52773	0.779946	7.84354e-06	0.991	260	0.080675	-0.0648534	0.0555956	0.243404	0.924	422	0.07109	-0.0354819	0.0208592	0.0889402	0.997	1891	T	-2.317	0.02052	-++	89.3	18.608	2	9.107e-05
1kHz	rs12308039	12	83573495	intergenic_variant	-	-	A	G	1209	0.09	3.5263	0.780316	7.98494e-06	0.99	260	0.08065	-0.0648924	0.0556	0.243158	0.925	422	0.0700604	-0.0346388	0.0210962	0.100601	0.986	1891	A	2.341	0.01922	+--	89	18.264	2	0.0001082
1kHz	rs73139742	12	83575365	intergenic_variant	-	-	G	A	1209	0.09	3.52954	0.780008	7.77421e-06	0.991	260	0.0806808	-0.0648409	0.0555979	0.243515	0.925	422	0.0710936	-0.0354741	0.0208594	0.089013	0.997	1891	A	-2.318	0.02042	-++	89.3	18.614	2	9.078e-05
1kHz	rs12300569	12	83576033	intergenic_variant	-	-	T	C	1209	0.09	3.52886	0.779976	7.79839e-06	0.991	260	0.0806788	-0.0648476	0.0555978	0.243465	0.925	422	0.0710936	-0.0354741	0.0208594	0.089013	0.997	1891	T	2.318	0.02045	+--	89.3	18.611	2	9.091e-05
1kHz	rs12310867	12	83577227	intergenic_variant	-	-	G	T	1209	0.09	3.52962	0.780044	7.77783e-06	0.991	260	0.0806827	-0.0648634	0.0555958	0.243333	0.924	422	0.0694076	-0.0351934	0.0211557	0.096203	0.994	1891	T	-2.336	0.01951	-++	89.1	18.41	2	0.0001005
1kHz	rs1517824	12	83581840	intergenic_variant	-	-	A	C	1209	0.09	3.53757	0.781056	7.62826e-06	0.989	260	0.0806788	-0.0648283	0.0556016	0.243637	0.924	422	0.0710924	-0.0358092	0.0208807	0.0863555	0.996	1891	A	2.315	0.02061	+--	89.3	18.714	2	8.636e-05
1kHz	rs973054212	12	114344383	intron_variant	RBM19	protein_coding	G	T	1209	0.011	14.3894	3.02758	2.72703e-06	0.517	260	0.0151462	-0.00265265	0.140261	0.984911	0.721	NA	NA	NA	NA	NA	NA	1469	T	-4.221	2.434e-05	-+?	74.4	3.913	1	0.04791
1kHz	rs7308115	12	120142856	intron_variant	CIT	protein_coding	T	C	1209	0.034	5.65927	1.24649	7.25975e-06	0.979	260	0.0252962	-0.277107	0.11522	0.0161711	0.849	422	0.0193483	0.0209934	0.0409213	0.607939	0.961	1891	T	2.915	0.003558	+-+	88.5	17.425	2	0.0001645
1kHz	rs112491766	12	120143485	intron_variant	CIT	protein_coding	G	A	1209	0.034	5.61839	1.24347	8.0123e-06	0.981	260	0.0254654	-0.275583	0.114522	0.0161119	0.856	422	0.0193886	0.0206537	0.0408397	0.613049	0.962	1891	A	-2.894	0.003801	-+-	88.5	17.358	2	0.0001701
1kHz	rs7309710	12	120145006	intron_variant	CIT	protein_coding	C	A	1209	0.035	5.44504	1.21701	9.76738e-06	1	260	0.0254538	-0.275975	0.114572	0.0160078	0.856	422	0.0195308	0.0220715	0.0405573	0.586299	0.96	1891	A	-2.878	0.004006	-+-	88.3	17.132	2	0.0001905
1kHz	rs56096252	12	120146965	intron_variant	CIT	protein_coding	A	G	1209	0.034	5.57531	1.24002	8.85193e-06	0.985	260	0.0254135	-0.276316	0.114684	0.0159804	0.856	422	0.0193934	0.0206113	0.0408385	0.613768	0.962	1891	A	2.876	0.004032	+-+	88.4	17.291	2	0.000176
1kHz	rs75834593	12	120147353	intron_variant	CIT	protein_coding	T	C	1209	0.034	5.5758	1.24004	8.83805e-06	0.985	260	0.0254115	-0.276322	0.114689	0.0159823	0.856	422	0.0193922	0.020625	0.0408387	0.613534	0.962	1891	T	2.876	0.004026	+-+	88.4	17.291	2	0.0001759
1kHz	rs73412190	12	120149473	intron_variant	CIT	protein_coding	T	C	1209	0.034	5.57858	1.24008	8.75509e-06	0.986	260	0.0253865	-0.276697	0.114762	0.0159069	0.856	422	0.0193957	0.0206035	0.0408373	0.613892	0.962	1891	T	2.877	0.004017	+-+	88.4	17.312	2	0.000174
1kHz	rs4269	12	120149558	intron_variant	CIT	protein_coding	G	A	1209	0.034	5.57873	1.24008	8.75024e-06	0.986	260	0.0253865	-0.276697	0.114762	0.0159069	0.856	422	0.0193957	0.0206035	0.0408373	0.613892	0.962	1891	A	-2.877	0.004016	-+-	88.4	17.313	2	0.000174
1kHz	rs2285594	12	120150904	intron_variant	CIT	protein_coding	C	T	1209	0.035	5.53918	1.22327	7.66476e-06	1	260	0.0253654	-0.27693	0.114813	0.0158645	0.858	422	0.0195438	0.0220471	0.040554	0.586684	0.964	1891	T	-2.918	0.003528	-+-	88.5	17.373	2	0.0001688
1kHz	rs7311975	12	120151493	intron_variant	CIT	protein_coding	C	T	1209	0.035	5.53847	1.22403	7.78167e-06	0.999	NA	NA	NA	NA	NA	NA	NA	NA	NA	NA	NA	NA	1209	T	-4.443	8.853e-06	-??	0	0	0	1
1kHz	rs7297192	12	120152400	intron_variant	CIT	protein_coding	T	C	1209	0.034	5.83354	1.24762	3.90531e-06	0.985	260	0.0250115	-0.280791	0.115697	0.0152262	0.87	422	0.0209763	0.0174167	0.0402373	0.665124	0.948	1891	T	2.973	0.002953	+-+	89.1	18.288	2	0.0001068
1kHz	rs763262905	13	59963864	intergenic_variant	-	-	T	G	1209	0.012	14.3713	3.17294	7.6238e-06	0.425	NA	NA	NA	NA	NA	NA	422	0.0100201	-0.00850473	0.0770138	0.912067	0.589	1631	T	3.773	0.0001611	+?-	82	5.557	1	0.01841
1kHz	rs546542978	13	65975015	intergenic_variant	-	-	C	T	1209	0.015	11.8164	2.62515	8.65177e-06	0.469	260	0.0145327	0.0504975	0.16228	0.755668	0.709	422	0.0163306	0.028313	0.0508347	0.577554	0.73	1891	T	-3.913	9.117e-05	---	56.9	4.639	2	0.09833
1kHz	rs112189688	13	77857556	intron_variant	MYCBP2	protein_coding	A	G	1209	0.01	14.2741	3.15592	7.84617e-06	0.537	NA	NA	NA	NA	NA	NA	NA	NA	NA	NA	NA	NA	1209	A	4.442	8.926e-06	+??	0	0	0	1
1kHz	13:79074929_G_GT	13	79074929	intron_variant	RNF219-AS0	antisense	GT	G	1209	0.205	2.48963	0.556725	9.86384e-06	0.96	NA	NA	NA	NA	NA	NA	NA	NA	NA	NA	NA	NA	1209	G	-4.393	1.119e-05	-??	0	0	0	1
1kHz	rs77566093	13	79077266	intron_variant,non_coding_transcript_variant	RNF219-AS1	antisense	T	C	1209	0.202	2.49345	0.558022	1.00217e-05	0.958	260	0.215765	-0.0575404	0.0390797	0.140916	0.976	422	0.135289	0.0269727	0.0162366	0.0966676	0.96	1891	T	3.747	0.0001787	+-+	80.3	10.144	2	0.006271
1kHz	13:82024504_A_C	13	82024504	Not found	Not found	Not found	C	A	1209	0.011	10.9429	2.38485	5.83013e-06	0.78	NA	NA	NA	NA	NA	NA	422	0.0101268	-0.0525626	0.0599462	0.38058	0.868	1631	A	-3.433	0.0005974	-?+	89.2	9.272	1	0.002327
1kHz	rs1303626399	13	112995828	intergenic_variant	-	-	C	T	1209	0.017	10.0265	2.20545	7.06416e-06	0.634	NA	NA	NA	NA	NA	NA	NA	NA	NA	NA	NA	NA	1209	T	-4.464	8.046e-06	-??	0	0	0	1
1kHz	rs143108376	14	65623110	intergenic_variant	-	-	G	T	1209	0.012	14.614	2.84278	4.15894e-07	0.504	NA	NA	NA	NA	NA	NA	422	0.0279502	0.00153164	0.0368181	0.966817	0.696	1631	T	-4.352	1.349e-05	-?-	84.3	6.365	1	0.01164
1kHz	rs12050428	14	65763751	intron_variant,non_coding_transcript_variant	CTD-2509G16.5	lincRNA	A	G	1209	0.027	6.38764	1.41489	8.14816e-06	0.947	260	0.0213385	0.0572262	0.12119	0.636782	0.893	422	0.0193602	-0.0235746	0.0406106	0.561574	0.93	1891	A	3.446	0.0005682	++-	76	8.339	2	0.01546
1kHz	rs770231509	14	66176243	intron_variant,NMD_transcript_variant	FUT8	nonsense_mediated_decay	A	ATTGT	1209	0.011	13.6253	2.71763	7.80235e-07	0.573	NA	NA	NA	NA	NA	NA	NA	NA	NA	NA	NA	NA	1209	A	4.91	9.122e-07	+??	0	0	0	1
1kHz	rs141867491	14	91754114	upstream_gene_variant	CCDC88C	protein_coding	A	C	1209	0.014	9.39041	1.95671	2.19261e-06	0.968	NA	NA	NA	NA	NA	NA	NA	NA	NA	NA	NA	NA	1209	A	4.706	2.532e-06	+??	0	0	0	1
1kHz	rs34024047	14	91756071	upstream_gene_variant	CCDC88C	protein_coding	G	T	1209	0.014	9.38541	1.95622	2.20676e-06	0.97	NA	NA	NA	NA	NA	NA	NA	NA	NA	NA	NA	NA	1209	T	-4.704	2.548e-06	-??	0	0	0	1
1kHz	rs34721398	14	91761893	intron_variant	CCDC88C	protein_coding	A	G	1209	0.014	9.21644	1.93137	2.49175e-06	1	NA	NA	NA	NA	NA	NA	NA	NA	NA	NA	NA	NA	1209	A	4.68	2.873e-06	+??	0	0	0	1
1kHz	15:92500289_C_T	15	92500289	intron_variant	SLCO3A1	protein_coding	T	C	1209	0.234	3.87032	0.797899	1.71635e-06	0.44	NA	NA	NA	NA	NA	NA	NA	NA	NA	NA	NA	NA	1209	T	4.755	1.988e-06	+??	0	0	0	1
1kHz	rs373982517	16	14974273	intron_variant	NOMO1	protein_coding	A	G	1209	0.018	10.051	2.17521	5.03232e-06	0.555	NA	NA	NA	NA	NA	NA	NA	NA	NA	NA	NA	NA	1209	A	4.535	5.755e-06	+??	0	0	0	1
1kHz	16:23561756_C_CTTT	16	23561756	intron_variant	EARS2	protein_coding	CTTT	C	1209	0.24	3.791	0.831695	6.69242e-06	0.403	NA	NA	NA	NA	NA	NA	NA	NA	NA	NA	NA	NA	1209	CTTT	4.475	7.627e-06	+??	0	0	0	1
1kHz	rs200593665	16	56428991	intron_variant	AMFR	protein_coding	G	C	1209	0.016	13.5389	2.82985	2.35095e-06	0.407	NA	NA	NA	NA	NA	NA	422	0.0227133	0.0294211	0.0383434	0.4429	0.81	1631	C	-4.429	9.472e-06	-?-	66.5	2.982	1	0.08422
1kHz	rs1426326036	16	79017805	intron_variant	WWOX	protein_coding	C	T	1209	0.01	13.3806	2.83686	3.22854e-06	0.622	NA	NA	NA	NA	NA	NA	NA	NA	NA	NA	NA	NA	1209	T	-4.627	3.712e-06	-??	0	0	0	1
1kHz	rs188010209	16	84416108	intron_variant	ATP2C2	protein_coding	T	C	1209	0.012	12.2549	2.49188	1.24278e-06	0.654	260	0.0344538	-0.00225719	0.0946737	0.980979	0.83	422	0.0224893	0.00958111	0.0388698	0.805301	0.773	1891	T	3.96	7.482e-05	+-+	73.7	7.596	2	0.02241
1kHz	rs948211858	16	86019742	downstream_gene_variant	RP11-542M13.2	lincRNA	C	A	1209	0.02	9.47846	2.08832	7.30539e-06	0.553	260	0.0171346	0.106207	0.159493	0.50547	0.755	422	0.0116588	-0.0188434	0.0603044	0.754683	0.679	1891	A	-3.663	0.0002491	--+	71.4	6.985	2	0.03042
1kHz	rs4461108	17	9463779	intron_variant	STX8	protein_coding	C	T	1209	0.015	11.3441	2.46403	5.43444e-06	0.542	NA	NA	NA	NA	NA	NA	422	0.0192358	-0.0357213	0.0419173	0.394111	0.878	1631	T	-3.458	0.0005442	-?+	89.1	9.189	1	0.002435
1kHz	rs910576846	17	31073939	intron_variant	MYO1D	protein_coding	G	T	1209	0.011	14.098	3.02712	4.25374e-06	0.485	260	0.0104846	-0.105179	0.185145	0.569973	0.737	NA	NA	NA	NA	NA	NA	1469	T	-3.907	9.344e-05	-+?	83.2	5.944	1	0.01477
1kHz	rs9891361	17	39659913	missense_variant	KRT13	protein_coding	A	G	1209	0.87	-2.95259	0.655857	8.62616e-06	1	260	0.870637	-0.0484039	0.0469966	0.303036	0.986	422	0.870867	0.0275827	0.0164223	0.0930387	0.999	1891	A	-3.125	0.001778	--+	85.4	13.657	2	0.001082
1kHz	rs34443989	17	39664689	upstream_gene_variant	KRT13	protein_coding	C	CCT	1209	0.863	-3.06189	0.661609	4.86758e-06	0.933	NA	NA	NA	NA	NA	NA	NA	NA	NA	NA	NA	NA	1209	CCT	4.542	5.569e-06	+??	0	0	0	1
1kHz	rs7225519	17	39665672	upstream_gene_variant	KRT13	protein_coding	C	T	1209	0.132	3.03719	0.674454	8.5763e-06	0.929	260	0.13435	0.0597686	0.0466384	0.200007	0.981	422	0.129551	-0.0257677	0.0164598	0.117467	0.991	1891	T	-3.273	0.001064	--+	84.5	12.933	2	0.001555
1kHz	rs768027	17	39666529	upstream_gene_variant	KRT13	protein_coding	G	A	1209	0.123	3.17532	0.705707	8.71954e-06	0.91	260	0.138462	0.0279828	0.0461462	0.544253	2	422	0.130332	-0.0258307	0.0163765	0.114726	2	1891	A	-3.014	0.002575	--+	85	13.291	2	0.0013
1kHz	17:74101330_G_GTC	17	74101330	intron_variant	EXOC7	NA	GTC	G	1209	0.017	8.82644	1.97486	9.97584e-06	0.745	NA	NA	NA	NA	NA	NA	NA	NA	NA	NA	NA	NA	1209	G	-4.39	1.132e-05	-??	0	0	0	1
1kHz	rs1196984594	18	21143926	intron_variant	NPC1	protein_coding	T	A	1209	0.012	14.3832	3.11616	5.14944e-06	0.429	NA	NA	NA	NA	NA	NA	NA	NA	NA	NA	NA	NA	1209	A	-4.53	5.887e-06	-??	0	0	0	1
1kHz	rs568865959	18	22866041	intron_variant	ZNF521	protein_coding	C	T	1209	0.047	7.29191	1.60451	7.11508e-06	0.444	NA	NA	NA	NA	NA	NA	422	0.0420178	0.0318595	0.0307088	0.299516	0.71	1631	T	-4.369	1.249e-05	-?-	47.3	1.899	1	0.1682
1kHz	rs4372782	18	67309264	intron_variant	DOK6	protein_coding	G	A	1209	0.034	6.84454	1.51657	8.19976e-06	0.624	260	0.0159404	0.232041	0.184166	0.207685	0.52	422	0.0633993	-0.00181196	0.0233107	0.938042	0.892	1891	A	-3.975	7.051e-05	--+	63.2	5.442	2	0.06582
1kHz	rs77108552	18	67312065	intron_variant	DOK6	protein_coding	A	G	1209	0.034	6.85019	1.51638	8.0429e-06	0.625	260	0.0176769	0.143835	0.164972	0.383276	0.585	422	0.0634076	-0.00196872	0.0233104	0.932693	0.892	1891	A	3.831	0.0001277	++-	65.4	5.774	2	0.05574
1kHz	18:69952271_G_T	18	69952271	Not found	Not found	Not found	T	G	1209	0.013	14.1257	3.08054	5.91143e-06	0.437	260	0.0233635	-0.0507785	0.122574	0.678678	0.747	NA	NA	NA	NA	NA	NA	1469	T	3.909	9.25e-05	+-?	80.6	5.151	1	0.02323
1kHz	rs149897717	19	55494802	missense_variant	NLRP2	protein_coding	T	C	1209	0.012	12.7576	2.43471	2.52304e-07	0.713	NA	NA	NA	NA	NA	NA	NA	NA	NA	NA	NA	NA	1209	T	5.124	2.99e-07	+??	0	0	0	1
1kHz	rs68129715	21	29067936	intergenic_variant	-	-	C	CTCTT	1209	0.249	2.40046	0.527137	6.82701e-06	0.937	NA	NA	NA	NA	NA	NA	NA	NA	NA	NA	NA	NA	1209	CTCTT	-4.471	7.779e-06	-??	0	0	0	1
1kHz	rs182521943	21	31079769	intron_variant	GRIK1	protein_coding	T	C	1209	0.072	5.50534	1.20876	6.80273e-06	0.522	260	0.0597	-0.0845991	0.0983146	0.389517	0.486	422	0.0516386	-0.0094233	0.035895	0.792917	0.412	1891	T	3.133	0.001731	+--	81.8	10.993	2	0.004101
1kHz	rs118112426	22	22718643	upstream_gene_variant	LL22NC03-22A12.9	processed_pseudogene	T	G	1209	0.011	14.8595	3.31339	9.31786e-06	0.429	NA	NA	NA	NA	NA	NA	NA	NA	NA	NA	NA	NA	1209	T	4.405	1.058e-05	+??	0	0	0	1
