# Supplementary material for: Normal hearing function genetics: have you heard all about it? An integrated approach of genome-wide association studies and transcriptome-wide association studies in three Italian cohorts
Source: Front Genet. 2025 May 19;16:1522338. doi: 10.3389/fgene.2025.1522338 (PMC12127661; doi:10.3389/fgene.2025.1522338)
Supplement: Supplementary file 11 [file Table7.xlsx]

## Sheet: Sheet1
Table S7. Complete GWAS results for 4 kHz trait at p-value<1x(10-5) in the Discovery cohort (Moli-sani), replication results in CAR, VBI cohorts and GWAS Meta-analyses results. Trait: hearing trait considered. rs: code of the identified SNP. chr: chromosome. ps: position of the variant (build hg19). Consequence: variant function obtained with VEP. Nearest gene: name of the nearest gene identified…
									Discovery cohort						Replication cohorts												Combined sample
									Moli-sani						CAR						VBI						Moli-sani - CAR - VBI
Trait	rs	chr	ps	Consequence	Nearest Gene	BIOTYPE	Effect allele	Other allele	N	Effect allele freq	beta	StdErr	p-value	Info Score	N	Effect allele freq	beta	StdErr	p-value	Info Score	N	Effect allele freq	beta	StdErr	p_value	Info Score	N	Effect allele	Zscore	p-value_meta	Direction	HetISq	HetChiSq	HetDf	HetPVal
4kHz	rs78946930	8	19184941	intron_variant	SH2D4A	protein_coding	C	T	1209	0.012	16.9816	3.1972	1.75e-07	0.873	NA	NA	NA	NA	NA	NA	424	0.0128703	0.034016	0.0644125	0.597433	0.865	1633	T	-4.688	2.765e-06	-?-	78.6	4.678	1	0.03055
4kHz	rs143331097	5	6700305	intron_variant,non_coding_transcript_variant	CTD-2044J15.1	lincRNA	T	C	1209	0.018	12.9585	2.44235	1.8e-07	0.948	261	0.0126341	0.0126071	0.180892	0.944437	0.78	424	0.0171828	0.00953861	0.0547759	0.861756	0.936	1894	T	4.207	2.589e-05	+++	76.9	8.657	2	0.01319
4kHz	rs114462399	5	6675999	downstream_gene_variant	CTD-2044J15.2	lincRNA	G	A	1209	0.025	11.4953	2.17657	2.04e-07	0.89	261	0.013046	0.0663392	0.175196	0.704942	0.781	424	0.0197347	0.0348488	0.0547525	0.524465	0.89	1894	A	-4.521	6.147e-06	---	67.7	6.19	2	0.04527
4kHz	17:54359653_TTG_TTGTG	17	54359653	Not found	Not found	Not found	TTGTG	TTG	1209	0.031	-14.1473	2.68518	2.18e-07	0.481	NA	NA	NA	NA	NA	NA	NA	NA	NA	NA	NA	NA	1209	TTG	5.096	3.478e-07	+??	0	0	0	1
4kHz	rs4702384	5	6682187	downstream_gene_variant	CTD-2044J15.1	lincRNA	T	G	1209	0.02	12.0915	2.34553	3.87e-07	0.951	261	0.0117107	0.0425492	0.176929	0.809952	0.867	424	0.0163137	0.0363026	0.0562845	0.518937	0.943	1894	T	4.38	1.188e-05	+++	67.6	6.182	2	0.04546
4kHz	rs548754957	5	6683933	downstream_gene_variant	CTD-2044J15.1	lincRNA	G	C	1209	0.019	12.2434	2.37647	3.93e-07	0.971	261	0.0115057	0.0465645	0.177374	0.792919	0.873	424	0.0160637	0.0359953	0.0563174	0.522725	0.947	1894	C	-4.383	1.171e-05	---	67.4	6.129	2	0.04667
4kHz	rs139219222	5	6695771	intron_variant,non_coding_transcript_variant	CTD-2044J15.1	lincRNA	T	A	1209	0.019	12.2122	2.37673	4.21e-07	0.979	261	0.0120287	0.0479177	0.172459	0.781128	0.886	424	0.0171627	0.0112606	0.0545477	0.836451	0.948	1894	A	-4.174	2.996e-05	---	73.1	7.434	2	0.02431
4kHz	1:92643427_C_A	1	92643427	Not found	Not found	Not found	A	C	1209	0.011	20.2943	4.0139	6.34e-07	0.561	NA	NA	NA	NA	NA	NA	NA	NA	NA	NA	NA	NA	1209	A	4.896	9.765e-07	+??	0	0	0	1
4kHz	rs6443311	3	175259127	intron_variant	NAALADL2	protein_coding	C	A	1209	0.011	16.4014	3.25088	6.68e-07	0.939	261	0.01809	-0.254444	0.131304	0.0526436	0.982	424	0.0118833	-0.0965197	0.0643909	0.133883	0.974	1894	A	-2.48	0.01315	-++	91.6	23.685	2	7.191e-06
4kHz	rs75878267	13	102691692	intron_variant	FGF14	protein_coding	T	C	1209	0.011	-18.7685	3.72083	6.72e-07	0.63	NA	NA	NA	NA	NA	NA	NA	NA	NA	NA	NA	NA	1209	T	-4.885	1.033e-06	-??	0	0	0	1
4kHz	rs75670623	3	175260118	intron_variant	NAALADL2	protein_coding	G	A	1209	0.01	16.4539	3.2753	7.43e-07	1	261	0.0191398	-0.240045	0.127971	0.0606857	0.985	424	0.0118491	-0.096343	0.0643879	0.134578	0.99	1894	A	-2.488	0.01286	-++	91.4	23.206	2	9.139e-06
4kHz	rs115729701	5	32714433	intron_variant	NPR3	protein_coding	T	C	1209	0.011	24.6392	4.90726	7.53e-07	0.401	NA	NA	NA	NA	NA	NA	NA	NA	NA	NA	NA	NA	1209	T	4.863	1.154e-06	+??	0	0	0	1
4kHz	rs58202865	3	175261122	intron_variant	NAALADL2	protein_coding	G	A	1209	0.01	16.4362	3.27802	7.79e-07	0.996	261	0.0191379	-0.239753	0.127971	0.061	0.985	424	0.0118502	-0.096325	0.0643815	0.134612	0.99	1894	A	-2.481	0.01309	-++	91.4	23.141	2	9.441e-06
4kHz	rs3213784	2	211515058	intron_variant	CPS1	protein_coding	T	A	1209	0.352	-3.38739	0.676267	7.98e-07	0.98	261	0.361824	0.0749255	0.037042	0.0431025	0.899	424	0.436472	0.0095132	0.0139271	0.494562	0.952	1894	T	2.807	0.005005	+--	90.1	20.182	2	4.146e-05
4kHz	rs113811158	5	32721116	intron_variant	NPR3	protein_coding	T	G	1209	0.011	24.8423	4.96251	8.1e-07	0.409	NA	NA	NA	NA	NA	NA	NA	NA	NA	NA	NA	NA	1209	T	4.849	1.239e-06	+??	0	0	0	1
4kHz	rs573746227	10	103469092	upstream_gene_variant	RP11-190J1.3	lincRNA	A	ATATATATATATATATATAT	1209	0.243	4.5746	0.914405	8.23e-07	0.444	NA	NA	NA	NA	NA	NA	NA	NA	NA	NA	NA	NA	1209	A	4.846	1.257e-06	+??	0	0	0	1
4kHz	3:175261548_T_G	3	175261548	Not found	Not found	Not found	G	T	1209	0.01	18.7356	3.75886	9e-07	0.762	261	0.0176015	-0.259459	0.137795	0.0597097	0.94	NA	NA	NA	NA	NA	NA	1470	T	-3.59	0.0003307	-+?	92.8	13.942	1	0.0001886
4kHz	rs60875763	3	175269372	intron_variant	NAALADL2	protein_coding	G	A	1209	0.01	16.2476	3.29332	1.15e-06	0.966	261	0.0192854	-0.239043	0.127499	0.0608114	0.983	424	0.0118597	-0.0962407	0.0643433	0.134722	0.979	1894	A	-2.421	0.0155	-++	91.2	22.713	2	1.169e-05
4kHz	rs77940246	14	34886271	non_coding_transcript_exon_variant	AL356806.3	processed_pseudogene	C	T	1209	0.018	14.3383	2.90892	1.18e-06	0.96	261	0.0344866	0.13788	0.0979649	0.159295	0.849	424	0.0212936	0.00653139	0.0509039	0.897905	0.893	1894	T	-4.397	1.097e-05	---	63.4	5.463	2	0.06513
4kHz	rs146795933	3	175269897	intron_variant	NAALADL2	protein_coding	CTATGTACATAT	C	1209	0.01	16.2361	3.29409	1.18e-06	0.965	NA	NA	NA	NA	NA	NA	NA	NA	NA	NA	NA	NA	1209	CTATGTACATAT	4.777	1.781e-06	+??	0	0	0	1
4kHz	rs7610606	3	175264512	intron_variant	NAALADL2	protein_coding	G	T	1209	0.012	14.916	3.04571	1.37e-06	0.978	261	0.0183927	-0.237159	0.130248	0.0686333	0.986	424	0.0118526	-0.096289	0.0643687	0.13468	0.982	1894	T	-2.413	0.01581	-++	91	22.227	2	1.491e-05
4kHz	rs4387986	3	175275070	intron_variant	NAALADL2	protein_coding	G	T	1209	0.014	14.4228	2.94656	1.39e-06	0.905	261	0.0192931	-0.251261	0.127809	0.0493087	0.973	424	0.0131108	-0.14278	0.0611662	0.01958	0.984	1894	T	-1.962	0.04982	-++	92.8	27.928	2	8.62e-07
4kHz	rs7648893	3	175266096	intron_variant	NAALADL2	protein_coding	G	C	1209	0.012	14.8848	3.0482	1.47e-06	0.974	261	0.0199693	-0.212604	0.126137	0.0918923	0.98	424	0.0118844	-0.0962039	0.0642796	0.134485	0.979	1894	C	-2.452	0.0142	-++	90.7	21.443	2	2.207e-05
4kHz	rs77948888	3	175267093	intron_variant	NAALADL2	protein_coding	G	A	1209	0.012	14.8643	3.04957	1.53e-06	0.972	261	0.0184349	-0.236937	0.130253	0.0689039	0.985	424	0.0119127	-0.0963065	0.0642811	0.134079	0.978	1894	A	-2.395	0.0166	-++	91	22.107	2	1.583e-05
4kHz	2:32425908_A_AAAT	2	32425908	intron_variant	SLC30A6	protein_coding	AAAT	A	1209	0.015	15.8772	3.27852	1.78e-06	0.677	NA	NA	NA	NA	NA	NA	NA	NA	NA	NA	NA	NA	1209	A	-4.696	2.655e-06	-??	0	0	0	1
4kHz	rs115845901	3	60158831	intron_variant	FHIT	protein_coding	T	C	1209	0.01	16.1359	3.34241	1.92e-06	0.899	261	0.0134962	-0.116326	0.15953	0.465891	0.771	NA	NA	NA	NA	NA	NA	1470	T	3.94	8.151e-05	+-?	85.5	6.92	1	0.008523
4kHz	rs2150528	14	40875588	intergenic_variant	-	-	C	T	1209	0.477	3.11741	0.645742	1.92e-06	0.997	261	0.476498	-0.0201023	0.0347275	0.562684	0.994	424	0.48331	0.002265	0.01474	0.877876	0.997	1894	C	-3.599	0.0003193	-+-	78.5	9.318	2	0.009476
4kHz	rs34448	12	97217733	intron_variant	C12orf55	protein_coding	T	C	1209	0.929	-6.2505	1.29491	1.92e-06	0.994	261	0.914966	-0.0482972	0.0656348	0.461823	0.958	424	0.937769	0.0335536	0.0294035	0.25381	0.975	1894	T	-3.472	0.000516	--+	82.9	11.689	2	0.002895
4kHz	rs35226576	4	58538646	intergenic_variant	-	-	C	T	1209	0.013	15.7413	3.26796	2.02e-06	0.788	261	0.0101973	-0.105473	0.177624	0.552647	0.883	NA	NA	NA	NA	NA	NA	1470	T	-3.987	6.678e-05	-+?	84.1	6.271	1	0.01227
4kHz	rs139925547	3	192358923	intron_variant	FGF12	protein_coding	T	C	1209	0.412	3.76496	0.782488	2.07e-06	0.746	261	0.421201	0.0216775	0.0380912	0.569293	0.782	424	0.19313	-0.0183373	0.0201327	0.36239	0.729	1894	T	3.508	0.0004516	++-	81.2	10.617	2	0.004948
4kHz	rs75020481	3	175256479	intron_variant	NAALADL2	protein_coding	A	G	1209	0.012	15.0026	3.11859	2.08e-06	0.927	261	0.0182663	-0.289902	0.12878	0.0243761	0.979	424	0.030796	-0.0411457	0.0407124	0.312187	0.995	1894	A	2.418	0.01559	+--	90.9	21.955	2	1.709e-05
4kHz	rs374814140	20	40385968	intergenic_variant	-	-	T	G	1209	0.158	5.88109	1.22603	2.22e-06	0.461	261	0.17637	-0.00150969	0.0539008	0.977655	0.644	424	0.191828	-0.00508052	0.0211967	0.810575	0.706	1894	T	3.594	0.0003262	+--	77.2	8.79	2	0.01234
4kHz	16:24541677_TA_TAA	16	24541677	Not found	Not found	Not found	TAA	TA	1209	0.731	-4.62439	0.966384	2.34e-06	0.903	NA	NA	NA	NA	NA	NA	NA	NA	NA	NA	NA	NA	1209	TAA	4.642	3.458e-06	+??	0	0	0	1
4kHz	12:123947047_CT_C	12	123947047	intron_variant	SNRNP35	snoRNA	C	CT	1209	0.18	5.12362	1.07415	2.52e-06	0.811	NA	NA	NA	NA	NA	NA	NA	NA	NA	NA	NA	NA	1209	CT	-4.627	3.708e-06	-??	0	0	0	1
4kHz	rs12796318	11	31993727	intron_variant	RCN1	protein_coding	A	G	1209	0.134	4.41465	0.926304	2.56e-06	0.909	261	0.133272	-0.0362625	0.0565379	0.521273	0.847	424	0.150129	0.0246357	0.019501	0.20648	0.906	1894	A	4.054	5.036e-05	+-+	71.2	6.94	2	0.03112
4kHz	rs76213028	3	175256804	intron_variant	NAALADL2	protein_coding	C	T	1209	0.011	15.0279	3.1633	2.75e-06	0.939	261	0.0197912	-0.263002	0.125088	0.0355068	0.973	424	0.0308267	-0.0412159	0.0406929	0.311131	0.994	1894	T	-2.427	0.01522	-++	90.4	20.752	2	3.118e-05
4kHz	rs56678159	5	32699629	intron_variant	NPR3	protein_coding	C	T	1209	0.011	22.569	4.75437	2.8e-06	0.429	NA	NA	NA	NA	NA	NA	NA	NA	NA	NA	NA	NA	1209	T	-4.605	4.115e-06	-??	0	0	0	1
4kHz	10:29213141_CTTTTTTTTTTTT_C	10	29213141	intergenic_variant	-	-	C	CTTTTTTTTTTTT	1209	0.436	3.34471	0.705104	2.85e-06	0.415	NA	NA	NA	NA	NA	NA	NA	NA	NA	NA	NA	NA	1209	C	-4.602	4.18e-06	-??	0	0	0	1
4kHz	rs77974648	3	175256601	intron_variant	NAALADL2	protein_coding	C	T	1209	0.011	14.9743	3.15955	2.9e-06	0.938	261	0.018	-0.29561	0.130943	0.0239738	0.967	424	0.0307736	-0.0411418	0.0407544	0.312733	0.994	1894	T	-2.363	0.01813	-++	90.8	21.623	2	2.016e-05
4kHz	rs34306046	4	58353939	downstream_gene_variant	snoU13	snoRNA	G	A	1209	0.014	13.7969	2.91087	2.9e-06	0.883	261	0.0251054	-0.0568353	0.115154	0.621618	0.899	NA	NA	NA	NA	NA	NA	1470	A	-3.964	7.384e-05	-+?	82.4	5.679	1	0.01717
4kHz	20:54121408_A_AT	20	54121408	intergenic_variant	-	-	AT	A	1209	0.513	-3.72518	0.786346	2.93e-06	0.673	NA	NA	NA	NA	NA	NA	NA	NA	NA	NA	NA	NA	1209	AT	4.596	4.299e-06	+??	0	0	0	1
4kHz	rs368248347	8	106393050	intron_variant	ZFPM2	protein_coding	C	T	1209	0.285	4.65891	0.987689	3.22e-06	0.476	261	0.33778	-0.0802385	0.0496765	0.106263	0.523	424	0.229566	-0.0126348	0.019978	0.5271	0.697	1894	C	-2.761	0.005755	-++	87.7	16.306	2	0.0002878
4kHz	rs71601697	4	58344444	intergenic_variant	-	-	T	G	1209	0.026	9.91136	2.11141	3.58e-06	0.817	261	0.0430766	-0.101349	0.0862682	0.240071	0.869	424	0.0337252	0.0661836	0.0395688	0.0944025	0.956	1894	T	3.996	6.434e-05	+-+	77.6	8.941	2	0.01144
4kHz	7:120800160_G_GT	7	120800160	intron_variant	CPED1	protein_coding	GT	G	1209	0.987	-17.4352	3.72944	3.92e-06	0.563	NA	NA	NA	NA	NA	NA	NA	NA	NA	NA	NA	NA	1209	G	4.538	5.692e-06	+??	0	0	0	1
4kHz	rs187851820	10	104544231	intron_variant	WBP1L	protein_coding	A	G	1209	0.051	7.0836	1.51527	3.92e-06	0.878	261	0.0123199	0.0539938	0.165372	0.744047	0.914	424	0.0168974	-0.0402804	0.0594096	0.497764	0.841	1894	A	3.425	0.0006142	++-	78.8	9.419	2	0.00901
4kHz	rs74046054	14	34902584	3_prime_UTR_variant	SPTSSA	protein_coding	C	T	1209	0.018	13.784	2.95296	4.05e-06	0.729	261	0.0171284	0.458174	0.193518	0.017904	0.532	424	0.0183078	-0.0369951	0.0554806	0.504893	0.863	1894	T	-4.179	2.925e-05	--+	77.9	9.055	2	0.01081
4kHz	rs186748583	2	105638052	intron_variant,non_coding_transcript_variant	AC010884.1	antisense	T	C	1209	0.015	16.5327	3.54214	4.06e-06	0.572	261	0.01159	-0.0836199	0.1804	0.642989	0.811	NA	NA	NA	NA	NA	NA	1470	T	3.914	9.071e-05	+-?	81.5	5.416	1	0.01996
4kHz	rs11031544	11	32000872	intron_variant	RCN1	protein_coding	C	A	1209	0.136	4.30445	0.924339	4.26e-06	1	261	0.131973	-0.0340001	0.0565196	0.547466	0.845	424	0.15515	0.0221603	0.0191037	0.246047	0.901	1894	A	-3.938	8.232e-05	-+-	69.8	6.629	2	0.03634
4kHz	5:53179590_CTT_C	5	53179590	intergenic_variant	-	-	C	CTT	1209	0.504	-3.98687	0.858632	4.54e-06	0.564	NA	NA	NA	NA	NA	NA	NA	NA	NA	NA	NA	NA	1209	C	4.507	6.56e-06	+??	0	0	0	1
4kHz	rs13129939	4	58282773	intergenic_variant	-	-	G	A	1209	0.015	13.5235	2.91436	4.6e-06	0.837	261	0.0272931	-0.0405342	0.113828	0.721765	0.837	NA	NA	NA	NA	NA	NA	1470	A	-3.936	8.287e-05	-+?	79.7	4.926	1	0.02646
4kHz	rs9829857	3	175274873	intron_variant	NAALADL2	protein_coding	G	A	1209	0.011	15.212	3.28201	4.71e-06	0.931	261	0.017523	-0.275225	0.132173	0.0373137	0.989	424	0.0118538	-0.0962616	0.0643623	0.134753	0.987	1894	A	-2.119	0.03408	-++	91	22.281	2	1.451e-05
4kHz	rs77514260	8	19187604	intron_variant	SH2D4A	protein_coding	A	C	1209	0.012	14.0643	3.03802	4.83e-06	0.936	NA	NA	NA	NA	NA	NA	424	0.0128998	0.0293267	0.062882	0.640945	0.918	1633	A	4.105	4.051e-05	+?+	72	3.569	1	0.05885
4kHz	rs76058023	3	186242557	intergenic_variant	-	-	G	A	1209	0.02	16.079	3.47326	4.84e-06	0.425	261	0.0347529	-0.0402773	0.110838	0.716314	0.667	424	0.0173597	-0.0825328	0.0618306	0.181935	0.723	1894	A	-2.826	0.004718	-++	85.8	14.123	2	0.0008575
4kHz	rs1015149	6	41658889	synonymous_variant	TFEB	protein_coding	T	C	1209	0.493	-2.99153	0.646843	4.94e-06	0.987	261	0.481416	0.0866362	0.0377516	0.0217386	0.99	424	0.493963	0.0216793	0.0139987	0.121461	0.992	1894	T	-2.008	0.04466	-++	91.6	23.736	2	7.011e-06
4kHz	14:43279943_ATTTT_AT	14	43279943	Not found	Not found	Not found	AT	ATTTT	1209	0.111	-6.13082	1.32593	4.96e-06	0.989	NA	NA	NA	NA	NA	NA	NA	NA	NA	NA	NA	NA	1209	AT	-4.489	7.154e-06	-??	0	0	0	1
4kHz	rs140129805	15	91591063	regulatory_region_variant	-	promoter_flanking_region	T	C	1209	0.01	18.3869	3.97785	4.99e-06	0.777	261	0.0136973	-0.0262069	0.178521	0.88329	0.667	424	0.0329811	0.0133258	0.0406168	0.742848	0.901	1894	T	3.686	0.0002275	+-+	70.1	6.679	2	0.03545
4kHz	rs10849235	12	5399592	upstream_gene_variant	RP11-1038A11.3	lincRNA	T	G	1209	0.372	-3.52422	0.763807	5.19e-06	0.491	261	0.266837	-0.0454393	0.0460706	0.323987	0.758	424	0.288331	0.00485643	0.0162388	0.764892	0.856	1894	T	-3.802	0.0001435	--+	70	6.665	2	0.03571
4kHz	rs1099729	12	97251586	intron_variant	C12orf55	protein_coding	T	C	1209	0.954	-7.0915	1.54127	5.5e-06	0.99	261	0.952008	0.00136344	0.0824732	0.98681	0.994	424	0.950206	0.0453129	0.031845	0.154759	0.993	1894	T	-2.891	0.003842	-++	85.3	13.623	2	0.001101
4kHz	rs372494561	2	105620097	intron_variant,non_coding_transcript_variant	AC010884.1	antisense	A	G	1209	0.015	16.2202	3.5255	5.51e-06	0.57	261	0.0114195	-0.0842701	0.180427	0.640458	0.813	NA	NA	NA	NA	NA	NA	1470	A	3.856	0.0001155	+-?	81.2	5.308	1	0.02123
4kHz	rs7605405	2	110042960	intron_variant	SH3RF3	protein_coding	A	C	1209	0.383	-3.09494	0.672919	5.55e-06	0.971	261	0.462084	-0.012146	0.0353939	0.731473	0.964	424	0.346277	0.00503085	0.0144087	0.726973	0.977	1894	A	-3.53	0.0004159	--+	74.1	7.723	2	0.02104
4kHz	rs199975047	2	136991303	intergenic_variant	-	-	A	AGAGGCTT	1209	0.061	7.38154	1.60502	5.56e-06	0.707	NA	NA	NA	NA	NA	NA	NA	NA	NA	NA	NA	NA	1209	A	4.466	7.982e-06	+??	0	0	0	1
4kHz	10:104246547_C_CT	10	104246547	intron_variant	ACTR1A	protein_coding	CT	C	1209	0.308	3.1994	0.697045	5.79e-06	0.998	NA	NA	NA	NA	NA	NA	NA	NA	NA	NA	NA	NA	1209	CT	4.457	8.309e-06	+??	0	0	0	1
4kHz	rs111918627	1	79617810	intergenic_variant	-	-	C	T	1209	0.019	12.5173	2.73119	5.98e-06	0.744	261	0.0108506	0.0867774	0.179392	0.628578	0.84	424	0.0212087	0.0489294	0.0495889	0.323789	0.943	1894	T	-4.201	2.66e-05	---	40.5	3.364	2	0.186
4kHz	rs189721741	22	46502991	intron_variant	FLJ27365	protein_coding	A	G	1209	0.014	16.8066	3.66766	6e-06	0.592	261	0.017908	-0.0617086	0.131397	0.638615	0.851	424	0.0176415	0.056615	0.0609492	0.352947	0.721	1894	A	3.821	0.000133	+-+	68.2	6.282	2	0.04324
4kHz	rs34447	12	97247250	intron_variant	C12orf55	protein_coding	A	G	1209	0.955	-7.05752	1.54051	6.02e-06	0.963	261	0.952084	0.000615719	0.0824783	0.994044	0.996	424	0.950428	0.0449564	0.031861	0.158239	0.998	1894	A	-2.885	0.003916	-++	85.1	13.457	2	0.001197
4kHz	rs1592314229	11	119037879	upstream_gene_variant	NLRX1	protein_coding	C	A	1209	0.021	15.575	3.40055	6.06e-06	0.967	NA	NA	NA	NA	NA	NA	NA	NA	NA	NA	NA	NA	1209	A	-4.448	8.676e-06	-??	0	0	0	1
4kHz	rs138276217	6	35540370	downstream_gene_variant	FKBP5	protein_coding	A	G	1209	0.021	11.6231	2.53883	6.11e-06	0.806	261	0.0197682	-0.139997	0.136208	0.304036	0.828	424	0.0325165	-0.0182847	0.0417013	0.661047	0.901	1894	A	2.965	0.003025	+--	83.6	12.211	2	0.002231
4kHz	rs9671575	14	40891861	intergenic_variant	-	-	T	G	1209	0.39	3.02273	0.660468	6.15e-06	0.959	261	0.3694	-0.036939	0.035313	0.295539	0.976	424	0.376817	0.00664072	0.0152241	0.662694	0.979	1894	T	3.371	0.0007497	+-+	79.3	9.665	2	0.007968
4kHz	3:12706966_CA_C	3	12706966	intergenic_variant	-	-	C	CA	1209	0.312	-4.9986	1.09313	6.26e-06	0.408	NA	NA	NA	NA	NA	NA	NA	NA	NA	NA	NA	NA	1209	C	4.441	8.964e-06	+??	0	0	0	1
4kHz	rs76036292	1	208369287	intron_variant	PLXNA2	protein_coding	T	C	1209	0.016	12.6467	2.77237	6.59e-06	0.832	261	0.0298103	-0.0637571	0.105134	0.544223	0.961	424	0.0152606	-0.054156	0.0619869	0.382299	0.886	1894	T	2.903	0.003699	+--	83.8	12.327	2	0.002104
4kHz	rs143974775	20	20251614	intron_variant	C20orf26	protein_coding	A	C	1209	0.017	-16.2866	3.57426	6.74e-06	0.486	261	0.0216418	0.110036	0.153001	0.472027	0.471	424	0.0154929	0.0989704	0.0753297	0.188903	0.486	1894	A	-2.649	0.008067	-++	86.5	14.801	2	0.0006109
4kHz	rs7091996	10	106775959	intron_variant	SORCS3	protein_coding	A	G	1209	0.01	15.512	3.40907	6.94e-06	0.758	261	0.0174732	0.0862906	0.132866	0.516044	0.993	NA	NA	NA	NA	NA	NA	1470	A	4.28	1.867e-05	++?	38.6	1.629	1	0.2019
4kHz	rs7600011	2	110046399	intron_variant	SH3RF3	protein_coding	T	C	1209	0.382	-3.07304	0.675578	6.98e-06	0.961	261	0.445036	-0.00910375	0.0349784	0.794657	0.969	424	0.332311	0.00278493	0.0144442	0.847111	0.981	1894	T	-3.535	0.000408	--+	71.9	7.128	2	0.02832
4kHz	rs1824552	7	155693481	intergenic_variant	-	-	A	C	1209	0.492	2.99854	0.659572	7.07e-06	0.957	261	0.509759	0.0561631	0.0402576	0.162988	0.758	424	0.453858	0.0187175	0.0165537	0.258178	0.774	1894	A	4.578	4.704e-06	+++	0	1.746	2	0.4177
4kHz	rs7608829	2	110043456	intron_variant	SH3RF3	protein_coding	A	G	1209	0.381	-3.05998	0.673147	7.08e-06	0.969	261	0.459477	-0.0155966	0.0346218	0.65236	0.975	424	0.344528	0.0046071	0.0143791	0.748663	0.98	1894	A	-3.543	0.0003963	--+	72.4	7.248	2	0.02668
4kHz	rs7150091	14	40870979	intergenic_variant	-	-	C	T	1209	0.481	2.93439	0.646382	7.27e-06	0.995	261	0.478333	-0.0187969	0.034577	0.586701	0.994	424	0.483302	0.00228121	0.0147404	0.877012	0.997	1894	C	-3.395	0.0006854	-+-	75.7	8.232	2	0.01631
4kHz	rs192717010	5	6778397	upstream_gene_variant	RP11-332J15.4	lincRNA	C	A	1209	0.017	11.8945	2.62065	7.31e-06	0.892	261	0.016295	-0.063705	0.164527	0.698607	0.723	424	0.0175236	-0.0136345	0.0572779	0.811849	0.882	1894	A	-3.267	0.001088	-++	77.7	8.969	2	0.01128
4kHz	rs1641766	12	97277119	intergenic_variant	-	-	T	G	1209	0.955	-7.01405	1.54592	7.36e-06	0.912	261	0.952088	0.000625366	0.0824777	0.99395	0.996	424	0.950488	0.0448674	0.03188	0.159314	0.999	1894	T	-2.853	0.004329	-++	84.9	13.258	2	0.001321
4kHz	rs78931888	8	19186093	intron_variant	SH2D4A	protein_coding	G	C	1209	0.013	13.7857	3.04143	7.51e-06	0.91	NA	NA	NA	NA	NA	NA	424	0.0132146	0.0264067	0.0621613	0.670975	0.908	1633	C	-4.005	6.214e-05	-?-	71.7	3.528	1	0.06033
4kHz	rs9613444	22	27792770	intergenic_variant	-	-	G	T	1209	0.135	5.08314	1.12162	7.53e-06	0.976	261	0.118215	0.0898156	0.0605662	0.138092	0.737	424	0.169553	-0.00101455	0.020418	0.96037	0.878	1894	T	-4.041	5.313e-05	--+	61.7	5.226	2	0.07332
4kHz	3:37164661_T_TTTGTTG	3	37164661	intron_variant	LRRFIP2	protein_coding	TTTGTTG	T	1209	0.96	-7.68882	1.6975	7.62e-06	0.941	NA	NA	NA	NA	NA	NA	NA	NA	NA	NA	NA	NA	1209	T	4.4	1.083e-05	+??	0	0	0	1
4kHz	rs12883712	14	40893665	intergenic_variant	-	-	T	A	1209	0.397	2.96406	0.654661	7.68e-06	0.997	261	0.36995	-0.036234	0.035268	0.304238	0.986	424	0.375342	0.0108726	0.0152415	0.475623	0.986	1894	T	-3.472	0.0005175	-+-	77.4	8.844	2	0.01201
4kHz	21:33161192_T_TTATC	21	33161192	intergenic_variant	-	-	TTATC	T	1209	0.357	4.18609	0.92559	7.86e-06	0.987	NA	NA	NA	NA	NA	NA	NA	NA	NA	NA	NA	NA	1209	TTATC	-4.393	1.116e-05	-??	0	0	0	1
4kHz	9:33146695_CTT_C	9	33146695	intron_variant	B4GALT1	protein_coding	C	CTT	1209	0.506	-4.05993	0.897723	7.86e-06	0.734	NA	NA	NA	NA	NA	NA	NA	NA	NA	NA	NA	NA	1209	C	4.393	1.117e-05	+??	0	0	0	1
4kHz	rs9847972	3	37172062	intron_variant	LRRFIP2	protein_coding	G	T	1209	0.041	7.43645	1.64454	7.88e-06	0.991	261	0.0330824	0.125418	0.0979552	0.200417	0.983	424	0.0181769	0.0693235	0.0535507	0.195479	0.954	1894	T	-4.594	4.343e-06	---	0	1.483	2	0.4764
4kHz	rs35564210	4	58207503	intergenic_variant	-	-	A	T	1209	0.014	13.9222	3.07919	7.9e-06	0.846	261	0.0257126	-0.045571	0.11566	0.693574	0.871	NA	NA	NA	NA	NA	NA	1470	A	3.818	0.0001345	+-?	79.5	4.868	1	0.02737
4kHz	rs145170686	10	3357110	intergenic_variant	-	-	G	A	1209	0.337	-4.77654	1.05656	7.92e-06	0.612	261	0.357784	-0.0226553	0.0472466	0.631575	0.483	424	0.339716	0.041639	0.0185968	0.0251529	0.546	1894	G	2.628	0.008598	++-	88.6	17.611	2	0.0001499
4kHz	rs59270803	8	19190747	intron_variant	SH2D4A	protein_coding	AG	A	1209	0.013	13.5873	3.01617	8.51e-06	0.933	NA	NA	NA	NA	NA	NA	NA	NA	NA	NA	NA	NA	1209	A	-4.376	1.206e-05	-??	0	0	0	1
4kHz	7:91438846_CAAA_C	7	91438846	intron_variant	MTERF	protein_coding	C	CAAA	1209	0.358	-4.29527	0.953737	8.56e-06	0.507	NA	NA	NA	NA	NA	NA	NA	NA	NA	NA	NA	NA	1209	C	4.375	1.213e-05	+??	0	0	0	1
4kHz	rs7148154	14	40881417	intergenic_variant	-	-	T	C	1209	0.4	2.93841	0.652504	8.57e-06	0.972	261	0.375998	-0.0366182	0.0347964	0.292636	0.998	424	0.390455	0.00875411	0.0150854	0.561709	0.999	1894	T	3.381	0.0007222	+-+	78.1	9.142	2	0.01035
4kHz	rs139124851	3	175276178	intron_variant	NAALADL2	protein_coding	C	CTT	1209	0.011	14.6788	3.26167	8.68e-06	0.934	NA	NA	NA	NA	NA	NA	NA	NA	NA	NA	NA	NA	1209	CTT	-4.372	1.23e-05	-??	0	0	0	1
4kHz	rs232499	21	22736413	intron_variant	NCAM2	protein_coding	A	T	1209	0.609	-2.96072	0.658024	8.72e-06	1	261	0.551109	0.0169397	0.0339159	0.617454	0.998	424	0.558179	-0.00080586	0.0139413	0.953905	0.996	1894	A	-3.335	0.000852	-+-	75.7	8.234	2	0.01629
4kHz	rs77495931	3	24291888	intron_variant	THRB	protein_coding	C	G	1209	0.037	-7.8958	1.75488	8.73e-06	0.945	261	0.0714674	0.0384984	0.0668579	0.564734	0.939	424	0.0188278	-0.094582	0.0527141	0.0727745	0.945	1894	C	-4.128	3.664e-05	-+-	64.3	5.61	2	0.06051
4kHz	rs4903786	14	40891121	intergenic_variant	-	-	A	G	1209	0.399	2.93141	0.65227	8.93e-06	0.997	261	0.375557	-0.0356716	0.0347959	0.305284	0.997	424	0.39029	0.00884753	0.0150989	0.557894	0.997	1894	A	3.387	0.0007071	+-+	77.7	8.978	2	0.01123
4kHz	rs9707564	14	40893601	intergenic_variant	-	-	T	G	1209	0.399	2.93173	0.652427	8.95e-06	0.977	261	0.37558	-0.0357131	0.0347976	0.304746	0.997	424	0.390309	0.00883248	0.0150968	0.55851	0.997	1894	T	3.386	0.0007105	+-+	77.7	8.983	2	0.01121
4kHz	rs4903785	14	40891076	intergenic_variant	-	-	T	G	1209	0.399	2.93098	0.65227	8.96e-06	0.997	261	0.37559	-0.0357047	0.0347908	0.304765	0.998	424	0.390297	0.00884314	0.015096	0.558014	0.997	1894	T	3.386	0.0007097	+-+	77.7	8.981	2	0.01122
4kHz	rs78399198	8	19185485	intron_variant	SH2D4A	protein_coding	G	C	1209	0.012	14.0552	3.12844	8.99e-06	0.902	NA	NA	NA	NA	NA	NA	424	0.0133137	0.0262702	0.062223	0.672883	0.895	1633	C	-3.971	7.167e-05	-?-	71.1	3.465	1	0.0627
4kHz	rs569118047	17	64831143	upstream_gene_variant	CACNG5	protein_coding	T	G	1209	0.013	19.3789	4.31582	9.09e-06	0.945	261	0.0180498	-0.33238	0.141926	0.0191843	0.697	424	0.0192807	0.0254245	0.0593767	0.668513	0.725	1894	T	2.823	0.00476	+-+	88	16.676	2	0.0002392
4kHz	rs4321106	14	40893338	intergenic_variant	-	-	T	C	1209	0.387	2.99627	0.667322	9.1e-06	0.973	261	0.351213	-0.0321199	0.0360257	0.372616	0.97	424	0.36055	0.00811472	0.0155468	0.601703	0.97	1894	T	3.403	0.0006672	+-+	76.5	8.511	2	0.01419
4kHz	rs9864838	3	60168904	intron_variant	FHIT	protein_coding	C	T	1209	0.023	9.63567	2.14731	9.21e-06	0.99	261	0.0511226	-0.196104	0.0808511	0.0152878	0.926	424	0.0204965	-0.0255314	0.0534701	0.633014	0.86	1894	T	-2.362	0.01819	-++	89.7	19.482	2	5.883e-05
4kHz	8:135362723_C_CT	8	135362723	intergenic_variant	-	-	CT	C	1209	0.318	-3.67318	0.818827	9.27e-06	0.439	NA	NA	NA	NA	NA	NA	NA	NA	NA	NA	NA	NA	1209	CT	-4.359	1.309e-05	-??	0	0	0	1
4kHz	rs78444847	3	24291889	intron_variant	THRB	protein_coding	C	T	1209	0.037	-7.8671	1.75387	9.28e-06	0.948	261	0.0714693	0.0385013	0.0668562	0.564695	0.939	424	0.0188172	-0.0946629	0.0527126	0.0725215	0.947	1894	T	4.118	3.821e-05	+-+	64.2	5.582	2	0.06137
4kHz	rs9471627	6	41658112	intron_variant	TFEB	protein_coding	C	G	1209	0.49	-2.9094	0.648653	9.29e-06	0.987	261	0.476435	0.0699433	0.0386911	0.0706475	0.994	424	0.479333	0.0237665	0.0138793	0.0868279	0.995	1894	C	-2.005	0.04498	-++	90.5	21.133	2	2.576e-05
4kHz	rs9569071	13	55106184	intergenic_variant	-	-	A	G	1209	0.038	-8.42154	1.8783	9.36e-06	0.767	261	0.0211303	-0.0109973	0.134528	0.934848	0.778	424	0.0449116	0.0105997	0.0366306	0.7723	0.838	1894	A	-3.374	0.000741	--+	74	7.684	2	0.02145
4kHz	rs10433437	3	143573612	downstream_gene_variant	RP11-8J23.1	processed_pseudogene	G	T	1209	0.952	-6.81626	1.52029	9.37e-06	0.971	261	0.960253	0.0196428	0.0903186	0.827831	0.963	424	0.956237	-0.0184297	0.033721	0.5847	0.996	1894	T	3.658	0.0002538	+-+	66.3	5.938	2	0.05136
4kHz	rs4594167	14	40893288	intergenic_variant	-	-	G	T	1209	0.389	2.97753	0.66423	9.4e-06	0.974	261	0.363234	-0.0250781	0.0354807	0.479684	0.971	424	0.364138	0.0105255	0.0154359	0.49531	0.969	1894	G	-3.541	0.0003986	-+-	72.9	7.39	2	0.02485
4kHz	rs7775136	6	41662890	intron_variant	TFEB	protein_coding	G	C	1209	0.497	-2.89145	0.645127	9.43e-06	0.989	261	0.519308	0.0697916	0.0378767	0.0653875	0.997	424	0.497688	0.0222913	0.0140236	0.111935	0.994	1894	G	2.047	0.04061	+--	90.3	20.654	2	3.273e-05
4kHz	rs7761800	6	41662843	intron_variant	TFEB	protein_coding	C	G	1209	0.497	-2.89146	0.645221	9.46e-06	0.989	261	0.518772	0.0693533	0.0378922	0.0672082	0.998	424	0.497631	0.0222865	0.0140238	0.112016	0.994	1894	C	-2.052	0.0402	-++	90.3	20.586	2	3.387e-05
4kHz	rs1326386942	2	208767559	intron_variant	PLEKHM3	protein_coding	T	C	1209	0.017	15.3627	3.42817	9.46e-06	0.536	NA	NA	NA	NA	NA	NA	NA	NA	NA	NA	NA	NA	1209	T	4.354	1.336e-05	+??	0	0	0	1
4kHz	rs232504	21	22737533	intron_variant	NCAM2	protein_coding	T	G	1209	0.391	2.95265	0.658939	9.48e-06	0.993	261	0.442513	-0.00452412	0.0338042	0.893535	1	424	0.44325	0.00158125	0.0138957	0.909401	1	1894	T	3.483	0.0004961	+-+	70.8	6.856	2	0.03245
4kHz	rs10139471	14	40876714	intergenic_variant	-	-	C	G	1209	0.399	2.92452	0.652755	9.5e-06	0.97	261	0.375446	-0.0358235	0.0347687	0.302851	0.998	424	0.390489	0.00873564	0.0150877	0.562596	0.998	1894	C	3.371	0.0007488	+-+	77.7	8.971	2	0.01127
4kHz	rs950830983	9	124372156	intron_variant	DAB2IP	protein_coding	A	G	1209	0.042	-9.15852	2.04518	9.6e-06	0.827	261	0.0306762	0.0893926	0.12303	0.467475	0.702	424	0.0259316	0.0359111	0.0513269	0.484144	0.701	1894	A	-2.877	0.004011	-++	82.9	11.664	2	0.002932
4kHz	18:42527700_A_T	18	42527700	Not found	Not found	Not found	T	A	1209	0.021	14.5604	3.25156	9.6e-06	0.63	261	0.0161015	-0.23682	0.175177	0.176412	0.65	424	0.0222583	-0.0627633	0.0593527	0.290301	0.7	1894	A	-2.477	0.01324	-++	87.3	15.72	2	0.0003859
4kHz	rs4447329	14	40893339	intergenic_variant	-	-	T	A	1209	0.385	2.99577	0.669045	9.61e-06	0.971	261	0.34937	-0.0335176	0.0362474	0.355128	0.966	424	0.358386	0.00788043	0.0155795	0.612982	0.971	1894	T	-3.374	0.0007421	-+-	76.9	8.65	2	0.01324
4kHz	rs61042380	14	40891533	intergenic_variant	-	-	A	AAGAG	1209	0.398	2.92402	0.653052	9.62e-06	0.995	NA	NA	NA	NA	NA	NA	NA	NA	NA	NA	NA	NA	1209	A	4.351	1.358e-05	+??	0	0	0	1
4kHz	rs9803100	12	124003496	upstream_gene_variant	RILPL1	protein_coding	T	C	1209	0.191	4.10399	0.917076	9.73e-06	0.833	261	0.238563	-0.00209046	0.0442418	0.962313	0.815	424	0.208408	0.0106277	0.0188686	0.573266	0.851	1894	T	3.723	0.000197	+-+	62.7	5.367	2	0.06833
4kHz	rs73565577	8	30131837	intergenic_variant	-	-	A	C	1209	0.011	15.7078	3.5102	9.73e-06	0.772	NA	NA	NA	NA	NA	NA	NA	NA	NA	NA	NA	NA	1209	A	4.348	1.373e-05	+??	0	0	0	1
4kHz	rs117723318	8	138385040	intergenic_variant	-	-	A	C	1209	0.011	15.1761	3.39227	9.78e-06	0.72	261	0.0136188	0.040151	0.169076	0.81229	0.725	424	0.014487	0.0172901	0.0625959	0.782381	0.898	1894	A	3.691	0.0002231	+++	63	5.402	2	0.06712
4kHz	rs28569810	14	40890124	intergenic_variant	-	-	T	C	1209	0.399	2.91567	0.651759	9.79e-06	0.998	261	0.375636	-0.0356498	0.0347935	0.305547	0.997	424	0.39063	0.00869983	0.015093	0.564334	0.998	1894	T	3.367	0.0007603	+-+	77.6	8.93	2	0.01151
4kHz	rs12892730	14	40891508	intergenic_variant	-	-	A	G	1209	0.398	2.92022	0.652824	9.81e-06	0.997	261	0.375444	-0.0357296	0.0348025	0.304592	0.997	424	0.389656	0.00900632	0.0151062	0.551041	0.993	1894	A	3.375	0.0007376	+-+	77.5	8.898	2	0.01169
4kHz	rs1970194	1	32039561	upstream_gene_variant	TINAGL1	protein_coding	C	T	1209	0.776	-3.84139	0.859282	9.93e-06	0.811	261	0.738889	0.0295562	0.0441554	0.503261	0.841	424	0.757971	-0.00342158	0.0174035	0.844139	0.848	1894	T	3.316	0.0009124	+-+	76.1	8.354	2	0.01535
4kHz	rs61870810	10	104631127	intron_variant,NMD_transcript_variant	C10orf32-ASMT	nonsense_mediated_decay	T	C	1209	0.057	6.5508	1.46606	1e-05	0.94	261	0.0119655	0.0503243	0.163597	0.758378	0.949	424	0.0191297	-0.0529635	0.0546963	0.332885	0.886	1894	T	3.125	0.001779	++-	80.2	10.116	2	0.00636
