# Supplementary material for: Normal hearing function genetics: have you heard all about it? An integrated approach of genome-wide association studies and transcriptome-wide association studies in three Italian cohorts
Source: Front Genet. 2025 May 19;16:1522338. doi: 10.3389/fgene.2025.1522338 (PMC12127661; doi:10.3389/fgene.2025.1522338)
Supplement: Supplementary file 12 [file Table8.xlsx]

## Sheet: Sheet1
Table S8. Complete GWAS results for 8 kHz trait at p-value<1x(10-5) in the Discovery cohort (Moli-sani), replication results in CAR, VBI cohorts and GWAS Meta-analyses results. Trait: hearing trait considered. rs: code of the identified SNP. chr: chromosome. ps: position of the variant (build hg19). Consequence: variant function obtained with VEP. Nearest gene: name of the nearest gene identified…
									Discovery cohort						Replication cohorts												Combined sample
									Moli-sani						CAR						VBI						Moli-sani - CAR - VBI
Trait	rs	chr	ps	Consequence	Nearest Gene	BIOTYPE	Effect allele	Other allele	N	Effect allele freq	beta	StdErr	p-value	Info Score	N	Effect allele freq	beta	StdErr	p-value	Info Score	N	Effect allele freq	beta	StdErr	p_value	Info Score	N	Effect allele	Zscore	p-value_meta	Direction	HetISq	HetChiSq	HetDf	HetPVal
8kHz	rs60704702	6	7953952	intron_variant,NMD_transcript_variant	BLOC1S5-TXNDC5	nonsense_mediated_decay	C	CA	1209	0.048	-9.35943	1.77052	1.99197e-07	0.925	NA	NA	NA	NA	NA	NA	NA	NA	NA	NA	NA	NA	1209	CA	5.136	2.812e-07	+??	0	0	0	1
8kHz	rs2975803	8	135838001	intergenic_variant	-	-	C	T	1209	0.927	9.96311	1.89841	2.41971e-07	0.558	259	0.93668	-0.0859996	0.0786682	0.274308	0.663	421	0.924118	0.029597	0.03056	0.332801	0.743	1889	T	-4.132	3.591e-05	-+-	81.9	11.065	2	0.003956
8kHz	rs7252270	19	38884244	intron_variant	SPRED3	protein_coding	A	G	1209	0.011	20.1014	3.95999	5.73607e-07	0.821	259	0.0109247	-0.210114	0.15876	0.185679	0.905	NA	NA	NA	NA	NA	NA	1468	A	3.925	8.662e-05	+-?	90.7	10.727	1	0.001056
8kHz	rs41529248	6	7955722	intron_variant,NMD_transcript_variant	BLOC1S5-TXNDC5	nonsense_mediated_decay	G	A	1209	0.043	-9.30157	1.83376	5.84242e-07	0.99	259	0.0289653	0.0163698	0.0944142	0.862351	0.998	421	0.0606461	-0.0495321	0.0313274	0.113852	0.998	1889	A	4.63	3.659e-06	+-+	63.3	5.443	2	0.06577
8kHz	rs55986803	6	7966318	intron_variant,NMD_transcript_variant	BLOC1S5-TXNDC5	nonsense_mediated_decay	A	G	1209	0.053	-8.74135	1.73062	6.49372e-07	0.911	259	0.0292046	0.016721	0.0957656	0.861391	0.981	421	0.0641318	-0.0431547	0.0306382	0.158976	0.995	1889	A	-4.532	5.849e-06	-+-	64.5	5.627	2	0.05998
8kHz	rs59639794	6	7966592	intron_variant,NMD_transcript_variant	BLOC1S5-TXNDC5	nonsense_mediated_decay	A	G	1209	0.053	-8.74152	1.73113	6.5387e-07	0.91	259	0.0292162	0.0166199	0.0958369	0.862322	0.98	421	0.0641354	-0.0431588	0.0306403	0.158964	0.995	1889	A	-4.531	5.866e-06	-+-	64.4	5.62	2	0.06022
8kHz	rs79384149	6	7956764	intron_variant,NMD_transcript_variant	BLOC1S5-TXNDC5	nonsense_mediated_decay	G	A	1209	0.043	-9.25184	1.83476	6.77019e-07	0.992	259	0.0289653	0.0163851	0.0944142	0.862223	0.999	421	0.0605724	-0.0496475	0.0313221	0.112953	0.999	1889	A	4.609	4.044e-06	+-+	62.8	5.37	2	0.06822
8kHz	rs73719389	6	7951290	intron_variant,NMD_transcript_variant	BLOC1S5-TXNDC5	nonsense_mediated_decay	G	A	1209	0.043	-9.17312	1.82847	7.68218e-07	0.999	259	0.0289556	0.0163337	0.094419	0.862658	1	421	0.0605701	-0.0496551	0.031322	0.112895	1	1889	A	4.59	4.432e-06	+-+	62.3	5.309	2	0.07034
8kHz	rs57064537	6	7954313	intron_variant,NMD_transcript_variant	BLOC1S5-TXNDC5	nonsense_mediated_decay	C	T	1209	0.043	-9.19158	1.83216	7.68342e-07	0.997	259	0.0289595	0.0163511	0.0944131	0.862505	1	421	0.0605701	-0.0496551	0.031322	0.112895	0.999	1889	T	4.59	4.434e-06	+-+	62.3	5.309	2	0.07032
8kHz	rs60841413	6	7951104	intron_variant,NMD_transcript_variant	BLOC1S5-TXNDC5	nonsense_mediated_decay	T	TA	1209	0.043	-9.16958	1.82849	7.75734e-07	0.999	NA	NA	NA	NA	NA	NA	NA	NA	NA	NA	NA	NA	1209	T	-4.88	1.06e-06	-??	0	0	0	1
8kHz	rs146506728	6	7961511	intron_variant,NMD_transcript_variant	BLOC1S5-TXNDC5	nonsense_mediated_decay	T	A	1209	0.042	-9.22968	1.84352	8.07902e-07	0.987	259	0.0289575	0.0163397	0.0944127	0.862599	0.999	421	0.0605724	-0.0496475	0.0313221	0.112953	1	1889	A	4.582	4.603e-06	+-+	62.2	5.286	2	0.07115
8kHz	rs58555231	6	7970552	intron_variant,NMD_transcript_variant	BLOC1S5-TXNDC5	nonsense_mediated_decay	G	A	1209	0.044	-9.28804	1.86159	8.78935e-07	0.948	259	0.0280309	0.0157952	0.0976617	0.871515	0.974	421	0.0565523	-0.0698047	0.032359	0.0309907	0.987	1889	A	4.843	1.276e-06	+-+	58.4	4.802	2	0.09062
8kHz	rs6067724	20	49907841	intergenic_variant	-	-	A	G	1209	0.028	10.8415	2.19994	1.18324e-06	1	NA	NA	NA	NA	NA	NA	421	0.0570071	0.0316257	0.032178	0.325688	2	1630	A	4.632	3.624e-06	+?+	60.5	2.535	1	0.1114
8kHz	rs192230541	6	7945305	intron_variant,NMD_transcript_variant	BLOC1S5-TXNDC5	nonsense_mediated_decay	G	T	1209	0.043	-9.02042	1.83142	1.19899e-06	0.992	259	0.0273147	0.00998803	0.0975084	0.918413	0.996	421	0.0605724	-0.0496475	0.0313221	0.112953	1	1889	T	4.547	5.443e-06	+-+	58.7	4.846	2	0.08864
8kHz	rs111293565	6	7966931	intron_variant,NMD_transcript_variant	BLOC1S5-TXNDC5	nonsense_mediated_decay	A	G	1209	0.043	-9.07723	1.85363	1.37448e-06	0.965	259	0.0286371	0.016077	0.0959052	0.866871	0.988	421	0.060576	-0.0498572	0.0313463	0.111715	0.995	1889	A	-4.504	6.671e-06	-+-	60.1	5.014	2	0.0815
8kHz	rs6067726	20	49908336	intergenic_variant	-	-	T	C	1209	0.028	10.8388	2.2173	1.43335e-06	0.966	NA	NA	NA	NA	NA	NA	421	0.0570226	0.0316188	0.032179	0.325809	0.999	1630	T	4.599	4.239e-06	+?+	59.6	2.475	1	0.1157
8kHz	rs11699786	20	49907947	intergenic_variant	-	-	G	T	1209	0.028	10.815	2.21615	1.49074e-06	0.966	NA	NA	NA	NA	NA	NA	421	0.0571188	0.031511	0.0321809	0.327489	0.995	1630	T	-4.591	4.413e-06	-?-	59.5	2.472	1	0.1159
8kHz	5:76050852_T_G	5	76050852	Not found	Not found	Not found	G	T	1209	0.032	15.3588	3.15038	1.52614e-06	0.456	259	0.0473707	-0.0179606	0.0836194	0.829931	0.731	421	0.0148872	0.0058026	0.081109	0.942967	0.657	1889	T	-3.753	0.0001748	-+-	76.5	8.513	2	0.01417
8kHz	6:156953247_CTTT_C	6	156953247	intergenic_variant	-	-	C	CTTT	1209	0.364	5.65746	1.16832	1.78502e-06	0.463	NA	NA	NA	NA	NA	NA	NA	NA	NA	NA	NA	NA	1209	C	-4.717	2.392e-06	-??	0	0	0	1
8kHz	7:73792644_G_A	7	73792644	Not found	Not found	Not found	A	G	1209	0.01	-28.3338	5.87692	1.97448e-06	0.415	NA	NA	NA	NA	NA	NA	421	0.0260083	0.0847483	0.0532944	0.111792	0.69	1630	A	-3.237	0.001207	-?+	92.9	14.112	1	0.0001722
8kHz	21:41857105_T_C	21	41857105	Not found	Not found	Not found	C	T	1209	0.018	20.6451	4.29379	2.10063e-06	0.426	259	0.0488359	-0.0746703	0.0842855	0.375661	0.709	421	0.0261425	-0.00258301	0.0529314	0.961079	0.679	1889	T	-3.397	0.0006819	-++	82.1	11.196	2	0.003706
8kHz	rs6063623	20	49906076	intergenic_variant	-	-	G	C	1209	0.028	10.6426	2.2241	2.34192e-06	0.981	NA	NA	NA	NA	NA	NA	421	0.0570059	0.0316221	0.0321786	0.325753	1	1630	C	-4.515	6.323e-06	-?-	56.9	2.321	1	0.1277
8kHz	rs72817835	6	7969117	intron_variant,NMD_transcript_variant	BLOC1S5-TXNDC5	nonsense_mediated_decay	A	G	1209	0.044	-8.83883	1.84954	2.4115e-06	0.948	259	0.0283031	0.0162738	0.0970789	0.866871	0.977	421	0.0560428	-0.0687651	0.0323638	0.0336072	0.993	1889	A	-4.667	3.061e-06	-+-	55.1	4.453	2	0.1079
8kHz	20:49907081_C_CTTT	20	49907081	intergenic_variant	-	-	CTTT	C	1209	0.027	10.635	2.22598	2.42584e-06	0.986	NA	NA	NA	NA	NA	NA	NA	NA	NA	NA	NA	NA	1209	CTTT	4.656	3.226e-06	+??	0	0	0	1
8kHz	rs144234676	21	41851879	intron_variant	DSCAM	protein_coding	C	T	1209	0.02	15.6954	3.28927	2.49497e-06	0.657	259	0.0166873	-0.073714	0.146277	0.614308	0.561	421	0.0302067	0.0558452	0.0462739	0.227494	0.869	1889	T	-4.103	4.072e-05	-+-	69.2	6.497	2	0.03883
8kHz	rs113233063	20	49907399	intergenic_variant	-	-	A	G	1209	0.028	10.5683	2.21581	2.52083e-06	0.985	NA	NA	NA	NA	NA	NA	421	0.0570582	0.0315125	0.0321811	0.327469	0.998	1630	A	4.501	6.771e-06	+?+	56.7	2.307	1	0.1288
8kHz	rs186759616	19	38883253	upstream_gene_variant	GGN	protein_coding	A	T	1209	0.011	19.8482	4.16605	2.58353e-06	0.791	NA	NA	NA	NA	NA	NA	NA	NA	NA	NA	NA	NA	1209	A	4.643	3.431e-06	+??	0	0	0	1
8kHz	rs867022590	11	11500485	intron_variant	GALNT18	protein_coding	C	T	1209	0.014	-22.9404	4.82081	2.65326e-06	0.451	NA	NA	NA	NA	NA	NA	421	0.0136401	-0.0885033	0.0717271	0.217244	0.845	1630	T	4.621	3.814e-06	+?+	40.3	1.675	1	0.1956
8kHz	rs6067721	20	49906104	intergenic_variant	-	-	C	T	1209	0.027	10.5943	2.22766	2.68869e-06	0.986	NA	NA	NA	NA	NA	NA	421	0.0570059	0.0316221	0.0321786	0.325753	1	1630	T	-4.491	7.078e-06	-?-	56.1	2.278	1	0.1312
8kHz	rs1591528762	11	72779842	intron_variant	FCHSD2	protein_coding	C	T	1209	0.013	17.377	3.65629	2.72875e-06	0.835	NA	NA	NA	NA	NA	NA	NA	NA	NA	NA	NA	NA	1209	T	-4.632	3.619e-06	-??	0	0	0	1
8kHz	rs6067722	20	49906112	intergenic_variant	-	-	A	G	1209	0.027	10.545	2.22504	2.90583e-06	0.991	NA	NA	NA	NA	NA	NA	421	0.0570059	0.0316221	0.0321786	0.325753	1	1630	A	4.478	7.542e-06	+?+	55.6	2.254	1	0.1333
8kHz	rs79776650	20	49906814	intergenic_variant	-	-	T	C	1209	0.027	10.5411	2.22453	2.91441e-06	0.991	NA	NA	NA	NA	NA	NA	421	0.0570071	0.0316257	0.032178	0.325688	1	1630	T	4.477	7.557e-06	+?+	55.6	2.253	1	0.1334
8kHz	rs77494150	20	49906846	intergenic_variant	-	-	T	C	1209	0.027	10.5409	2.22453	2.9156e-06	0.991	NA	NA	NA	NA	NA	NA	421	0.0570071	0.0316257	0.032178	0.325688	1	1630	T	4.477	7.56e-06	+?+	55.6	2.253	1	0.1334
8kHz	rs6067723	20	49906418	intergenic_variant	-	-	G	A	1209	0.027	10.5421	2.2249	2.91914e-06	0.99	NA	NA	NA	NA	NA	NA	421	0.0570071	0.0316257	0.032178	0.325688	1	1630	A	-4.477	7.568e-06	-?-	55.6	2.252	1	0.1334
8kHz	rs11697607	20	49907922	intergenic_variant	-	-	A	G	1209	0.027	10.5335	2.22363	2.93538e-06	0.993	NA	NA	NA	NA	NA	NA	421	0.0570071	0.0316257	0.032178	0.325688	1	1630	A	4.476	7.602e-06	+?+	55.6	2.25	1	0.1336
8kHz	rs6067718	20	49904282	intergenic_variant	-	-	A	G	1209	0.027	10.5617	2.22962	2.93649e-06	0.988	NA	NA	NA	NA	NA	NA	421	0.0570048	0.0316185	0.0321793	0.325818	0.999	1630	A	4.476	7.609e-06	+?+	55.6	2.251	1	0.1335
8kHz	rs17728205	20	49914045	intergenic_variant	-	-	G	A	1209	0.027	10.6408	2.24634	2.9367e-06	0.968	NA	NA	NA	NA	NA	NA	421	0.0575974	0.02879	0.0321989	0.371253	0.985	1630	A	-4.431	9.382e-06	-?-	59.8	2.485	1	0.1149
8kHz	rs6067725	20	49908226	intergenic_variant	-	-	G	C	1209	0.027	10.5355	2.22422	2.93977e-06	0.99	NA	NA	NA	NA	NA	NA	421	0.0570071	0.0316257	0.032178	0.325688	0.998	1630	C	-4.476	7.611e-06	-?-	55.6	2.25	1	0.1336
8kHz	rs6067717	20	49904215	intergenic_variant	-	-	G	A	1209	0.027	10.559	2.22981	2.95878e-06	0.988	NA	NA	NA	NA	NA	NA	421	0.0570048	0.0316185	0.0321793	0.325818	0.999	1630	A	-4.475	7.656e-06	-?-	55.5	2.249	1	0.1337
8kHz	rs111993158	20	49908897	intergenic_variant	-	-	AGGCCTGGTG	A	1209	0.027	10.5224	2.22643	3.08935e-06	0.989	NA	NA	NA	NA	NA	NA	NA	NA	NA	NA	NA	NA	1209	A	-4.607	4.086e-06	-??	0	0	0	1
8kHz	rs182747692	19	38821490	downstream_gene_variant	KCNK6	protein_coding	A	G	1209	0.01	19.6781	4.16668	3.13887e-06	0.813	NA	NA	NA	NA	NA	NA	NA	NA	NA	NA	NA	NA	1209	A	4.604	4.149e-06	+??	0	0	0	1
8kHz	rs146833969	8	10675576	intron_variant	PINX1	protein_coding	T	C	1209	0.012	17.957	3.80267	3.14611e-06	0.809	NA	NA	NA	NA	NA	NA	421	0.0130404	0.0283359	0.074909	0.70523	0.761	1630	T	4.157	3.228e-05	+?+	75.3	4.055	1	0.04404
8kHz	rs76279948	20	49909914	intergenic_variant	-	-	C	T	1209	0.027	10.5184	2.22929	3.20459e-06	0.988	NA	NA	NA	NA	NA	NA	421	0.0570071	0.0316257	0.032178	0.325688	1	1630	T	-4.461	8.167e-06	-?-	55	2.223	1	0.1359
8kHz	rs78902530	20	49905456	intergenic_variant	-	-	A	G	1209	0.028	10.4558	2.21709	3.2389e-06	0.986	NA	NA	NA	NA	NA	NA	421	0.0574751	0.031371	0.0321972	0.329888	0.991	1630	A	4.455	8.406e-06	+?+	55.4	2.242	1	0.1343
8kHz	rs6577824	8	135800970	downstream_gene_variant	AC083843.1	lincRNA	T	G	1209	0.968	12.6742	2.68774	3.24542e-06	0.632	259	0.971593	-0.0931912	0.109838	0.396192	0.653	421	0.971436	0.00789226	0.0485886	0.870967	0.716	1889	T	3.44	0.0005814	+-+	80.1	10.044	2	0.006592
8kHz	rs17800944	20	49910386	intergenic_variant	-	-	T	G	1209	0.028	10.489	2.22634	3.3106e-06	0.976	NA	NA	NA	NA	NA	NA	421	0.0594869	0.0342754	0.0319944	0.284037	0.979	1630	T	4.5	6.795e-06	+?+	49.8	1.992	1	0.1581
8kHz	rs74954686	20	49914013	intergenic_variant	-	-	C	G	1209	0.027	10.5818	2.24636	3.32096e-06	0.979	NA	NA	NA	NA	NA	NA	421	0.0571425	0.0317193	0.0322127	0.32478	0.996	1630	C	4.455	8.372e-06	+?+	54.7	2.208	1	0.1373
8kHz	rs76913237	20	49912112	intergenic_variant	-	-	C	T	1209	0.027	10.478	2.22751	3.42645e-06	0.992	NA	NA	NA	NA	NA	NA	421	0.0570071	0.0316257	0.032178	0.325688	1	1630	T	-4.449	8.627e-06	-?-	54.6	2.203	1	0.1378
8kHz	rs11696172	20	49912434	intergenic_variant	-	-	T	C	1209	0.027	10.4781	2.22761	3.42917e-06	0.992	NA	NA	NA	NA	NA	NA	421	0.0570071	0.0316257	0.032178	0.325688	1	1630	T	4.449	8.632e-06	+?+	54.6	2.203	1	0.1378
8kHz	rs111413995	20	49910166	intergenic_variant	-	-	CT	C	1209	0.027	10.4746	2.22696	3.43238e-06	0.992	NA	NA	NA	NA	NA	NA	NA	NA	NA	NA	NA	NA	1209	CT	4.586	4.528e-06	+??	0	0	0	1
8kHz	rs11696249	20	49912666	intergenic_variant	-	-	A	G	1209	0.027	10.4772	2.22767	3.43747e-06	0.992	NA	NA	NA	NA	NA	NA	421	0.0570095	0.0316168	0.0321781	0.325827	1	1630	A	4.448	8.655e-06	+?+	54.6	2.203	1	0.1378
8kHz	rs12185792	20	49909677	intergenic_variant	-	-	A	G	1209	0.027	10.4714	2.22667	3.44527e-06	0.993	NA	NA	NA	NA	NA	NA	421	0.0570071	0.0316257	0.032178	0.325688	1	1630	A	4.448	8.665e-06	+?+	54.6	2.201	1	0.1379
8kHz	rs200292493	11	98294205	intergenic_variant	-	-	A	G	1209	0.353	-4.80722	1.02891	3.9706e-06	0.579	259	0.362911	-0.0669568	0.0393013	0.0884407	0.671	421	0.328704	0.0167555	0.0186744	0.369587	0.704	1889	A	-3.852	0.0001172	--+	79.2	9.625	2	0.008127
8kHz	rs115241951	11	98294204	intergenic_variant	-	-	C	T	1209	0.353	-4.80528	1.02964	4.06712e-06	0.578	259	0.362923	-0.0669577	0.0393012	0.088436	0.671	421	0.328707	0.0167623	0.0186747	0.369403	0.704	1889	C	3.848	0.0001192	++-	79.2	9.612	2	0.008178
8kHz	rs886419669	19	15242467	intergenic_variant	-	-	T	C	1209	0.035	-13.9409	3.00211	4.5272e-06	0.462	259	0.0380714	-0.00512251	0.111667	0.963412	0.585	421	0.0148907	-0.0345051	0.0836373	0.679932	0.495	1889	T	-3.835	0.0001257	---	66.5	5.976	2	0.05038
8kHz	rs2037982	15	72959137	downstream_gene_variant	GOLGA6B	protein_coding	A	C	1209	0.826	-6.53854	1.40809	4.53064e-06	0.494	259	0.867637	0.0174011	0.0674342	0.796372	0.473	421	0.855841	0.0241982	0.0270812	0.371567	0.55	1889	A	-3.106	0.001899	-++	82.9	11.729	2	0.002839
8kHz	rs374509796	1	11582795	intron_variant	PTCHD2	protein_coding	A	G	1209	0.344	-5.34861	1.15186	4.53219e-06	0.448	259	0.336809	0.0647295	0.0497037	0.192811	0.474	421	0.307166	-0.0128637	0.021865	0.556315	0.587	1889	A	-3.418	0.0006299	-+-	81.6	10.864	2	0.004374
8kHz	rs11444755	22	33666297	downstream_gene_variant	LARGE	protein_coding	TAA	TA	1209	0.316	4.49274	0.967541	4.53235e-06	0.647	NA	NA	NA	NA	NA	NA	NA	NA	NA	NA	NA	NA	1209	TAA	-4.529	5.94e-06	-??	0	0	0	1
8kHz	rs78412863	20	6287517	intergenic_variant	-	-	G	T	1209	0.029	15.4683	3.33348	4.59927e-06	0.458	259	0.0460347	-0.00132874	0.0899015	0.988208	0.684	421	0.0231544	0.0190465	0.0632371	0.763268	0.613	1889	T	-3.757	0.0001718	-+-	69	6.455	2	0.03966
8kHz	rs6804421	3	17442797	intron_variant	TBC1D5	protein_coding	T	C	1209	0.737	-4.12521	0.889591	4.66506e-06	0.918	259	0.676116	-0.00233191	0.0351027	0.947035	0.893	421	0.692791	-0.00428622	0.0167343	0.797848	0.927	1889	T	-3.764	0.0001675	---	68.5	6.359	2	0.04161
8kHz	12:22348122_C_CAAAA	12	22348122	Not found	Not found	Not found	CAAAA	C	1209	0.31	-5.95055	1.28428	4.74766e-06	0.403	NA	NA	NA	NA	NA	NA	NA	NA	NA	NA	NA	NA	1209	CAAAA	-4.519	6.215e-06	-??	0	0	0	1
8kHz	rs147818614	21	34878453	intron_variant	GART	protein_coding	A	T	1209	0.021	-13.8673	2.99532	4.82925e-06	0.735	259	0.0594363	0.0129456	0.0683741	0.84983	0.884	421	0.0423266	0.00225105	0.0377727	0.952479	0.915	1889	A	-3.514	0.0004412	-++	75.2	8.079	2	0.01761
8kHz	rs527320685	17	18946060	intron_variant	GRAP	protein_coding	T	C	1209	0.07	8.51545	1.84909	5.40182e-06	0.581	259	0.0758263	-0.146104	0.0753987	0.0526528	0.649	421	0.054747	-0.00887002	0.040709	0.827516	0.677	1889	T	2.773	0.005547	+--	87.7	16.29	2	0.0002902
8kHz	rs1659493	16	4725863	intron_variant	MGRN1	protein_coding	T	C	1209	0.513	3.57306	0.776366	5.47441e-06	0.941	259	0.466091	0.0165619	0.0319777	0.604515	0.987	421	0.528621	-0.0308701	0.0144004	0.0320569	0.978	1889	T	2.771	0.005583	++-	88.5	17.338	2	0.0001718
8kHz	rs550456351	22	33662107	intron_variant	LARGE	protein_coding	T	TA	1209	0.013	15.8581	3.45016	5.62537e-06	0.927	NA	NA	NA	NA	NA	NA	NA	NA	NA	NA	NA	NA	1209	T	4.484	7.334e-06	+??	0	0	0	1
8kHz	2:130439854_CT_C	2	130439854	intergenic_variant	-	-	C	CT	1209	0.951	-9.02238	1.96665	5.85182e-06	0.773	NA	NA	NA	NA	NA	NA	NA	NA	NA	NA	NA	NA	1209	CT	4.476	7.623e-06	+??	0	0	0	1
8kHz	rs1372299102	8	134226201	intron_variant	WISP1	protein_coding	C	T	1209	0.033	13.5046	2.95011	6.12518e-06	0.522	NA	NA	NA	NA	NA	NA	NA	NA	NA	NA	NA	NA	1209	T	-4.466	7.97e-06	-??	0	0	0	1
8kHz	rs7272198	20	49898704	intergenic_variant	-	-	C	A	1209	0.031	9.93106	2.17579	6.5072e-06	0.894	NA	NA	NA	NA	NA	NA	421	0.0570665	0.0111469	0.0324966	0.731586	0.972	1630	A	-4.01	6.08e-05	-?-	74.2	3.872	1	0.04909
8kHz	rs147896488	6	7961585	intron_variant,NMD_transcript_variant	BLOC1S5-TXNDC5	nonsense_mediated_decay	G	C	1209	0.049	-8.17594	1.79335	6.6656e-06	0.93	259	0.029612	0.0136989	0.0944531	0.884684	0.977	421	0.061804	-0.0489533	0.031339	0.118275	0.972	1889	C	4.242	2.211e-05	+-+	52.9	4.25	2	0.1194
8kHz	rs5994707	22	33668230	downstream_gene_variant	LARGE	protein_coding	A	T	1209	0.015	14.9976	3.29734	6.99484e-06	0.876	NA	NA	NA	NA	NA	NA	NA	NA	NA	NA	NA	NA	1209	A	4.438	9.073e-06	+??	0	0	0	1
8kHz	rs142715040	4	162738889	intron_variant	FSTL5	protein_coding	C	CAT	1209	0.015	-14.9945	3.29935	7.11346e-06	0.888	NA	NA	NA	NA	NA	NA	NA	NA	NA	NA	NA	NA	1209	CAT	4.435	9.223e-06	+??	0	0	0	1
8kHz	rs73166234	22	33699929	intron_variant	LARGE	protein_coding	C	T	1209	0.06	8.16336	1.79826	7.279e-06	0.76	259	0.0736467	0.0160184	0.0610482	0.793021	0.818	421	0.0616817	-0.039155	0.0312196	0.209777	0.913	1889	T	-3.049	0.002296	--+	83.3	11.969	2	0.002518
8kHz	rs147199227	11	109245745	intron_variant,non_coding_transcript_variant	RP11-708B6.2	antisense	C	T	1209	0.012	19.1088	4.21346	7.42559e-06	0.697	259	0.0154189	0.180829	0.16725	0.279611	0.511	NA	NA	NA	NA	NA	NA	1468	T	-4.47	7.808e-06	--?	0	0.77	1	0.3801
8kHz	3:5278888_CTATG_C	3	5278888	intergenic_variant	-	-	C	CTATG	1209	0.099	8.29822	1.83011	7.45578e-06	0.475	NA	NA	NA	NA	NA	NA	NA	NA	NA	NA	NA	NA	1209	CTATG	-4.425	9.656e-06	-??	0	0	0	1
8kHz	rs11622149	14	95392723	intergenic_variant	-	-	A	G	1209	0.244	4.5678	1.00784	7.52315e-06	0.76	259	0.310403	-0.0194408	0.0357825	0.586921	0.847	421	0.317445	-0.00927009	0.0170967	0.58767	0.859	1889	A	3.081	0.002062	+--	81.2	10.657	2	0.004851
8kHz	rs200772373	11	98294203	intergenic_variant	-	-	A	G	1209	0.355	-4.65991	1.02818	7.52622e-06	0.578	259	0.362145	-0.0690845	0.0392177	0.0781427	0.672	421	0.331499	0.0155998	0.0187399	0.40516	0.704	1889	A	-3.798	0.0001461	--+	77.6	8.935	2	0.01147
8kHz	6:28745489_TA_T	6	28745489	intergenic_variant	-	-	T	TA	1209	0.096	6.01304	1.32689	7.54331e-06	0.962	NA	NA	NA	NA	NA	NA	NA	NA	NA	NA	NA	NA	1209	T	4.422	9.767e-06	+??	0	0	0	1
8kHz	rs9284228	13	106130310	intron_variant	DAOA	protein_coding	T	C	1209	0.012	17.1252	3.7834	7.72542e-06	0.843	259	0.0155	0.134634	0.132379	0.309135	0.905	421	0.0274216	0.0962074	0.0462887	0.0376708	0.966	1889	T	4.892	1e-06	+++	0	0.938	2	0.6256
8kHz	rs117448552	13	106109430	downstream_gene_variant	DAOA-AS1	antisense	T	C	1209	0.013	17.8683	3.94945	7.8008e-06	0.684	259	0.0225193	0.233432	0.114672	0.0417852	0.846	421	0.0360594	0.0799757	0.0409683	0.0509218	0.914	1889	T	5.208	1.913e-07	+++	0	0.33	2	0.8479
8kHz	rs1392842	2	227355031	intergenic_variant	-	-	G	A	1209	0.532	-3.3577	0.742758	7.93079e-06	0.995	259	0.459459	-0.0136321	0.0314469	0.664654	2	421	0.469121	0.00727102	0.0148869	0.625255	2	1889	G	3.599	0.0003189	+-+	71.2	6.933	2	0.03122
8kHz	rs183336593	17	16545869	intron_variant	ZNF624	protein_coding	G	A	1209	0.015	20.5206	4.54145	8.00507e-06	0.463	NA	NA	NA	NA	NA	NA	421	0.017829	-0.0120319	0.0728081	0.868744	0.682	1630	A	-3.714	0.0002042	-?+	82.4	5.681	1	0.01715
8kHz	20:49903415_C_CA	20	49903415	intergenic_variant	-	-	CA	C	1209	0.031	9.89462	2.19028	8.04112e-06	0.918	NA	NA	NA	NA	NA	NA	NA	NA	NA	NA	NA	NA	1209	CA	4.409	1.04e-05	+??	0	0	0	1
8kHz	rs34294791	7	30364111	intron_variant	ZNRF2	protein_coding	A	G	1209	0.117	-6.21299	1.37578	8.09734e-06	0.73	259	0.0916892	0.0616779	0.0628114	0.326122	0.686	421	0.104538	0.0218169	0.0270178	0.419377	0.737	1889	A	-2.781	0.005418	-++	85	13.306	2	0.00129
8kHz	rs3992629	16	4728288	intron_variant	MGRN1	protein_coding	AGG	A	1209	0.515	3.50211	0.777134	8.45124e-06	0.938	NA	NA	NA	NA	NA	NA	NA	NA	NA	NA	NA	NA	1209	AGG	-4.398	1.091e-05	-??	0	0	0	1
8kHz	6:54161653_CTTT_C	6	54161653	#N/A	#N/A	#N/A	C	CTTT	1209	0.391	-4.81902	1.07022	8.59043e-06	0.509	NA	NA	NA	NA	NA	NA	NA	NA	NA	NA	NA	NA	1209	C	4.395	1.109e-05	+??	0	0	0	1
8kHz	rs59683937	2	106027586	intron_variant	FHL2	protein_coding	T	G	1209	0.16	5.17554	1.15064	8.77864e-06	0.786	259	0.137724	0.104263	0.0490509	0.0335355	0.734	421	0.144094	-0.00150544	0.021519	0.944227	0.901	1889	T	4.266	1.988e-05	++-	64.3	5.596	2	0.06094
8kHz	rs56088264	18	14428448	intergenic_variant	-	-	TCAGA	T	1209	0.96	9.46317	2.10428	8.81352e-06	0.783	NA	NA	NA	NA	NA	NA	NA	NA	NA	NA	NA	NA	1209	T	-4.389	1.137e-05	-??	0	0	0	1
8kHz	rs61986846	14	41160189	intergenic_variant	-	-	G	A	1209	0.098	5.62626	1.25147	8.86852e-06	0.983	259	0.131297	-0.0432811	0.0468378	0.355453	0.978	421	0.094677	0.0334186	0.0252687	0.185992	0.993	1889	A	-3.793	0.000149	-+-	73.2	7.473	2	0.02383
8kHz	rs1600485419	19	38857380	intron_variant	CATSPERG	protein_coding	C	A	1209	0.01	19.7059	4.38503	8.94075e-06	0.776	NA	NA	NA	NA	NA	NA	NA	NA	NA	NA	NA	NA	1209	A	-4.386	1.153e-05	-??	0	0	0	1
8kHz	rs993867915	8	54594242	intergenic_variant	-	-	A	C	1209	0.011	25.2581	5.62057	8.94226e-06	0.41	259	0.0212143	0.0542845	0.124299	0.66231	0.788	421	0.0212838	-0.0727203	0.0594272	0.221071	0.719	1889	A	3.093	0.001981	++-	82.4	11.36	2	0.003413
8kHz	rs3749631	5	3596518	intron_variant	IRX1	protein_coding	T	G	1209	0.119	-5.89022	1.31075	8.94559e-06	0.749	259	0.117878	-0.0321611	0.0542113	0.55301	0.741	421	0.10085	-0.0187674	0.026817	0.484032	0.839	1889	T	-4.059	4.927e-05	---	44.5	3.604	2	0.1649
8kHz	13:79794050_CAAA_CA	13	79794050	Not found	Not found	Not found	CA	CAAA	1209	0.024	-16.8419	3.74853	8.97929e-06	0.422	NA	NA	NA	NA	NA	NA	NA	NA	NA	NA	NA	NA	1209	CA	-4.385	1.158e-05	-??	0	0	0	1
8kHz	rs112245404	14	41200442	intergenic_variant	-	-	G	A	1209	0.098	5.62401	1.25201	9.0177e-06	0.984	259	0.130071	-0.0454642	0.0469756	0.333132	0.987	421	0.0917138	0.0312729	0.0259894	0.228864	0.989	1889	A	-3.717	0.0002013	-+-	74.3	7.79	2	0.02035
8kHz	rs769326807	16	89403139	intron_variant	ANKRD11	protein_coding	G	C	1209	0.031	-12.162	2.70986	9.1778e-06	0.64	259	0.0428764	0.0603656	0.0871135	0.488339	0.828	421	0.0576306	-0.0379808	0.03556	0.285485	0.777	1889	C	3.752	0.0001752	+-+	70.3	6.732	2	0.03453
8kHz	5:46336566_A_G	5	46336566	Not found	Not found	Not found	G	A	1209	0.052	-8.52712	1.90003	9.18522e-06	0.751	NA	NA	NA	NA	NA	NA	NA	NA	NA	NA	NA	NA	1209	A	4.381	1.184e-05	+??	0	0	0	1
8kHz	rs1117462	14	41192417	intergenic_variant	-	-	C	G	1209	0.098	5.62129	1.25255	9.18567e-06	0.984	259	0.117284	-0.0532819	0.0497738	0.284403	0.975	421	0.0938397	0.0329422	0.0254434	0.195416	0.987	1889	C	3.719	0.0001997	+-+	75.5	8.178	2	0.01676
8kHz	rs59400501	22	33701976	intron_variant	LARGE	protein_coding	C	T	1209	0.06	8.01255	1.78552	9.19968e-06	0.775	259	0.0750039	0.030851	0.0592456	0.602555	0.859	421	0.062133	-0.0319251	0.031092	0.304518	0.919	1889	T	-3.212	0.001317	--+	80.4	10.193	2	0.006119
8kHz	rs116260784	1	84253574	intron_variant,non_coding_transcript_variant	RP11-475O6.1	lincRNA	C	G	1209	0.053	7.5553	1.68421	9.26414e-06	0.962	259	0.030805	-0.00232186	0.100836	0.981629	0.849	421	0.0679822	-0.0402543	0.0310764	0.195205	0.973	1889	C	2.883	0.003939	+--	84.1	12.54	2	0.001892
8kHz	rs76647264	2	2536811	intergenic_variant	-	-	T	C	1209	0.031	-9.73292	2.16974	9.27295e-06	1	259	0.0285019	0.200044	0.101476	0.0486853	0.92	421	0.041285	-0.00641723	0.0398365	0.872023	0.928	1889	T	-2.849	0.004386	-+-	86.6	14.967	2	0.0005623
8kHz	rs74518948	4	134569574	intergenic_variant	-	-	T	C	1209	0.031	-10.4951	2.34004	9.3041e-06	0.801	259	0.0257066	0.0184341	0.116775	0.874568	0.75	421	0.0260059	-0.0174812	0.0499206	0.726204	0.781	1889	T	-3.609	0.0003072	-+-	68.2	6.287	2	0.04314
8kHz	rs188414845	2	106845320	intergenic_variant	-	-	C	T	1209	0.01	22.9996	5.13147	9.42682e-06	0.491	NA	NA	NA	NA	NA	NA	NA	NA	NA	NA	NA	NA	1209	T	-4.375	1.214e-05	-??	0	0	0	1
8kHz	rs111318710	3	20962437	intergenic_variant	-	-	T	A	1209	0.024	11.9194	2.66265	9.66316e-06	0.844	NA	NA	NA	NA	NA	NA	NA	NA	NA	NA	NA	NA	1209	A	-4.37	1.244e-05	-??	0	0	0	1
8kHz	rs200342607	3	20983168	intergenic_variant	-	-	A	AT	1209	0.017	12.7608	2.85068	9.6686e-06	0.987	NA	NA	NA	NA	NA	NA	NA	NA	NA	NA	NA	NA	1209	A	4.37	1.245e-05	+??	0	0	0	1
8kHz	rs1509370	2	22601815	intron_variant,non_coding_transcript_variant	AC096570.2	lincRNA	C	T	1209	0.553	3.5449	0.79207	9.70818e-06	0.867	259	0.516934	-0.0716709	0.0321865	0.0259647	0.993	421	0.520519	0.0075018	0.0142966	0.599774	0.993	1889	C	-2.918	0.00352	-+-	87.3	15.804	2	0.0003701
8kHz	rs1971358	2	22601477	intron_variant,non_coding_transcript_variant	AC096570.2	lincRNA	C	T	1209	0.553	3.5455	0.792252	9.72014e-06	0.866	259	0.516938	-0.0716678	0.032186	0.025969	0.993	421	0.520587	0.0075327	0.0142965	0.59827	0.993	1889	C	-2.919	0.003511	-+-	87.3	15.798	2	0.0003711
8kHz	rs10178735	2	22599739	upstream_gene_variant	AC096570.2	lincRNA	C	T	1209	0.553	3.54155	0.792065	9.89232e-06	0.867	259	0.516954	-0.0716511	0.0321835	0.0259921	0.994	421	0.518933	0.00802519	0.0142825	0.57419	0.993	1889	C	-2.933	0.00336	-+-	87.3	15.722	2	0.0003854
8kHz	rs4012465	3	186306622	downstream_gene_variant	DNAJB11	protein_coding	ACT	A	1209	0.979	11.9581	2.67494	9.93036e-06	0.878	NA	NA	NA	NA	NA	NA	NA	NA	NA	NA	NA	NA	1209	A	-4.364	1.277e-05	-??	0	0	0	1
